# Supplementary material for: Cloud computing for comparative genomics
Source: BMC Bioinformatics. 2010 May 18;11:259. doi: 10.1186/1471-2105-11-259 (PMC3098063; doi:10.1186/1471-2105-11-259)
Supplement: Additional file 1 — Cloud-ready reciprocal smallest distance algorithm (RSD). complete software stack for RSD-cloud software used to generate the results discussed in the present manuscript. [file 1471-2105-11-259-S1.ZIP]

Archive with 288 entries (214 files):
- Cloud_RSD/
- Cloud_RSD/blast_result/
- Cloud_RSD/blastinput.tar.gz
- Cloud_RSD/blastmapper.py
- Cloud_RSD/blastout.sh
- Cloud_RSD/examples/
- Cloud_RSD/examples/blastrunner
- Cloud_RSD/examples/genomes/
- Cloud_RSD/examples/genomes/Acidiphilium_cryptum_JF-5.aa/
- Cloud_RSD/examples/genomes/Acidiphilium_cryptum_JF-5.aa/Acidiphilium_cryptum_JF-5.aa
- Cloud_RSD/examples/genomes/Acidiphilium_cryptum_JF-5.aa/Acidiphilium_cryptum_JF-5.aa.description
- Cloud_RSD/examples/genomes/Acidiphilium_cryptum_JF-5.aa/Acidiphilium_cryptum_JF-5.aa.metadata
- Cloud_RSD/examples/genomes/Acidiphilium_cryptum_JF-5.aa/Acidiphilium_cryptum_JF-5.aa.xpd
- Cloud_RSD/examples/genomes/Acidiphilium_cryptum_JF-5.aa/Acidiphilium_cryptum_JF-5.aa.xpi
- Cloud_RSD/examples/genomes/Acidiphilium_cryptum_JF-5.aa/Acidiphilium_cryptum_JF-5.aa.xps
- Cloud_RSD/examples/genomes/Acidiphilium_cryptum_JF-5.aa/Acidiphilium_cryptum_JF-5.aa.xpt
- Cloud_RSD/examples/genomes/Brucella_melitensis.aa/
- Cloud_RSD/examples/genomes/Brucella_melitensis.aa/Brucella_melitensis.aa
- Cloud_RSD/examples/genomes/Brucella_melitensis.aa/Brucella_melitensis.aa.description
- Cloud_RSD/examples/genomes/Brucella_melitensis.aa/Brucella_melitensis.aa.metadata
- Cloud_RSD/examples/genomes/Brucella_melitensis.aa/Brucella_melitensis.aa.xpd
- Cloud_RSD/examples/genomes/Brucella_melitensis.aa/Brucella_melitensis.aa.xpi
- Cloud_RSD/examples/genomes/Brucella_melitensis.aa/Brucella_melitensis.aa.xps
- Cloud_RSD/examples/genomes/Brucella_melitensis.aa/Brucella_melitensis.aa.xpt
- Cloud_RSD/examples/genomes/Brucella_melitensis_biovar_Abortus.aa/
- Cloud_RSD/examples/genomes/Brucella_melitensis_biovar_Abortus.aa/Brucella_melitensis_biovar_Abortus.aa
- Cloud_RSD/examples/genomes/Brucella_melitensis_biovar_Abortus.aa/Brucella_melitensis_biovar_Abortus.aa.description
- Cloud_RSD/examples/genomes/Brucella_melitensis_biovar_Abortus.aa/Brucella_melitensis_biovar_Abortus.aa.metadata
- Cloud_RSD/examples/genomes/Brucella_melitensis_biovar_Abortus.aa/Brucella_melitensis_biovar_Abortus.aa.xpd
- Cloud_RSD/examples/genomes/Brucella_melitensis_biovar_Abortus.aa/Brucella_melitensis_biovar_Abortus.aa.xpi
- Cloud_RSD/examples/genomes/Brucella_melitensis_biovar_Abortus.aa/Brucella_melitensis_biovar_Abortus.aa.xps
- Cloud_RSD/examples/genomes/Brucella_melitensis_biovar_Abortus.aa/Brucella_melitensis_biovar_Abortus.aa.xpt
- Cloud_RSD/examples/genomes/Campylobacter_concisus_13826.aa/
- Cloud_RSD/examples/genomes/Campylobacter_concisus_13826.aa/Campylobacter_concisus_13826.aa
- Cloud_RSD/examples/genomes/Campylobacter_concisus_13826.aa/Campylobacter_concisus_13826.aa.description
- Cloud_RSD/examples/genomes/Campylobacter_concisus_13826.aa/Campylobacter_concisus_13826.aa.metadata
- Cloud_RSD/examples/genomes/Campylobacter_concisus_13826.aa/Campylobacter_concisus_13826.aa.xpd
- Cloud_RSD/examples/genomes/Campylobacter_concisus_13826.aa/Campylobacter_concisus_13826.aa.xpi
- Cloud_RSD/examples/genomes/Campylobacter_concisus_13826.aa/Campylobacter_concisus_13826.aa.xps
- Cloud_RSD/examples/genomes/Campylobacter_concisus_13826.aa/Campylobacter_concisus_13826.aa.xpt
- Cloud_RSD/examples/genomes/Campylobacter_hominis_ATCC_BAA-381.aa/
- Cloud_RSD/examples/genomes/Campylobacter_hominis_ATCC_BAA-381.aa/Campylobacter_hominis_ATCC_BAA-381.aa
- Cloud_RSD/examples/genomes/Campylobacter_hominis_ATCC_BAA-381.aa/Campylobacter_hominis_ATCC_BAA-381.aa.description
- Cloud_RSD/examples/genomes/Campylobacter_hominis_ATCC_BAA-381.aa/Campylobacter_hominis_ATCC_BAA-381.aa.metadata
- Cloud_RSD/examples/genomes/Campylobacter_hominis_ATCC_BAA-381.aa/Campylobacter_hominis_ATCC_BAA-381.aa.xpd
- Cloud_RSD/examples/genomes/Campylobacter_hominis_ATCC_BAA-381.aa/Campylobacter_hominis_ATCC_BAA-381.aa.xpi
- Cloud_RSD/examples/genomes/Campylobacter_hominis_ATCC_BAA-381.aa/Campylobacter_hominis_ATCC_BAA-381.aa.xps
- Cloud_RSD/examples/genomes/Campylobacter_hominis_ATCC_BAA-381.aa/Campylobacter_hominis_ATCC_BAA-381.aa.xpt
- Cloud_RSD/examples/genomeslist
- Cloud_RSD/examples/README
- Cloud_RSD/examples/rsdrunner
- Cloud_RSD/executables/
- Cloud_RSD/executables/._.DS_Store
- Cloud_RSD/executables/.DS_Store
- Cloud_RSD/executables/clustalw
- Cloud_RSD/executables/codeml
- Cloud_RSD/generate_blastrunner.py
- Cloud_RSD/generate_rsdrunner.py
- Cloud_RSD/log/
- Cloud_RSD/ortholog_result/
- Cloud_RSD/README
- Cloud_RSD/result.tar.gz
- Cloud_RSD/RSD_standalone/
- Cloud_RSD/RSD_standalone/._.DS_Store
- Cloud_RSD/RSD_standalone/.DS_Store
- Cloud_RSD/RSD_standalone/.svn/
- Cloud_RSD/RSD_standalone/.svn/entries
- Cloud_RSD/RSD_standalone/.svn/format
- Cloud_RSD/RSD_standalone/.svn/prop-base/
- Cloud_RSD/RSD_standalone/.svn/prop-base/Blast_compute.py.svn-base
- Cloud_RSD/RSD_standalone/.svn/prop-base/RSD.py.svn-base
- Cloud_RSD/RSD_standalone/.svn/prop-base/RSD_tutorial.pdf.svn-base
- Cloud_RSD/RSD_standalone/.svn/props/
- Cloud_RSD/RSD_standalone/.svn/text-base/
- Cloud_RSD/RSD_standalone/.svn/text-base/BioUtilities.py.svn-base
- Cloud_RSD/RSD_standalone/.svn/text-base/Blast_compute.py.svn-base
- Cloud_RSD/RSD_standalone/.svn/text-base/clustal2phylip.svn-base
- Cloud_RSD/RSD_standalone/.svn/text-base/codeml.ctl_cp.svn-base
- Cloud_RSD/RSD_standalone/.svn/text-base/execute.py.svn-base
- Cloud_RSD/RSD_standalone/.svn/text-base/formatter.py.svn-base
- Cloud_RSD/RSD_standalone/.svn/text-base/get_seqs.py.svn-base
- Cloud_RSD/RSD_standalone/.svn/text-base/jones.dat.svn-base
- Cloud_RSD/RSD_standalone/.svn/text-base/parallel_test.py.svn-base
- Cloud_RSD/RSD_standalone/.svn/text-base/ReadFasta.py.svn-base
- Cloud_RSD/RSD_standalone/.svn/text-base/README.svn-base
- Cloud_RSD/RSD_standalone/.svn/text-base/RSD.py.svn-base
- Cloud_RSD/RSD_standalone/.svn/text-base/RSD_common.py.svn-base
- Cloud_RSD/RSD_standalone/.svn/text-base/RSD_tutorial.pdf.svn-base
- Cloud_RSD/RSD_standalone/.svn/text-base/Utility.py.svn-base
- Cloud_RSD/RSD_standalone/.svn/tmp/
- Cloud_RSD/RSD_standalone/.svn/tmp/prop-base/
- Cloud_RSD/RSD_standalone/.svn/tmp/props/
- Cloud_RSD/RSD_standalone/.svn/tmp/tempfile.2.tmp
- Cloud_RSD/RSD_standalone/.svn/tmp/tempfile.tmp
- Cloud_RSD/RSD_standalone/.svn/tmp/text-base/
- Cloud_RSD/RSD_standalone/.svn/tmp/wcprops/
- Cloud_RSD/RSD_standalone/BioUtilities.py
- Cloud_RSD/RSD_standalone/BioUtilities.pyc
- Cloud_RSD/RSD_standalone/Blast_compute.py
- Cloud_RSD/RSD_standalone/Blast_compute.pyc
- Cloud_RSD/RSD_standalone/Blast_compute.py~
- Cloud_RSD/RSD_standalone/clustal2phylip
- Cloud_RSD/RSD_standalone/codeml.ctl_cp
- Cloud_RSD/RSD_standalone/error.log
- Cloud_RSD/RSD_standalone/examples/
- Cloud_RSD/RSD_standalone/examples/.svn/
- Cloud_RSD/RSD_standalone/examples/.svn/entries
- Cloud_RSD/RSD_standalone/examples/.svn/format
- Cloud_RSD/RSD_standalone/examples/.svn/prop-base/
- Cloud_RSD/RSD_standalone/examples/.svn/props/
- Cloud_RSD/RSD_standalone/examples/.svn/text-base/
- Cloud_RSD/RSD_standalone/examples/.svn/text-base/README.svn-base
- Cloud_RSD/RSD_standalone/examples/.svn/text-base/userseqs_example.svn-base
- Cloud_RSD/RSD_standalone/examples/.svn/tmp/
- Cloud_RSD/RSD_standalone/examples/.svn/tmp/prop-base/
- Cloud_RSD/RSD_standalone/examples/.svn/tmp/props/
- Cloud_RSD/RSD_standalone/examples/.svn/tmp/text-base/
- Cloud_RSD/RSD_standalone/examples/.svn/tmp/wcprops/
- Cloud_RSD/RSD_standalone/examples/Blast/
- Cloud_RSD/RSD_standalone/examples/Blast/.svn/
- Cloud_RSD/RSD_standalone/examples/Blast/.svn/entries
- Cloud_RSD/RSD_standalone/examples/Blast/.svn/format
- Cloud_RSD/RSD_standalone/examples/Blast/.svn/prop-base/
- Cloud_RSD/RSD_standalone/examples/Blast/.svn/props/
- Cloud_RSD/RSD_standalone/examples/Blast/.svn/text-base/
- Cloud_RSD/RSD_standalone/examples/Blast/.svn/text-base/README.svn-base
- Cloud_RSD/RSD_standalone/examples/Blast/.svn/tmp/
- Cloud_RSD/RSD_standalone/examples/Blast/.svn/tmp/prop-base/
- Cloud_RSD/RSD_standalone/examples/Blast/.svn/tmp/props/
- Cloud_RSD/RSD_standalone/examples/Blast/.svn/tmp/text-base/
- Cloud_RSD/RSD_standalone/examples/Blast/.svn/tmp/wcprops/
- Cloud_RSD/RSD_standalone/examples/Blast/blast_dbs/
- Cloud_RSD/RSD_standalone/examples/Blast/blast_dbs/.svn/
- Cloud_RSD/RSD_standalone/examples/Blast/blast_dbs/.svn/entries
- Cloud_RSD/RSD_standalone/examples/Blast/blast_dbs/.svn/format
- Cloud_RSD/RSD_standalone/examples/Blast/blast_dbs/.svn/prop-base/
- Cloud_RSD/RSD_standalone/examples/Blast/blast_dbs/.svn/prop-base/AGRO1_format.faa.xpd.svn-base
- Cloud_RSD/RSD_standalone/examples/Blast/blast_dbs/.svn/prop-base/AGRO1_format.faa.xpi.svn-base
- Cloud_RSD/RSD_standalone/examples/Blast/blast_dbs/.svn/prop-base/AGRO1_format.faa.xps.svn-base
- Cloud_RSD/RSD_standalone/examples/Blast/blast_dbs/.svn/prop-base/AGRO1_format.faa.xpt.svn-base
- Cloud_RSD/RSD_standalone/examples/Blast/blast_dbs/.svn/prop-base/SINO1_format.faa.xpd.svn-base
- Cloud_RSD/RSD_standalone/examples/Blast/blast_dbs/.svn/prop-base/SINO1_format.faa.xpi.svn-base
- Cloud_RSD/RSD_standalone/examples/Blast/blast_dbs/.svn/prop-base/SINO1_format.faa.xps.svn-base
- Cloud_RSD/RSD_standalone/examples/Blast/blast_dbs/.svn/prop-base/SINO1_format.faa.xpt.svn-base
- Cloud_RSD/RSD_standalone/examples/Blast/blast_dbs/.svn/props/
- Cloud_RSD/RSD_standalone/examples/Blast/blast_dbs/.svn/text-base/
- Cloud_RSD/RSD_standalone/examples/Blast/blast_dbs/.svn/text-base/AGRO1_format.faa.svn-base
- Cloud_RSD/RSD_standalone/examples/Blast/blast_dbs/.svn/text-base/AGRO1_format.faa.xpd.svn-base
- Cloud_RSD/RSD_standalone/examples/Blast/blast_dbs/.svn/text-base/AGRO1_format.faa.xpi.svn-base
- Cloud_RSD/RSD_standalone/examples/Blast/blast_dbs/.svn/text-base/AGRO1_format.faa.xps.svn-base
- Cloud_RSD/RSD_standalone/examples/Blast/blast_dbs/.svn/text-base/AGRO1_format.faa.xpt.svn-base
- Cloud_RSD/RSD_standalone/examples/Blast/blast_dbs/.svn/text-base/README.svn-base
- Cloud_RSD/RSD_standalone/examples/Blast/blast_dbs/.svn/text-base/SINO1_format.faa.svn-base
- Cloud_RSD/RSD_standalone/examples/Blast/blast_dbs/.svn/text-base/SINO1_format.faa.xpd.svn-base
- Cloud_RSD/RSD_standalone/examples/Blast/blast_dbs/.svn/text-base/SINO1_format.faa.xpi.svn-base
- Cloud_RSD/RSD_standalone/examples/Blast/blast_dbs/.svn/text-base/SINO1_format.faa.xps.svn-base
- Cloud_RSD/RSD_standalone/examples/Blast/blast_dbs/.svn/text-base/SINO1_format.faa.xpt.svn-base
- Cloud_RSD/RSD_standalone/examples/Blast/blast_dbs/.svn/tmp/
- Cloud_RSD/RSD_standalone/examples/Blast/blast_dbs/.svn/tmp/prop-base/
- Cloud_RSD/RSD_standalone/examples/Blast/blast_dbs/.svn/tmp/props/
- Cloud_RSD/RSD_standalone/examples/Blast/blast_dbs/.svn/tmp/text-base/
- Cloud_RSD/RSD_standalone/examples/Blast/blast_dbs/.svn/tmp/wcprops/
- Cloud_RSD/RSD_standalone/examples/Blast/blast_dbs/AGRO1_format.faa
- Cloud_RSD/RSD_standalone/examples/Blast/blast_dbs/AGRO1_format.faa.xpd
- Cloud_RSD/RSD_standalone/examples/Blast/blast_dbs/AGRO1_format.faa.xpi
- Cloud_RSD/RSD_standalone/examples/Blast/blast_dbs/AGRO1_format.faa.xps
- Cloud_RSD/RSD_standalone/examples/Blast/blast_dbs/AGRO1_format.faa.xpt
- Cloud_RSD/RSD_standalone/examples/Blast/blast_dbs/Listeria_innocua.faa
- Cloud_RSD/RSD_standalone/examples/Blast/blast_dbs/Listeria_innocua.faa.xpd
- Cloud_RSD/RSD_standalone/examples/Blast/blast_dbs/Listeria_innocua.faa.xpi
- Cloud_RSD/RSD_standalone/examples/Blast/blast_dbs/Listeria_innocua.faa.xps
- Cloud_RSD/RSD_standalone/examples/Blast/blast_dbs/Listeria_innocua.faa.xpt
- Cloud_RSD/RSD_standalone/examples/Blast/blast_dbs/README
- Cloud_RSD/RSD_standalone/examples/Blast/blast_dbs/SINO1_format.faa
- Cloud_RSD/RSD_standalone/examples/Blast/blast_dbs/SINO1_format.faa.xpd
- Cloud_RSD/RSD_standalone/examples/Blast/blast_dbs/SINO1_format.faa.xpi
- Cloud_RSD/RSD_standalone/examples/Blast/blast_dbs/SINO1_format.faa.xps
- Cloud_RSD/RSD_standalone/examples/Blast/blast_dbs/SINO1_format.faa.xpt
- Cloud_RSD/RSD_standalone/examples/Blast/blast_results/
- Cloud_RSD/RSD_standalone/examples/Blast/blast_results/.svn/
- Cloud_RSD/RSD_standalone/examples/Blast/blast_results/.svn/entries
- Cloud_RSD/RSD_standalone/examples/Blast/blast_results/.svn/format
- Cloud_RSD/RSD_standalone/examples/Blast/blast_results/.svn/prop-base/
- Cloud_RSD/RSD_standalone/examples/Blast/blast_results/.svn/prop-base/example_blast_resultsF.svn-base
- Cloud_RSD/RSD_standalone/examples/Blast/blast_results/.svn/prop-base/example_blast_resultsR.svn-base
- Cloud_RSD/RSD_standalone/examples/Blast/blast_results/.svn/props/
- Cloud_RSD/RSD_standalone/examples/Blast/blast_results/.svn/text-base/
- Cloud_RSD/RSD_standalone/examples/Blast/blast_results/.svn/text-base/example_blast_resultsF.svn-base
- Cloud_RSD/RSD_standalone/examples/Blast/blast_results/.svn/text-base/example_blast_resultsR.svn-base
- Cloud_RSD/RSD_standalone/examples/Blast/blast_results/.svn/text-base/README.svn-base
- Cloud_RSD/RSD_standalone/examples/Blast/blast_results/.svn/tmp/
- Cloud_RSD/RSD_standalone/examples/Blast/blast_results/.svn/tmp/prop-base/
- Cloud_RSD/RSD_standalone/examples/Blast/blast_results/.svn/tmp/props/
- Cloud_RSD/RSD_standalone/examples/Blast/blast_results/.svn/tmp/text-base/
- Cloud_RSD/RSD_standalone/examples/Blast/blast_results/.svn/tmp/wcprops/
- Cloud_RSD/RSD_standalone/examples/Blast/blast_results/example_blast_resultsF
- Cloud_RSD/RSD_standalone/examples/Blast/blast_results/example_blast_resultsR
- Cloud_RSD/RSD_standalone/examples/Blast/blast_results/README
- Cloud_RSD/RSD_standalone/examples/Blast/Mycoplasma_gallisepticum.aa/
- Cloud_RSD/RSD_standalone/examples/Blast/Mycoplasma_gallisepticum.aa/.DS_Store
- Cloud_RSD/RSD_standalone/examples/Blast/Mycoplasma_gallisepticum.aa/Mycoplasma_gallisepticum.aa
- Cloud_RSD/RSD_standalone/examples/Blast/Mycoplasma_gallisepticum.aa/Mycoplasma_gallisepticum.aa.description
- Cloud_RSD/RSD_standalone/examples/Blast/Mycoplasma_gallisepticum.aa/Mycoplasma_gallisepticum.aa.metadata
- Cloud_RSD/RSD_standalone/examples/Blast/Mycoplasma_gallisepticum.aa/Mycoplasma_gallisepticum.aa.xpd
- Cloud_RSD/RSD_standalone/examples/Blast/Mycoplasma_gallisepticum.aa/Mycoplasma_gallisepticum.aa.xpi
- Cloud_RSD/RSD_standalone/examples/Blast/Mycoplasma_gallisepticum.aa/Mycoplasma_gallisepticum.aa.xps
- Cloud_RSD/RSD_standalone/examples/Blast/Mycoplasma_gallisepticum.aa/Mycoplasma_gallisepticum.aa.xpt
- Cloud_RSD/RSD_standalone/examples/Blast/README
- Cloud_RSD/RSD_standalone/examples/Orthologs/
- Cloud_RSD/RSD_standalone/examples/Orthologs/#Pan_troglodytes.aa_Danio_rerio.aa_output#
- Cloud_RSD/RSD_standalone/examples/Orthologs/#Xenopus_tropicalis.aa_Drosophila_melanogaster.aa_output#
- Cloud_RSD/RSD_standalone/examples/Orthologs/#Xenopus_tropicalis.aa_Pan_troglodytes.aa_output#
- Cloud_RSD/RSD_standalone/examples/Orthologs/.svn/
- Cloud_RSD/RSD_standalone/examples/Orthologs/.svn/entries
- Cloud_RSD/RSD_standalone/examples/Orthologs/.svn/format
- Cloud_RSD/RSD_standalone/examples/Orthologs/.svn/prop-base/
- Cloud_RSD/RSD_standalone/examples/Orthologs/.svn/props/
- Cloud_RSD/RSD_standalone/examples/Orthologs/.svn/text-base/
- Cloud_RSD/RSD_standalone/examples/Orthologs/.svn/text-base/example_output.svn-base
- Cloud_RSD/RSD_standalone/examples/Orthologs/.svn/text-base/example_output_complete.svn-base
- Cloud_RSD/RSD_standalone/examples/Orthologs/.svn/text-base/example_output_nhits5.svn-base
- Cloud_RSD/RSD_standalone/examples/Orthologs/.svn/text-base/example_output_userseqs.svn-base
- Cloud_RSD/RSD_standalone/examples/Orthologs/.svn/text-base/README.svn-base
- Cloud_RSD/RSD_standalone/examples/Orthologs/.svn/tmp/
- Cloud_RSD/RSD_standalone/examples/Orthologs/.svn/tmp/prop-base/
- Cloud_RSD/RSD_standalone/examples/Orthologs/.svn/tmp/props/
- Cloud_RSD/RSD_standalone/examples/Orthologs/.svn/tmp/text-base/
- Cloud_RSD/RSD_standalone/examples/Orthologs/.svn/tmp/wcprops/
- Cloud_RSD/RSD_standalone/examples/Orthologs/Drosophila_melanogaster.aa_Pan_troglodytes.aa_output
- Cloud_RSD/RSD_standalone/examples/Orthologs/example_output
- Cloud_RSD/RSD_standalone/examples/Orthologs/example_output_complete
- Cloud_RSD/RSD_standalone/examples/Orthologs/example_output_nhits5
- Cloud_RSD/RSD_standalone/examples/Orthologs/example_output_userseqs
- Cloud_RSD/RSD_standalone/examples/Orthologs/Gallus_gallus.aa_Drosophila_melanogaster.aa_output
- Cloud_RSD/RSD_standalone/examples/Orthologs/Gallus_gallus.aa_Pan_troglodytes.aa_output
- Cloud_RSD/RSD_standalone/examples/Orthologs/Homo_sapiens.aa_Drosophila_melanogaster.aa_output
- Cloud_RSD/RSD_standalone/examples/Orthologs/Homo_sapiens.aa_Gallus_gallus.aa_output
- Cloud_RSD/RSD_standalone/examples/Orthologs/Homo_sapiens.aa_Pan_troglodytes.aa_output
- Cloud_RSD/RSD_standalone/examples/Orthologs/Mycoplasma_gallisepcticum.aa_Mycoplasma_pneumoniae.aa_output
- Cloud_RSD/RSD_standalone/examples/Orthologs/Mycoplasma_gallisepticum.aa_Mycoplasma_genitalium.aa_output
- Cloud_RSD/RSD_standalone/examples/Orthologs/Mycoplasma_gallisepticum.aa_Mycoplasma_hyopneumoniae_232.aa_output
- Cloud_RSD/RSD_standalone/examples/Orthologs/Mycoplasma_gallisepticum.aa_Mycoplasma_mycoides.aa_output
- Cloud_RSD/RSD_standalone/examples/Orthologs/Mycoplasma_gallisepticum.aa_Mycoplasma_penetrans.aa_output
- Cloud_RSD/RSD_standalone/examples/Orthologs/Mycoplasma_gallisepticum.aa_Mycoplasma_pneumoniae.aa_output
- Cloud_RSD/RSD_standalone/examples/Orthologs/Mycoplasma_genitalium.aa_Mycoplasma_hyopneumoniae_232.aa_output
- Cloud_RSD/RSD_standalone/examples/Orthologs/Mycoplasma_genitalium.aa_Mycoplasma_penetrans.aa_output
- Cloud_RSD/RSD_standalone/examples/Orthologs/Mycoplasma_mycoides.aa_Mycoplasma_genitalium.aa_output
- Cloud_RSD/RSD_standalone/examples/Orthologs/Mycoplasma_mycoides.aa_Mycoplasma_hyopneumoniae_232.aa_output
- Cloud_RSD/RSD_standalone/examples/Orthologs/Mycoplasma_mycoides.aa_Mycoplasma_penetrans.aa_output
- Cloud_RSD/RSD_standalone/examples/Orthologs/Mycoplasma_penetrans.aa_Mycoplasma_hyopneumoniae_232.aa_output
- Cloud_RSD/RSD_standalone/examples/Orthologs/Mycoplasma_pneumoniae.aa_Mycoplasma_genitalium.aa_output
- Cloud_RSD/RSD_standalone/examples/Orthologs/Mycoplasma_pneumoniae.aa_Mycoplasma_hyopneumoniae_232.aa_output
- Cloud_RSD/RSD_standalone/examples/Orthologs/Mycoplasma_pneumoniae.aa_Mycoplasma_mycoides.aa_output
- Cloud_RSD/RSD_standalone/examples/Orthologs/Mycoplasma_pneumoniae.aa_Mycoplasma_penetrans.aa_output
- Cloud_RSD/RSD_standalone/examples/Orthologs/README
- Cloud_RSD/RSD_standalone/examples/Orthologs/semantic.cache
- Cloud_RSD/RSD_standalone/examples/Orthologs/Xenopus_tropicalis.aa_Drosophila_melanogaster.aa_output
- Cloud_RSD/RSD_standalone/examples/Orthologs/Xenopus_tropicalis.aa_Gallus_gallus.aa_output
- Cloud_RSD/RSD_standalone/examples/Orthologs/Xenopus_tropicalis.aa_Homo_sapiens.aa_output
- Cloud_RSD/RSD_standalone/examples/Orthologs/Xenopus_tropicalis.aa_Pan_troglodytes.aa_output
- Cloud_RSD/RSD_standalone/examples/out
- Cloud_RSD/RSD_standalone/examples/output_complete
- Cloud_RSD/RSD_standalone/examples/README
- Cloud_RSD/RSD_standalone/examples/userseqs_example
- Cloud_RSD/RSD_standalone/execute.py
- Cloud_RSD/RSD_standalone/execute.pyc
- Cloud_RSD/RSD_standalone/formatter.py
- Cloud_RSD/RSD_standalone/get_seqs.py
- Cloud_RSD/RSD_standalone/jones.dat
- Cloud_RSD/RSD_standalone/ReadFasta.py
- Cloud_RSD/RSD_standalone/ReadFasta.pyc
- Cloud_RSD/RSD_standalone/README
- Cloud_RSD/RSD_standalone/RSD.py
- Cloud_RSD/RSD_standalone/RSD.pyc
- Cloud_RSD/RSD_standalone/RSD.py~
- Cloud_RSD/RSD_standalone/RSD_common.py
- Cloud_RSD/RSD_standalone/RSD_common.pyc
- Cloud_RSD/RSD_standalone/rst
- Cloud_RSD/RSD_standalone/rst1
- Cloud_RSD/RSD_standalone/rub
- Cloud_RSD/RSD_standalone/semantic.cache
- Cloud_RSD/RSD_standalone/semantic.cache~
- Cloud_RSD/RSD_standalone/temp/
- Cloud_RSD/RSD_standalone/Utility.py
- Cloud_RSD/RSD_standalone/Utility.pyc
- Cloud_RSD/rsdmapper.py
- Cloud_RSD/semantic.cache
- Cloud_RSD/semantic.cache~
