# Supplementary material for: Cloud computing for comparative genomics
Source: BMC Bioinformatics. 2010 May 18;11:259. doi: 10.1186/1471-2105-11-259 (PMC3098063; doi:10.1186/1471-2105-11-259)
Supplement: Additional file 1 — Cloud-ready reciprocal smallest distance algorithm (RSD). complete software stack for RSD-cloud software used to generate the results discussed in the present manuscript. [file 1471-2105-11-259-S1.ZIP › Cloud_RSD/blastmapper.py]

#!/usr/bin/env python
import sys
import os
#appends environment variables to define path to roundup executables
newpath = os.getcwd() + '/executables/executables'
os.environ['PATH']= newpath + ':' + os.environ['PATH'] 
import os.path
#Run rsd algorithm
for cmd in sys.stdin:
	if (cmd==""):
		sys.stderr.write("reporter:counter:cmd,missing,1\n")
	else:
		sys.stderr.write("reporter:status:%s" %cmd)
		os.system(cmd)
