# Supplementary material for: Cloud computing for comparative genomics
Source: BMC Bioinformatics. 2010 May 18;11:259. doi: 10.1186/1471-2105-11-259 (PMC3098063; doi:10.1186/1471-2105-11-259)
Supplement: Additional file 1 — Cloud-ready reciprocal smallest distance algorithm (RSD). complete software stack for RSD-cloud software used to generate the results discussed in the present manuscript. [file 1471-2105-11-259-S1.ZIP › Cloud_RSD/blastout.sh]

#!/usr/bin/env bash
export JAVA_HOME=/usr/lib/jvm/java-6-sun
/home/hadoop/bin/hadoop dfs -mkdir hdfs:///home/hadoop/blastoutput
