# Supplementary material for: Cloud computing for comparative genomics
Source: BMC Bioinformatics. 2010 May 18;11:259. doi: 10.1186/1471-2105-11-259 (PMC3098063; doi:10.1186/1471-2105-11-259)
Supplement: Additional file 1 — Cloud-ready reciprocal smallest distance algorithm (RSD). complete software stack for RSD-cloud software used to generate the results discussed in the present manuscript. [file 1471-2105-11-259-S1.ZIP › Cloud_RSD/examples/blastrunner]

python ./RSD_standalone/RSD_standalone/Blast_compute.py -q ./genomes/genomes/Brucella_melitensis_biovar_Abortus.aa/Brucella_melitensis_biovar_Abortus.aa -s ./genomes/genomes/Campylobacter_concisus_13826.aa/Campylobacter_concisus_13826.aa -o ./blastinput/blastinput/Brucella_melitensis_biovar_Abortus.aa_Campylobacter_concisus_13826.aa_blast_hits_f
python ./RSD_standalone/RSD_standalone/Blast_compute.py -q ./genomes/genomes/Campylobacter_concisus_13826.aa/Campylobacter_concisus_13826.aa -s ./genomes/genomes/Brucella_melitensis_biovar_Abortus.aa/Brucella_melitensis_biovar_Abortus.aa -o ./blastinput/blastinput/Brucella_melitensis_biovar_Abortus.aa_Campylobacter_concisus_13826.aa_blast_hits_r
python ./RSD_standalone/RSD_standalone/Blast_compute.py -q ./genomes/genomes/Acidiphilium_cryptum_JF-5.aa/Acidiphilium_cryptum_JF-5.aa -s ./genomes/genomes/Brucella_melitensis_biovar_Abortus.aa/Brucella_melitensis_biovar_Abortus.aa -o ./blastinput/blastinput/Acidiphilium_cryptum_JF-5.aa_Brucella_melitensis_biovar_Abortus.aa_blast_hits_f
python ./RSD_standalone/RSD_standalone/Blast_compute.py -q ./genomes/genomes/Brucella_melitensis_biovar_Abortus.aa/Brucella_melitensis_biovar_Abortus.aa -s ./genomes/genomes/Acidiphilium_cryptum_JF-5.aa/Acidiphilium_cryptum_JF-5.aa -o ./blastinput/blastinput/Acidiphilium_cryptum_JF-5.aa_Brucella_melitensis_biovar_Abortus.aa_blast_hits_r
python ./RSD_standalone/RSD_standalone/Blast_compute.py -q ./genomes/genomes/Brucella_melitensis.aa/Brucella_melitensis.aa -s ./genomes/genomes/Brucella_melitensis_biovar_Abortus.aa/Brucella_melitensis_biovar_Abortus.aa -o ./blastinput/blastinput/Brucella_melitensis.aa_Brucella_melitensis_biovar_Abortus.aa_blast_hits_f
python ./RSD_standalone/RSD_standalone/Blast_compute.py -q ./genomes/genomes/Brucella_melitensis_biovar_Abortus.aa/Brucella_melitensis_biovar_Abortus.aa -s ./genomes/genomes/Brucella_melitensis.aa/Brucella_melitensis.aa -o ./blastinput/blastinput/Brucella_melitensis.aa_Brucella_melitensis_biovar_Abortus.aa_blast_hits_r
python ./RSD_standalone/RSD_standalone/Blast_compute.py -q ./genomes/genomes/Brucella_melitensis_biovar_Abortus.aa/Brucella_melitensis_biovar_Abortus.aa -s ./genomes/genomes/Campylobacter_hominis_ATCC_BAA-381.aa/Campylobacter_hominis_ATCC_BAA-381.aa -o ./blastinput/blastinput/Brucella_melitensis_biovar_Abortus.aa_Campylobacter_hominis_ATCC_BAA-381.aa_blast_hits_f
python ./RSD_standalone/RSD_standalone/Blast_compute.py -q ./genomes/genomes/Campylobacter_hominis_ATCC_BAA-381.aa/Campylobacter_hominis_ATCC_BAA-381.aa -s ./genomes/genomes/Brucella_melitensis_biovar_Abortus.aa/Brucella_melitensis_biovar_Abortus.aa -o ./blastinput/blastinput/Brucella_melitensis_biovar_Abortus.aa_Campylobacter_hominis_ATCC_BAA-381.aa_blast_hits_r
python ./RSD_standalone/RSD_standalone/Blast_compute.py -q ./genomes/genomes/Acidiphilium_cryptum_JF-5.aa/Acidiphilium_cryptum_JF-5.aa -s ./genomes/genomes/Campylobacter_concisus_13826.aa/Campylobacter_concisus_13826.aa -o ./blastinput/blastinput/Acidiphilium_cryptum_JF-5.aa_Campylobacter_concisus_13826.aa_blast_hits_f
python ./RSD_standalone/RSD_standalone/Blast_compute.py -q ./genomes/genomes/Campylobacter_concisus_13826.aa/Campylobacter_concisus_13826.aa -s ./genomes/genomes/Acidiphilium_cryptum_JF-5.aa/Acidiphilium_cryptum_JF-5.aa -o ./blastinput/blastinput/Acidiphilium_cryptum_JF-5.aa_Campylobacter_concisus_13826.aa_blast_hits_r
python ./RSD_standalone/RSD_standalone/Blast_compute.py -q ./genomes/genomes/Brucella_melitensis.aa/Brucella_melitensis.aa -s ./genomes/genomes/Campylobacter_concisus_13826.aa/Campylobacter_concisus_13826.aa -o ./blastinput/blastinput/Brucella_melitensis.aa_Campylobacter_concisus_13826.aa_blast_hits_f
python ./RSD_standalone/RSD_standalone/Blast_compute.py -q ./genomes/genomes/Campylobacter_concisus_13826.aa/Campylobacter_concisus_13826.aa -s ./genomes/genomes/Brucella_melitensis.aa/Brucella_melitensis.aa -o ./blastinput/blastinput/Brucella_melitensis.aa_Campylobacter_concisus_13826.aa_blast_hits_r
python ./RSD_standalone/RSD_standalone/Blast_compute.py -q ./genomes/genomes/Campylobacter_concisus_13826.aa/Campylobacter_concisus_13826.aa -s ./genomes/genomes/Campylobacter_hominis_ATCC_BAA-381.aa/Campylobacter_hominis_ATCC_BAA-381.aa -o ./blastinput/blastinput/Campylobacter_concisus_13826.aa_Campylobacter_hominis_ATCC_BAA-381.aa_blast_hits_f
python ./RSD_standalone/RSD_standalone/Blast_compute.py -q ./genomes/genomes/Campylobacter_hominis_ATCC_BAA-381.aa/Campylobacter_hominis_ATCC_BAA-381.aa -s ./genomes/genomes/Campylobacter_concisus_13826.aa/Campylobacter_concisus_13826.aa -o ./blastinput/blastinput/Campylobacter_concisus_13826.aa_Campylobacter_hominis_ATCC_BAA-381.aa_blast_hits_r
python ./RSD_standalone/RSD_standalone/Blast_compute.py -q ./genomes/genomes/Acidiphilium_cryptum_JF-5.aa/Acidiphilium_cryptum_JF-5.aa -s ./genomes/genomes/Brucella_melitensis.aa/Brucella_melitensis.aa -o ./blastinput/blastinput/Acidiphilium_cryptum_JF-5.aa_Brucella_melitensis.aa_blast_hits_f
python ./RSD_standalone/RSD_standalone/Blast_compute.py -q ./genomes/genomes/Brucella_melitensis.aa/Brucella_melitensis.aa -s ./genomes/genomes/Acidiphilium_cryptum_JF-5.aa/Acidiphilium_cryptum_JF-5.aa -o ./blastinput/blastinput/Acidiphilium_cryptum_JF-5.aa_Brucella_melitensis.aa_blast_hits_r
python ./RSD_standalone/RSD_standalone/Blast_compute.py -q ./genomes/genomes/Acidiphilium_cryptum_JF-5.aa/Acidiphilium_cryptum_JF-5.aa -s ./genomes/genomes/Campylobacter_hominis_ATCC_BAA-381.aa/Campylobacter_hominis_ATCC_BAA-381.aa -o ./blastinput/blastinput/Acidiphilium_cryptum_JF-5.aa_Campylobacter_hominis_ATCC_BAA-381.aa_blast_hits_f
python ./RSD_standalone/RSD_standalone/Blast_compute.py -q ./genomes/genomes/Campylobacter_hominis_ATCC_BAA-381.aa/Campylobacter_hominis_ATCC_BAA-381.aa -s ./genomes/genomes/Acidiphilium_cryptum_JF-5.aa/Acidiphilium_cryptum_JF-5.aa -o ./blastinput/blastinput/Acidiphilium_cryptum_JF-5.aa_Campylobacter_hominis_ATCC_BAA-381.aa_blast_hits_r
python ./RSD_standalone/RSD_standalone/Blast_compute.py -q ./genomes/genomes/Brucella_melitensis.aa/Brucella_melitensis.aa -s ./genomes/genomes/Campylobacter_hominis_ATCC_BAA-381.aa/Campylobacter_hominis_ATCC_BAA-381.aa -o ./blastinput/blastinput/Brucella_melitensis.aa_Campylobacter_hominis_ATCC_BAA-381.aa_blast_hits_f
python ./RSD_standalone/RSD_standalone/Blast_compute.py -q ./genomes/genomes/Campylobacter_hominis_ATCC_BAA-381.aa/Campylobacter_hominis_ATCC_BAA-381.aa -s ./genomes/genomes/Brucella_melitensis.aa/Brucella_melitensis.aa -o ./blastinput/blastinput/Brucella_melitensis.aa_Campylobacter_hominis_ATCC_BAA-381.aa_blast_hits_r
