# Supplementary material for: Cloud computing for comparative genomics
Source: BMC Bioinformatics. 2010 May 18;11:259. doi: 10.1186/1471-2105-11-259 (PMC3098063; doi:10.1186/1471-2105-11-259)
Supplement: Additional file 1 — Cloud-ready reciprocal smallest distance algorithm (RSD). complete software stack for RSD-cloud software used to generate the results discussed in the present manuscript. [file 1471-2105-11-259-S1.ZIP › Cloud_RSD/examples/genomes/Brucella_melitensis_biovar_Abortus.aa/Brucella_melitensis_biovar_Abortus.aa.description]

Database Id: Brucella_melitensis_biovar_Abortus.aa
	Type: protein
	Database Type: genome
	Download Date: 2009-03-26 20:01:38.878324
	Source: ftp://bio-mirror.net/biomirror/ncbigenomes/Bacteria/Brucella_melitensis_biovar_Abortus/NC_007618.faa.gz
		Last Modified: 2008-07-28
	Source: ftp://bio-mirror.net/biomirror/ncbigenomes/Bacteria/Brucella_melitensis_biovar_Abortus/NC_007624.faa.gz
		Last Modified: 2008-07-28
