# Supplementary material for: Cloud computing for comparative genomics
Source: BMC Bioinformatics. 2010 May 18;11:259. doi: 10.1186/1471-2105-11-259 (PMC3098063; doi:10.1186/1471-2105-11-259)
Supplement: Additional file 1 — Cloud-ready reciprocal smallest distance algorithm (RSD). complete software stack for RSD-cloud software used to generate the results discussed in the present manuscript. [file 1471-2105-11-259-S1.ZIP › Cloud_RSD/RSD_standalone/BioUtilities.py]

#useful program wrappers that are employed in the implementation of the RSD algorithm
import os
import sys
import tempfile
import string
import re
import Utility
import RSD_common

def convertIdToFasta(id, db, seq_type):
	'''
	id: used by xdget to lookup fasta seq in db.  usually a name line, GI number, ...
	db: path to wublast formatted db which contains the id sequence
	seq_type: 'p' or 'n'
	return: tuple of success/failure flag and fasta formatted string containing id and sequence.  Fasta is only valid if flag is true.
	'''
	ok, seq = runXDGet(id, db, seq_type)
	return (ok, ">%s\n%s\n"%(id, seq))

#
#
#XDformat program wrapper
#
#
def runXDformat(seq_type, db, outputDbName=None):
	if outputDbName != None:
		outputOption = '-o '+outputDbName
	else:
		outputOption = ''
	cmd = 'xdformat -'+seq_type+' -I '+outputOption+' '+db
	(ok, output) = Utility.runOrReportFailure(cmd)
	return(ok)

#
#
#XDget program wrapper
#
#
def runXDGet(gi, db, seq_type):

	import re
	

	(ok,output) = Utility.runOrReportFailure("%s -%s %s '%s'" % (RSD_common.XDGET,seq_type, db, gi))
	sequence = re.sub('(>)(.+)(\n)', '', output)
	sequence = re.sub('\n', '', sequence)
	return( ok, sequence )

def runXDGet2(gi, db, seq_type):
	'''
	gi: gi number
	db: database path to wublast formatted db
	seq_type: the type of db, either 'p' for protein or 'n' for nucleotide
	return list of ok, name. ok is whether or not the utility ran successfully.
	Name is name line of fasta sequence from db
	'''
	(ok,output) = Utility.runOrReportFailure("%s -%s %s '%s'" % (RSD_common.XDGET,seq_type, db, gi))
	s = string.split(output, '\n')
	name = s[0]
	sequence = s[1]
	return( ok, name )

#
#clustalW program wrapper
#	

def runClustal(fasta):
	"""
	fasta: fasta formatted sequences to be aligned.
	creates tempfile in the default temp dir with fasta as the file contents.
	Runs Clustal-W on file, reads and returns the alignment, deleting the temp file.
	Returns: ( 0, error message, "", "" ) or
		( 1, sequence alignment)
        """
	#
	# Write out the fasta into a temporary file
	#

	#
	# Need to make sure path name of temp file doesn't have a 
	# "-" in it, since clustalw can't handle that. Save existing setting
	# for tempfile.tempdir, then restore it after this call.
	#
	saveTempDir = tempfile.tempdir
	tempfile.tempdir = None	# This will default to /var/tmp or /tmp.
	tempFile = re.sub("\.","_",tempfile.mktemp())+'_clustalw'
	tempfile.tempdir = saveTempDir
	
	outf = open(tempFile,'w')
	outf.write( Utility.newlineConvert( fasta) )
	outf.close()
	
	(ok,output) = Utility.runOrReportFailure("clustalw %s" % tempFile)
	
	
	if not ok:
		return (0,"Error occurred input=%s\n%s" % (tempFile ,output))

	os.unlink(tempFile)

	alignment = Utility.grabOutput(tempFile + ".aln")
	
	os.unlink(tempFile + ".aln")
	dndFile = tempFile + ".dnd"
	dnd = ""
	if os.path.exists( dndFile ):
		dnd = Utility.grabOutput( dndFile )
		os.unlink(tempFile + ".dnd")

	# return (1,output,alignment,dnd)
	
	return (1, alignment)


def runClustal2Phylip( alignment ):
	"""
	runClustal2Phylip takes an alignment in clustal form and returns an 
	alignment in phylip format.
	Arguments: alignment in clustal format
	Returns: (1, phylip format alignment) or (0,error message)"""

	# Make temp directory
	tmpdir = tempfile.mktemp()
	os.mkdir( tmpdir )

	# Write clustal alignment to file in temp directory
	outf = open( "%s/alignment" % tmpdir, "w" )
	outf.write( alignment )
	outf.close()

	# cd to temp directory and run clustal2phylip
	# clustal2phylip assumed to exist in same dir as BioUtilities module
	scriptPath = os.path.dirname(__file__)
	clustal2phylipPath = os.path.join(scriptPath, "clustal2phylip")
	
	( ok, output ) = Utility.runOrReportFailure( "cd %s; perl %s < alignment" % (tmpdir, clustal2phylipPath )) #run on server

	# clean up
	Utility.rmtree( tmpdir )

	# return
	return ( ok, output )

def runParsePaml(output):
	"""
	runParsePaml takes a paml standard output file and parses its important elements like dn/ds
        Arguments: paml output file
        Returns: (1, parsed paml output) or (0,error message)"""

        # Make temp directory
        tmpdir = tempfile.mktemp()
        os.mkdir( tmpdir )

        # Write clustal alignment to file in temp directory
        outf = open( "%s/output" % tmpdir, "w" )
        outf.write( output )
        outf.close()

        # cd to temp directory and run clustal2phylip
        ( ok, output ) = Utility.runOrReportFailure( "cd %s; perl parsepaml.pl < alignment" % tmpdir )

        # clean up
        Utility.rmtree( tmpdir )

        # return
        return ( ok, output )

def rundnaml(phylipfile):

	"""
	will take phylip file as argument (could be created using runClustal2Phylip( alignment ) included in this module.
	runs phylip's dnaml.  This program Estimates phylogenies from nucleotide sequences by maximum likelihood. The model employed allows for unequal expected frequencies of the four nucleotides, for unequal rates of transitions and transversions, and for different (prespecified) rates of change in different categories of sites, with the program inferring which sites have which rates. default parameters are :?? 
	"""

	treestr = ''
	#outfile = open('pfile', 'w')
	#outfile.write(phylipfile)
	# Make temp directory
	tmpdir = tempfile.mktemp()
	os.mkdir( tmpdir )
	
	# Write phylip format alignment to file in temp directory.
	# protdist assumes file is called "infile".
	outf = open( "%s/infile" % tmpdir, "w" )
	outf.write( phylipfile )
	outf.close()
	
	# Run dnaml on the alignment.
	( ok, output ) = Utility.runOrReportFailure( "cd %s; echo 'y' | dnaml" % tmpdir )

	# If successful, read output.
	if ok:
		# Examine output for error or warning messages. If any, the 
		# matrix is unsuitable for phylogenetic tree construction,
		# so return the diagnostic messages.
		if string.find( output, "ERROR" ) >= 0 or not string.find( output, "WARNING" ) >= 0:
			ok = 0
		else:
			output = Utility.grabOutput( "%s/outfile" % tmpdir )
		tree = open("%s/treefile" % tmpdir)
		get_tree = tree.readlines()
		for line in get_tree:
			treestr += line
		
	# Clean up
#	Utility.rmtree( tmpdir )

	
	# Return
	return ( ok, treestr )

def setPaml_all2(alignmentfile, treefile, fixalpha, alpha, file_no, path):
	res = open('%s/codeml.ctl_cp'%path)
	inf = res.read()
	res.close()
	new = open('%s/codeml.ctl'%path, 'w')
	inf = re.sub(re.search('(seqfile =)(.+)(\*)', inf).groups()[1], ' %s ' %alignmentfile, inf)
	inf = re.sub(re.search('(outfile =)(.+)(\*)', inf).groups()[1], ' outfile.%s ' %file_no, inf)
	inf = re.sub(re.search('(treefile =)(.+)(\*)', inf).groups()[1], ' %s ' %treefile, inf)
	inf = re.sub(re.search('(fix_alpha =)(.+)(\*)', inf).groups()[1], ' %s ' %fixalpha, inf)
	inf = re.sub(re.search('( alpha =)(.+)(\*)', inf).groups()[1], ' %s ' %alpha, inf)
	new.write(inf)
	new.close()

def setPaml_all (alignmentfile, treefile, gammaset, gamma, file_no, path):
	"""
	Creates the codeml.ctl file given the file name and file number arguments.  Then runs codeml program of paml (Yang, 2001)
	"""
	import re
	res = open('%s/codeml.ctl_cp'%path)
	inf = res.readlines()
	res.close()
	new = open('%s/codeml.ctl'%path, 'w')
	for line in inf[0:1]:
		
		find = re.search('(\=)(.+)(\*)', line)
		if find:
			a = re.sub(find.groups()[1], ' %s ' %alignmentfile, line)
			
			new.write(a)
	for line in inf[1:2]:
		
		find = re.search('(\=)(.+)(\*)', line)
		if find:
			b = re.sub(find.groups()[1], ' outfile.%s ' %file_no, line)
			
			new.write(b)
	for line in inf[2:3]:
		
		find = re.search('(\=)(.+)(\*)', line)
		if find:
			c = re.sub(find.groups()[1], ' %s ' %treefile, line)
			
			new.write(c)
	for line in inf[3:]:
		new.write(line)

	new.close()

def runPaml_all(path):
        #run codeml!
        ok, output = Utility.runOrReportFailure("cd %s/; echo '0' | %s" %(path,RSD_common.CODEML))
        return (ok, output)


	
def paml_GetDistances(path, qsname, direction):
	'''
	objective: parsing for two orfs in the distance matrix, for comparison of protein distances
	parameters: path to the distance file, the name of the query sequence, and the direction of the search (forward or reverse).
	returns: protein distances in a consistent order
	'''

	rst = open('%s/2AA.t'%path)
	get_rst =  rst.readlines()
	str = ''

	if not get_rst:
		return( None )
		
	for line in get_rst[1:]:
				
		cd1 = string.split(line)
		
		if not len(cd1) > 1:
			str += "%s "%(string.split(line, '\n')[0])
			continue
		
		if len(cd1) > 1:
	
			str+="%s %s"%(cd1[0], cd1[1])

	dists = string.split(str)
		
	if re.search(qsname, dists[1]):
		query = dists[1]
		subject = dists[0]

	elif re.search(qsname, dists[0]):
		query = dists[0]
		subject = dists[1]
	else:
		query = dists[0]
		subject = dists[1]
		
	#to keep distances in the same order
	if not direction:
		distances = (float(dists[2]), subject, query)
	if direction:
		distances = (float(dists[2]), query, subject)
	rst.close()
	return(distances)
	
def paml_GetDistances_OLD(path, id):
	'''
	objective: parsing for two orfs in the distance matrix, for comparison of protein distances
	parameters: path to the distance storage file and the prefix specific to the query sequences.
	returns: protein distances
	'''

	rst = open('%s/2AA.t'%path)
	get_rst =  rst.readlines()
	str = ''

	if not get_rst:
		return( None )
		
	for line in get_rst[1:]:
				
		cd1 = string.split(line)
		
		if not len(cd1) > 1:
			str += "%s "%(string.split(line, '\n')[0])
			continue
		
		if len(cd1) > 1:
	
			str+="%s %s"%(cd1[0], cd1[1])

	dists = string.split(str)
	
	if re.search(id, dists[1]):
		query = dists[1]
		subject = dists[0]

	elif re.search(id, dists[0]):
		query = dists[0]
		subject = dists[1]
	else:
		query = dists[0]
		subject = dists[1]

	distances = (float(dists[2]), subject, query)
	
	return(distances)
	rst.close()
