# Supplementary material for: Cloud computing for comparative genomics
Source: BMC Bioinformatics. 2010 May 18;11:259. doi: 10.1186/1471-2105-11-259 (PMC3098063; doi:10.1186/1471-2105-11-259)
Supplement: Additional file 1 — Cloud-ready reciprocal smallest distance algorithm (RSD). complete software stack for RSD-cloud software used to generate the results discussed in the present manuscript. [file 1471-2105-11-259-S1.ZIP › Cloud_RSD/RSD_standalone/Blast_compute.py]

#!/usr/bin/env python

'''
Use to precompute blasting of proteomes for later use by RSD algorithm
Uses RSD.blast() to do the blasting, which is based on Washington University BLAST.
'''

import bsddb
import sys
import os
import tempfile
import shutil


import execute
import RSD_common
import RSD
import ReadFasta


def opendb(file, flag='r'):
    # print 'opendb bsdb %s in mode %s' %(file, flag)
    return bsddb.hashopen(file, flag)

# could also use pickle module, but this takes up less space
def parseHitsToStr(hits):
    str = ""    
    for hit in hits:
        accessionNo, name, frame, score, prob, N = hit
        str += "%s %s %s %s %s\n"%(accessionNo, prob, score, frame, N)
    return str


# assumes the elements of each hit don't have whitespace in them
# and are separated by whitespace
def parseStrToHits(str):
    '''
    break string on newline and return a list of
    lists of accession number, probability, score, frame, and N
    '''
    lines = str.rstrip().split('\n')
    hits = []
    for line in lines:
        hit = line.split()
        if hit:
            # returning None as the name, b/c above the name does
            # not get saved in the db, but we need to return as
            # many values for a hit as were initially put in.
            # AND
            # I put the values in the database in a different order
            # from how I got them from the hit (see parseHitToStr),
            # so pay careful attention to the indices
            hits.append([hit[0], None, hit[3], int(hit[2]), float(hit[1]), hit[4]])
    return hits
    
def createBlastDb(program, querydb, subjectdb, outputdb, local):
    '''
    creates a file named <outputdb>
    blasts every sequence in querydb against subjectdb using program.
    adds the hits for a sequence to the db keyed on the query sequence name
    '''

    try:
	#won't need this for standalone/public version of the program
        if local:
	    pass
            ## create local copies of inputs and outputs
            #tmpDir = tempfile.mkdtemp(dir=RSD_common.LOCAL_DIR)
            #outputDbName = os.path.join(tmpDir, 'output')
            ## querydb is path to fasta db file, but also several wu blast index
            ## files with that name + extensions.
            #queryDbName = RSD_util.copyToTempDir(querydb, tmpDir, '*')
            #subjectDbName = RSD_util.copyToTempDir(subjectdb, tmpDir, '*')
        else:
            outputDbName = outputdb
            queryDbName = querydb
            subjectDbName = subjectdb
        
        # print 'outputDbName', outputDbName
        # print 'queryDbName', queryDbName
        # print 'subjectDbName', subjectDbName

        resultsDbm = opendb(outputDbName, 'n')
        queryDbFile = open(queryDbName)
        try:
            # for each sequence in query db
            for (name, seq) in ReadFasta.ReadFasta(queryDbFile):
                # cut the ">" from the name field
                name = name[1:]
                ok, result = RSD.blast(program, subjectDbName, seq)
                recs = RSD.parseBlastSummary(result)
                if recs == None:
                    sys.stderr.write('Weird line in BLAST output for %s\n\n' % name)
                    continue
                resultsDbm[name] = parseHitsToStr(recs)
        finally:                          
            resultsDbm.close()
            queryDbFile.close()
            os.system("/home/hadoop/bin/hadoop fs -copyFromLocal %s hdfs:///home/hadoop/blastoutput/"%outputDbName)
            os.system("/home/hadoop/bin/hadoop fs -copyFromLocal %s s3n://<s3bucketname>/blast_result/"%outputDbName)     
        if local:
            shutil.copy(outputDbName, outputdb)
            
    finally:
        if local:
            execute.run('rm -rf '+tmpDir)
    return
    
def main():

    import optparse
    parser = optparse.OptionParser(usage='%prog [options] [arg]...')
    parser.add_option('-q', '--querydb', help='path to the query database (fasta format)')
    parser.add_option('-s', '--subjectdb', help='path to the subject db (fasta format)')
    parser.add_option('-o', '--outfile', help='path to the blast db output file (will be overwritten)')
    parser.add_option('--local', action='store_true', help='Attempt to do most file IO locally, copying input and output files to and from local disk partition, like /scratch or /tmp')
    parser.set_defaults(local=False)
    options, args = parser.parse_args()
    
    # validate required options
    if not (options.querydb and options.subjectdb and options.outfile):
        parser.error('-q, -s, and -o are required.')

    # print options
    createBlastDb(RSD_common.BLAST_PROGRAM, options.querydb, options.subjectdb, options.outfile, options.local)
    
# if called as a script
if __name__ == '__main__':
    main()
