# Supplementary material for: Cloud computing for comparative genomics
Source: BMC Bioinformatics. 2010 May 18;11:259. doi: 10.1186/1471-2105-11-259 (PMC3098063; doi:10.1186/1471-2105-11-259)
Supplement: Additional file 1 — Cloud-ready reciprocal smallest distance algorithm (RSD). complete software stack for RSD-cloud software used to generate the results discussed in the present manuscript. [file 1471-2105-11-259-S1.ZIP › Cloud_RSD/RSD_standalone/clustal2phylip]

# define desired output name length

$name_length = 22;

# Read up to and including the header, and discard it.
while( <> )
{
	last if( /CLUSTAL/ );
}

# Read the rest of the input line by line.
while( <> )
{
	last if( /Clustal Tree/ );

	# Remove newline.
	chop;

	# Filter out non-sequence containing lines.
	# next if( /[*:.]/ );
	next if( /^$/ );
	next if( /^ / );

	# Split line into whitespace separated fields.
	@field = split;

	# If two fields, assume line contains sequence.
	if( $#field == 1 )
	{
		# Parse out the sequence id from the first field.
		# Split the first field by '|' characters, and take the
		# last '|' delimited field as the sequence id.
		# @idfield = split( /\|/, $field[ 0 ] );
		# $seqid = $idfield[ $#idfield ];

		# Take the first  $name_length chars of the first field as the name.

		$seqid = substr( $field[ 0 ], 0, $name_length );

		# Store the seq id if seen for first time.
		if( !defined( $seq{ $seqid } ) )
		{
			push( @ids, $seqid );
		}

		# Store the sequence for the id.
		$seq { $seqid } .= $field[1];
	}
}

# Print it all out.

# First line: number of sequences, and length of sequences. (All the 
# sequences must be the same length.)
$nseqs = $#ids + 1;
$seqlength = length( $seq{ $ids[0] } );
print "$nseqs $seqlength\n";

# For each sequence, print the id in a $name_length  char wide field, then the 
# sequence.

# compose the format statement 

$fmt = "%- " . $name_length . "." . $name_length . "s%s\n";

#print $fmt;
foreach $seqid ( @ids )
{
	#print sprintf( $fmt + '', $seqid , $seq { $seqid } );
	#print sprintf($seqid);
	#print sprintf($seqid,  $seq {$seqid});
	print sprintf($fmt, $seqid, $seq{ $seqid });
}
