# Supplementary material for: Cloud computing for comparative genomics
Source: BMC Bioinformatics. 2010 May 18;11:259. doi: 10.1186/1471-2105-11-259 (PMC3098063; doi:10.1186/1471-2105-11-259)
Supplement: Additional file 1 — Cloud-ready reciprocal smallest distance algorithm (RSD). complete software stack for RSD-cloud software used to generate the results discussed in the present manuscript. [file 1471-2105-11-259-S1.ZIP › Cloud_RSD/RSD_standalone/examples/Blast/blast_dbs/README]

This directory contains example fastA and RSD-friendly formatted sequence files.
Two example databases are provided that have been formatted using the following command:

xdformat -p -I <DB>

where <DB> is AGRO1_format.faa and SINO1_format.faa in successive order.
This makes the indices the Washington University blastp program needs to run.

 
