# Supplementary material for: Cloud computing for comparative genomics
Source: BMC Bioinformatics. 2010 May 18;11:259. doi: 10.1186/1471-2105-11-259 (PMC3098063; doi:10.1186/1471-2105-11-259)
Supplement: Additional file 1 — Cloud-ready reciprocal smallest distance algorithm (RSD). complete software stack for RSD-cloud software used to generate the results discussed in the present manuscript. [file 1471-2105-11-259-S1.ZIP › Cloud_RSD/RSD_standalone/examples/Blast/Mycoplasma_gallisepticum.aa/Mycoplasma_gallisepticum.aa.description]

Database Id: Mycoplasma_gallisepticum.aa
	Label: 
	Description: 
	Type: protein
	Database Type: genome
	Source: ftp://bio-mirror.net/biomirror//ncbigenomes/Bacteria/Mycoplasma_gallisepticum/NC_004829.faa.gz
		Last Modified: No date available
