# Supplementary material for: Cloud computing for comparative genomics
Source: BMC Bioinformatics. 2010 May 18;11:259. doi: 10.1186/1471-2105-11-259 (PMC3098063; doi:10.1186/1471-2105-11-259)
Supplement: Additional file 1 — Cloud-ready reciprocal smallest distance algorithm (RSD). complete software stack for RSD-cloud software used to generate the results discussed in the present manuscript. [file 1471-2105-11-259-S1.ZIP › Cloud_RSD/RSD_standalone/examples/Blast/README]

The folders in this directory contain examples of properly formatted genomic databases and their associated blast indices (in blast_dbs) and of precomputed blast results (blast_results).
 
