# Supplementary material for: Cloud computing for comparative genomics
Source: BMC Bioinformatics. 2010 May 18;11:259. doi: 10.1186/1471-2105-11-259 (PMC3098063; doi:10.1186/1471-2105-11-259)
Supplement: Additional file 1 — Cloud-ready reciprocal smallest distance algorithm (RSD). complete software stack for RSD-cloud software used to generate the results discussed in the present manuscript. [file 1471-2105-11-259-S1.ZIP › Cloud_RSD/RSD_standalone/examples/Orthologs/#Xenopus_tropicalis.aa_Drosophila_melanogaster.aa_output#]

24647510 ENSXETP00000016904 0.3925
21355181 ENSXETP00000041611 3.0454
18859661 ENSXETP00000053854 3.179
21357381 ENSXETP00000018753 1.0378
17864106 ENSXETP00000033825 0.3404
24585675 ENSXETP00000058097 0.0098
24650526 ENSXETP00000043169 1.4717
24585675 ENSXETP00000054395 0.0098
24585677 ENSXETP00000055615 0.0
24659997 ENSXETP00000026219 1.0255
24667908 ENSXETP00000026986 3.412
24652974 ENSXETP00000031296 2.1854
24649922 ENSXETP00000036628 0.9115
24586383 ENSXETP00000043457 1.4617
24585675 ENSXETP00000058158 0.0098
24585677 ENSXETP00000058157 0.0
24640664 ENSXETP00000049892 1.9604
24584758 ENSXETP00000010238 0.9773
24656513 ENSXETP00000028817 1.6531
24585893 ENSXETP00000032932 2.8686
24585677 ENSXETP00000055687 0.0
78709073 ENSXETP00000041040 0.3677
45549058 ENSXETP00000031203 1.4515
18859683 ENSXETP00000045554 2.5373
17137554 ENSXETP00000000045 1.8837
17648125 ENSXETP00000043870 0.8083
45555703 ENSXETP00000056310 2.1066
24638797 ENSXETP00000056253 1.0624
24642432 ENSXETP00000018365 0.5566
20130119 ENSXETP00000044018 0.4249
17737499 ENSXETP00000044922 2.0076
24581694 ENSXETP00000005643 3.3749
45551450 ENSXETP00000005645 2.1949
24649877 ENSXETP00000054423 0.8061
17738155 ENSXETP00000047620 0.3201
24662717 ENSXETP00000039845 0.9699
28571808 ENSXETP00000044950 0.1988
116007548 ENSXETP00000047440 1.287
28573276 ENSXETP00000053903 2.4433
24651930 ENSXETP00000036790 1.119
45549471 ENSXETP00000012898 1.7788
19922098 ENSXETP00000058018 1.0559
24582147 ENSXETP00000007299 3.1949
17647759 ENSXETP00000013462 1.3401
24762638 ENSXETP00000028083 1.5041
62484384 ENSXETP00000032785 0.8206
24645087 ENSXETP00000007098 1.9663
24641612 ENSXETP00000025384 1.361
19922224 ENSXETP00000012634 1.3069
24583322 ENSXETP00000055256 1.138
24651564 ENSXETP00000054223 1.3361
45550871 ENSXETP00000014745 1.7682
24661479 ENSXETP00000038737 1.2867
28571837 ENSXETP00000003814 2.0833
24585384 ENSXETP00000029623 1.8135
24646066 ENSXETP00000029632 1.7716
19920686 ENSXETP00000054582 1.7264
24662575 ENSXETP00000011418 1.6456
28571356 ENSXETP00000040721 3.7938
21355833 ENSXETP00000051818 2.0603
21358059 ENSXETP00000055806 0.2593
116007480 ENSXETP00000005538 2.979
24584814 ENSXETP00000023794 2.1766
24641860 ENSXETP00000006033 1.2178
24582294 ENSXETP00000013884 0.9434
19922778 ENSXETP00000023543 0.8001
20129109 ENSXETP00000014538 0.3742
24644977 ENSXETP00000040139 1.4818
24583513 ENSXETP00000044933 0.5531
17933712 ENSXETP00000012957 3.104
24583463 ENSXETP00000031770 0.8775
24586477 ENSXETP00000054901 0.2166
20129101 ENSXETP00000028491 1.6297
24583380 ENSXETP00000030644 0.4544
24582733 ENSXETP00000037144 2.6074
78706824 ENSXETP00000031074 2.0298
24647580 ENSXETP00000031075 0.3679
21357109 ENSXETP00000031274 0.9953
24647013 ENSXETP00000049492 1.6132
23397593 ENSXETP00000049493 1.0753
24583646 ENSXETP00000033720 2.1033
24642146 ENSXETP00000050501 1.3427
24666151 ENSXETP00000055682 1.9803
24581654 ENSXETP00000057642 1.2414
18859965 ENSXETP00000002820 1.5129
28573937 ENSXETP00000022520 1.1087
17737517 ENSXETP00000038295 1.0225
17647929 ENSXETP00000051796 0.9291
24641313 ENSXETP00000054148 1.6473
24656861 ENSXETP00000022062 0.994
21355483 ENSXETP00000013962 2.671
21357871 ENSXETP00000021194 1.0135
24643059 ENSXETP00000005727 0.6055
17933654 ENSXETP00000045872 1.3948
24639027 ENSXETP00000016829 5.4126
17137170 ENSXETP00000026215 0.9122
24640179 ENSXETP00000055580 0.7369
24640209 ENSXETP00000044337 3.5278
24663949 ENSXETP00000028014 1.5982
17136352 ENSXETP00000002819 1.4808
24646155 ENSXETP00000036844 2.5732
24643081 ENSXETP00000013463 0.6997
19921654 ENSXETP00000045274 1.5001
24653408 ENSXETP00000054075 1.293
45550381 ENSXETP00000032758 2.2193
24647274 ENSXETP00000021705 2.6803
21357829 ENSXETP00000010755 2.869
24641447 ENSXETP00000026086 2.9822
85725262 ENSXETP00000048268 2.262
24663283 ENSXETP00000029177 1.0468
24640717 ENSXETP00000012527 1.4527
85725222 ENSXETP00000042089 1.6079
17137588 ENSXETP00000042092 2.4453
24644388 ENSXETP00000027388 1.1979
24584122 ENSXETP00000055370 1.8021
17737721 ENSXETP00000043319 0.7829
17933676 ENSXETP00000048378 0.2707
24645865 ENSXETP00000049102 0.3003
19922502 ENSXETP00000021179 0.7212
21356173 ENSXETP00000043100 1.4425
17137290 ENSXETP00000027187 0.7068
85725018 ENSXETP00000014338 0.7679
21356387 ENSXETP00000027468 1.5458
19922364 ENSXETP00000047325 0.8666
-19922364 ENSXETP00000047324 0.8666
24650054 ENSXETP00000041508 1.7145
21356369 ENSXETP00000031301 1.0992
24648277 ENSXETP00000033386 1.282
24652548 ENSXETP00000041440 3.2774
21355789 ENSXETP00000045707 1.8735
24655233 ENSXETP00000027266 0.649
18859657 ENSXETP00000038681 0.2932
24645728 ENSXETP00000049178 1.3743
21356081 ENSXETP00000017324 1.4286
19921758 ENSXETP00000006759 0.5688
45555749 ENSXETP00000035815 0.5428
45555749 ENSXETP00000035817 0.5428
21358123 ENSXETP00000036152 2.105
116007274 ENSXETP00000011288 2.4789
24660357 ENSXETP00000057411 2.5018
21358325 ENSXETP00000012975 0.8014
24640635 ENSXETP00000001241 1.31
17737543 ENSXETP00000033431 0.3353
24654538 ENSXETP00000042816 3.7834
17136618 ENSXETP00000032577 0.2179
24649644 ENSXETP00000012210 0.9524
24663664 ENSXETP00000000178 1.8751
116007126 ENSXETP00000043488 1.3119
21356833 ENSXETP00000008725 0.5539
17647979 ENSXETP00000009095 1.4466
45549291 ENSXETP00000022826 2.6789
20129447 ENSXETP00000022829 1.2133
17136454 ENSXETP00000014249 0.5797
21355379 ENSXETP00000051704 2.571
24667167 ENSXETP00000053635 2.386
24584732 ENSXETP00000003061 1.3554
28572126 ENSXETP00000032695 0.6586
45550431 ENSXETP00000017507 1.5088
24655910 ENSXETP00000045954 1.147
24640802 ENSXETP00000029384 1.4704
24657086 ENSXETP00000044954 0.6649
19921484 ENSXETP00000039825 1.2494
19922816 ENSXETP00000045289 1.6701
18859851 ENSXETP00000029458 0.9256
17136762 ENSXETP00000017366 2.081
17136430 ENSXETP00000032647 0.2423
17647427 ENSXETP00000032653 1.4518
24581745 ENSXETP00000033662 1.4222
24645893 ENSXETP00000035859 0.9612
17864424 ENSXETP00000044675 0.0991
45552677 ENSXETP00000046354 8.17
17737379 ENSXETP00000046358 3.253
17647691 ENSXETP00000046359 1.6392
17738009 ENSXETP00000043400 1.9134
19921028 ENSXETP00000055302 1.9197
17864358 ENSXETP00000032775 0.5089
28571738 ENSXETP00000032792 2.9627
24666532 ENSXETP00000026326 0.3796
24664051 ENSXETP00000038676 1.5138
19921442 ENSXETP00000056068 1.5347
24649497 ENSXETP00000007838 0.9692
24641927 ENSXETP00000045400 4.2529
21355963 ENSXETP00000017960 0.8501
24582982 ENSXETP00000054151 1.4202
24581459 ENSXETP00000016875 1.3859
24585954 ENSXETP00000033727 0.9096
24585671 ENSXETP00000055232 0.1801
24585671 ENSXETP00000055231 0.1801
24664967 ENSXETP00000029187 2.0156
28572090 ENSXETP00000039498 3.1439
116008114 ENSXETP00000038336 0.8142
116007482 ENSXETP00000031276 1.1571
24655095 ENSXETP00000051795 1.9921
116007506 ENSXETP00000051792 1.6206
78707192 ENSXETP00000016079 2.3603
116008436 ENSXETP00000023795 0.3003
21356795 ENSXETP00000026768 2.3003
17738005 ENSXETP00000010528 0.6105
24582559 ENSXETP00000015225 2.8653
24650334 ENSXETP00000027259 0.9329
24655040 ENSXETP00000009094 2.5164
17136900 ENSXETP00000046847 1.0472
21356223 ENSXETP00000046851 0.5
24663508 ENSXETP00000045304 3.7894
18860521 ENSXETP00000057006 2.0008
17136248 ENSXETP00000043428 0.3526
24662958 ENSXETP00000057004 3.2814
24581793 ENSXETP00000057003 1.5473
56311410 ENSXETP00000051123 1.602
85725200 ENSXETP00000050243 1.2794
24651881 ENSXETP00000038051 1.1484
19921042 ENSXETP00000035804 2.0089
19920526 ENSXETP00000050152 2.8617
17137220 ENSXETP00000050153 0.0944
24649404 ENSXETP00000043131 1.2284
24656494 ENSXETP00000043132 0.5847
17737513 ENSXETP00000043136 1.897
116008425 ENSXETP00000021709 2.7162
17737643 ENSXETP00000057892 1.365
78707212 ENSXETP00000028006 0.9669
45550504 ENSXETP00000028008 1.99
45552032 ENSXETP00000028920 1.3392
24644133 ENSXETP00000028922 1.6945
17737367 ENSXETP00000035745 3.2177
45551030 ENSXETP00000027210 1.0958
24586258 ENSXETP00000027212 1.1123
19921402 ENSXETP00000027219 2.6416
22026831 ENSXETP00000005147 3.7425
45549359 ENSXETP00000005132 1.0863
24648872 ENSXETP00000032718 0.926
28572018 ENSXETP00000054217 1.4447
45553113 ENSXETP00000055790 1.4543
24638718 ENSXETP00000039877 1.9119
45550467 ENSXETP00000046723 2.5251
19922100 ENSXETP00000052046 1.5068
19922464 ENSXETP00000006431 0.925
24647938 ENSXETP00000035744 2.3923
17137596 ENSXETP00000023916 1.4452
45552619 ENSXETP00000016533 0.7872
19921958 ENSXETP00000044981 0.9256
24644923 ENSXETP00000044982 2.2293
24581280 ENSXETP00000034103 1.8726
19922346 ENSXETP00000052127 2.1427
24653664 ENSXETP00000052129 1.7121
45549239 ENSXETP00000024456 3.0112
18859779 ENSXETP00000012072 2.9153
18858179 ENSXETP00000043334 3.668
24667078 ENSXETP00000043330 1.5813
21356467 ENSXETP00000043326 3.4475
45550455 ENSXETP00000026264 2.2278
24650697 ENSXETP00000026266 2.9455
28571100 ENSXETP00000026267 1.4993
17137400 ENSXETP00000044756 1.0935
24642463 ENSXETP00000005440 2.9687
24646283 ENSXETP00000013464 3.9398
19921846 ENSXETP00000013472 2.3214
24657743 ENSXETP00000050248 2.5606
24646363 ENSXETP00000050251 0.8095
19922590 ENSXETP00000046270 1.34
24667933 ENSXETP00000046290 0.9744
24586084 ENSXETP00000056594 0.2071
19920928 ENSXETP00000023221 1.561
18543325 ENSXETP00000005203 0.9946
45551183 ENSXETP00000026439 0.6659
24638730 ENSXETP00000020921 3.1923
21358289 ENSXETP00000024840 2.3744
24655488 ENSXETP00000024844 3.2578
45552531 ENSXETP00000024847 1.503
17738047 ENSXETP00000055521 0.602
17864456 ENSXETP00000018277 1.0774
21358515 ENSXETP00000037959 1.468
24641671 ENSXETP00000031515 2.5419
24641689 ENSXETP00000031534 0.5299
24665049 ENSXETP00000006468 1.2519
24581798 ENSXETP00000006775 2.641
24647383 ENSXETP00000035984 1.2811
20129301 ENSXETP00000035989 2.4616
21357911 ENSXETP00000035990 2.3526
24662934 ENSXETP00000036013 0.8415
24663893 ENSXETP00000036020 1.9158
24640162 ENSXETP00000005555 1.9247
24640745 ENSXETP00000042918 0.8577
21357525 ENSXETP00000056418 1.8937
19921578 ENSXETP00000045001 0.4261
24583543 ENSXETP00000025059 1.0452
20130047 ENSXETP00000026209 1.2376
24641565 ENSXETP00000026160 0.9312
24654329 ENSXETP00000006651 1.3261
24652410 ENSXETP00000007472 0.9265
24652410 ENSXETP00000007474 0.9265
19921060 ENSXETP00000018166 0.7719
24661022 ENSXETP00000023883 1.6431
17933658 ENSXETP00000023885 1.4563
24586098 ENSXETP00000046143 1.013
24640588 ENSXETP00000046160 1.2632
24651008 ENSXETP00000027634 1.8196
24639634 ENSXETP00000012291 1.1381
21357605 ENSXETP00000012287 1.002
24646656 ENSXETP00000012043 3.3141
21356347 ENSXETP00000012041 1.1848
21357193 ENSXETP00000000752 0.3772
17986013 ENSXETP00000050692 0.668
24651599 ENSXETP00000036335 0.5185
21356339 ENSXETP00000044492 1.0148
24664813 ENSXETP00000015070 2.3495
22024094 ENSXETP00000037848 2.9626
19921588 ENSXETP00000037855 1.9258
17933642 ENSXETP00000027773 1.1403
24662461 ENSXETP00000027774 1.1823
62484332 ENSXETP00000027776 1.2872
24585152 ENSXETP00000022598 1.262
17136628 ENSXETP00000006677 1.0776
28574488 ENSXETP00000017088 0.7657
28574492 ENSXETP00000017102 0.7586
24581770 ENSXETP00000024645 1.1144
24646975 ENSXETP00000042909 3.4439
24646398 ENSXETP00000040510 0.943
21358121 ENSXETP00000012528 2.4522
24585673 ENSXETP00000044321 0.1028
17648009 ENSXETP00000024636 0.8749
24664907 ENSXETP00000020621 0.8237
24664907 ENSXETP00000020620 0.8237
24639519 ENSXETP00000053476 3.1295
21355911 ENSXETP00000014161 1.3156
45552857 ENSXETP00000005778 1.444
24667856 ENSXETP00000001870 2.7537
24649072 ENSXETP00000001863 1.5645
20129859 ENSXETP00000001862 1.0166
24650538 ENSXETP00000044287 1.0416
24582398 ENSXETP00000000070 2.1513
24657484 ENSXETP00000000071 1.6166
24640806 ENSXETP00000047467 1.6716
24654638 ENSXETP00000056091 0.6213
21357319 ENSXETP00000003342 0.9512
45551563 ENSXETP00000006546 1.625
78706698 ENSXETP00000006548 2.2021
19920830 ENSXETP00000006552 2.9719
24656933 ENSXETP00000011036 2.027
21356375 ENSXETP00000014952 2.4001
19921428 ENSXETP00000014925 1.4851
17137668 ENSXETP00000013404 1.2068
24646669 ENSXETP00000005849 1.9092
28572026 ENSXETP00000029907 1.3397
24649782 ENSXETP00000029930 1.5652
21356169 ENSXETP00000029944 3.9007
24580735 ENSXETP00000048752 2.9348
19922822 ENSXETP00000048763 0.9594
45555553 ENSXETP00000039820 1.405
17137568 ENSXETP00000020290 0.495
19921562 ENSXETP00000005238 0.6606
19921562 ENSXETP00000058271 0.6606
45549581 ENSXETP00000002038 1.8051
24641931 ENSXETP00000002056 4.8308
24649234 ENSXETP00000038651 1.1076
24643375 ENSXETP00000038652 0.7089
17647425 ENSXETP00000038661 0.2507
24668874 ENSXETP00000038662 1.2407
20129045 ENSXETP00000002993 2.9701
45550492 ENSXETP00000015514 0.6501
24658883 ENSXETP00000053876 1.431
18859989 ENSXETP00000031507 0.6761
24654994 ENSXETP00000041182 0.784
19922250 ENSXETP00000041186 1.0544
45552325 ENSXETP00000049240 0.517
21356513 ENSXETP00000049248 1.2476
24582055 ENSXETP00000015544 4.2357
24661908 ENSXETP00000015555 1.1114
24641148 ENSXETP00000015568 3.0882
24762439 ENSXETP00000011957 0.7362
17137724 ENSXETP00000010662 1.0002
116008420 ENSXETP00000010660 2.8189
24581025 ENSXETP00000019556 2.6492
24641465 ENSXETP00000005597 3.1195
19922554 ENSXETP00000024438 0.6641
24652926 ENSXETP00000051400 3.1857
21357729 ENSXETP00000020366 0.5679
24583049 ENSXETP00000007323 0.5302
20129819 ENSXETP00000007324 3.8771
28573843 ENSXETP00000007327 1.2868
24644927 ENSXETP00000001673 0.8542
17136538 ENSXETP00000046208 0.4994
24584989 ENSXETP00000058199 2.9449
24667067 ENSXETP00000040381 0.9955
24646553 ENSXETP00000058197 1.0175
24657211 ENSXETP00000033442 1.62
24582127 ENSXETP00000008562 1.5612
20129683 ENSXETP00000008569 3.5852
24654571 ENSXETP00000018653 0.9732
20129971 ENSXETP00000001886 0.7194
24651238 ENSXETP00000028741 1.7642
85725206 ENSXETP00000030438 1.5911
28571493 ENSXETP00000039675 0.8103
24664561 ENSXETP00000055330 3.097
21356199 ENSXETP00000057092 0.3502
21357469 ENSXETP00000026182 1.0216
17864386 ENSXETP00000057088 0.2338
19923034 ENSXETP00000026188 1.0112
24667569 ENSXETP00000018742 4.4123
28574422 ENSXETP00000027477 0.9819
17136494 ENSXETP00000027524 1.897
24655582 ENSXETP00000003602 1.412
24651330 ENSXETP00000019894 0.8337
19922304 ENSXETP00000046411 2.3027
24640586 ENSXETP00000041130 2.3315
116007970 ENSXETP00000041147 1.6775
24581421 ENSXETP00000041156 1.9996
18858055 ENSXETP00000038942 2.1652
21358407 ENSXETP00000031591 2.4318
24639619 ENSXETP00000021954 1.6668
17137464 ENSXETP00000031738 0.8094
21355279 ENSXETP00000057629 2.4233
18860071 ENSXETP00000057627 0.752
28574602 ENSXETP00000031241 2.0739
18860063 ENSXETP00000031236 0.1639
62473177 ENSXETP00000035029 3.1707
18860081 ENSXETP00000017425 0.4337
18543235 ENSXETP00000016069 0.7661
21356545 ENSXETP00000016071 1.1226
24583842 ENSXETP00000021733 0.3644
24645281 ENSXETP00000010556 2.1388
24653772 ENSXETP00000010566 1.4876
24643390 ENSXETP00000010574 0.8086
24639643 ENSXETP00000041345 4.5838
19921216 ENSXETP00000023084 2.6612
24581310 ENSXETP00000023067 2.8029
17352481 ENSXETP00000008670 0.3673
116008026 ENSXETP00000049617 1.3004
24762606 ENSXETP00000040076 1.7773
21356443 ENSXETP00000047859 1.515
45551558 ENSXETP00000047864 1.0469
20129613 ENSXETP00000012315 2.7312
19922352 ENSXETP00000038345 0.2434
24649745 ENSXETP00000038355 1.8288
17137702 ENSXETP00000038357 1.3818
24638644 ENSXETP00000054949 0.3473
45553069 ENSXETP00000017166 1.1402
62484544 ENSXETP00000017169 0.8602
28574997 ENSXETP00000017172 0.8887
24645885 ENSXETP00000001432 1.5173
45550591 ENSXETP00000001435 2.761
24648089 ENSXETP00000055048 0.687
24644218 ENSXETP00000001442 0.9356
17137106 ENSXETP00000029442 0.4686
24583283 ENSXETP00000057258 3.5975
28571855 ENSXETP00000029410 2.8085
45555767 ENSXETP00000029406 0.9915
24585669 ENSXETP00000052347 2.0082
24652458 ENSXETP00000028515 1.3696
20129385 ENSXETP00000013055 1.1913
24648262 ENSXETP00000031737 2.4855
21356427 ENSXETP00000031743 0.7543
24639615 ENSXETP00000025128 5.4601
24583339 ENSXETP00000043922 1.0389
24664316 ENSXETP00000043914 2.9409
28573975 ENSXETP00000043908 1.9864
24650745 ENSXETP00000043895 1.0123
21356165 ENSXETP00000043894 1.826
17137312 ENSXETP00000049945 0.5893
21357777 ENSXETP00000049947 1.7868
20130091 ENSXETP00000049980 1.6384
28571135 ENSXETP00000049995 1.6282
24658602 ENSXETP00000026292 1.6753
24650606 ENSXETP00000026290 1.0799
21357147 ENSXETP00000026283 0.9095
19921112 ENSXETP00000026277 1.423
24643783 ENSXETP00000004446 1.4423
62472238 ENSXETP00000004447 1.8912
22026957 ENSXETP00000004450 2.0921
19920472 ENSXETP00000026820 1.0943
20130383 ENSXETP00000026810 1.6726
24581168 ENSXETP00000026804 0.4932
45550825 ENSXETP00000047784 1.3645
21355851 ENSXETP00000047804 0.9383
45549144 ENSXETP00000047821 0.9778
28571157 ENSXETP00000032400 2.0216
85724782 ENSXETP00000018759 2.3887
24646457 ENSXETP00000024874 2.0849
19921996 ENSXETP00000024875 0.501
28571847 ENSXETP00000057121 0.9246
17737409 ENSXETP00000040102 1.2475
24668413 ENSXETP00000040105 0.9748
24649795 ENSXETP00000023367 1.0261
45552791 ENSXETP00000000671 2.1531
18921097 ENSXETP00000000670 2.2696
24642569 ENSXETP00000051292 1.386
24655132 ENSXETP00000049503 0.972
24647885 ENSXETP00000049522 0.1358
21356801 ENSXETP00000012035 2.5081
24583140 ENSXETP00000012033 1.8033
24644479 ENSXETP00000027529 0.6702
17136998 ENSXETP00000003369 1.0114
17137352 ENSXETP00000024697 1.5082
17647459 ENSXETP00000026115 0.525
20129257 ENSXETP00000032386 1.2349
24653657 ENSXETP00000053346 3.3291
24641434 ENSXETP00000003628 2.1701
24583298 ENSXETP00000058036 0.5368
28573107 ENSXETP00000003650 1.0686
19920864 ENSXETP00000029860 0.4666
24651187 ENSXETP00000053323 1.0007
17738151 ENSXETP00000017362 0.175
85725014 ENSXETP00000029931 1.6055
28574254 ENSXETP00000029922 0.666
24762519 ENSXETP00000039287 1.6394
24661606 ENSXETP00000033635 1.2488
24641533 ENSXETP00000049345 0.5282
24645218 ENSXETP00000049343 0.4652
20129237 ENSXETP00000023798 0.9574
24643343 ENSXETP00000023799 1.9365
24644464 ENSXETP00000023804 1.36
24647731 ENSXETP00000054597 2.38
17647529 ENSXETP00000023815 0.2697
24653999 ENSXETP00000055097 1.4004
24640484 ENSXETP00000037202 0.9467
24581780 ENSXETP00000000991 1.5436
21356371 ENSXETP00000000998 2.2705
24648046 ENSXETP00000001005 2.9177
17647155 ENSXETP00000001006 2.0424
24639387 ENSXETP00000019925 4.7782
17137028 ENSXETP00000019954 0.5006
17136516 ENSXETP00000019956 0.6458
19922866 ENSXETP00000019960 1.9846
17738125 ENSXETP00000019969 0.6115
17647617 ENSXETP00000019971 0.5329
24650843 ENSXETP00000049710 1.5036
18859957 ENSXETP00000015145 0.9436
17137282 ENSXETP00000015147 2.8242
18858005 ENSXETP00000037891 1.5374
28571205 ENSXETP00000037910 0.9311
24646290 ENSXETP00000051612 1.5018
24642859 ENSXETP00000051634 0.7987
24643078 ENSXETP00000021065 2.4773
24665753 ENSXETP00000007094 1.1841
24657931 ENSXETP00000007093 0.4514
28571785 ENSXETP00000007087 1.1994
19920618 ENSXETP00000057195 2.4427
17136938 ENSXETP00000038232 0.5779
28558748 ENSXETP00000023650 2.4838
17137274 ENSXETP00000023651 1.5592
17137420 ENSXETP00000023657 0.8783
17137420 ENSXETP00000023656 0.8783
24762504 ENSXETP00000057942 0.3253
28574146 ENSXETP00000023659 0.7312
24652268 ENSXETP00000051415 2.5532
45553435 ENSXETP00000051396 0.3197
21358171 ENSXETP00000016620 0.6354
85726355 ENSXETP00000045447 1.3347
17530825 ENSXETP00000010943 0.4559
18543195 ENSXETP00000010946 0.6426
45551023 ENSXETP00000008598 1.9993
24665922 ENSXETP00000008596 1.2268
17647613 ENSXETP00000008592 0.5998
21687222 ENSXETP00000008586 2.4072
24647376 ENSXETP00000043578 1.3796
24583307 ENSXETP00000043583 3.144
18543219 ENSXETP00000007831 2.7456
24652907 ENSXETP00000040722 2.4269
24584764 ENSXETP00000002172 5.6365
20129567 ENSXETP00000002181 1.5109
24762424 ENSXETP00000019357 0.837
19920754 ENSXETP00000050834 1.721
24585880 ENSXETP00000050837 0.81
45552845 ENSXETP00000050839 3.4343
17933652 ENSXETP00000007846 1.4922
24658707 ENSXETP00000026163 1.2236
24586216 ENSXETP00000000002 1.4199
28573557 ENSXETP00000043647 1.0279
24668642 ENSXETP00000011114 1.5022
18543243 ENSXETP00000022991 1.9005
24660551 ENSXETP00000038197 2.473
24581631 ENSXETP00000011096 0.8266
24653538 ENSXETP00000034239 1.4825
18860097 ENSXETP00000034257 1.215
24582759 ENSXETP00000034268 2.2228
21357999 ENSXETP00000047866 1.6131
24662306 ENSXETP00000057636 0.7674
24648985 ENSXETP00000047878 2.8178
28573502 ENSXETP00000046798 1.1783
28573502 ENSXETP00000046799 1.1783
17530867 ENSXETP00000058030 0.0
24643965 ENSXETP00000046760 1.4796
20129243 ENSXETP00000019508 1.0286
24663384 ENSXETP00000019512 2.5008
24649460 ENSXETP00000017882 0.3442
24586357 ENSXETP00000021862 1.3855
21357095 ENSXETP00000021860 1.3758
24583650 ENSXETP00000021854 0.7305
18921187 ENSXETP00000021859 1.4328
17933644 ENSXETP00000021844 1.639
17864390 ENSXETP00000021826 0.4224
24583984 ENSXETP00000021824 0.1924
45552749 ENSXETP00000005822 0.8274
24651109 ENSXETP00000005842 2.0515
19920510 ENSXETP00000004818 0.9691
28573872 ENSXETP00000054748 2.1872
116007166 ENSXETP00000020631 0.6163
24762445 ENSXETP00000021343 0.3947
24658461 ENSXETP00000021360 3.6416
17137126 ENSXETP00000021361 0.5278
28571368 ENSXETP00000021367 2.4817
17738069 ENSXETP00000039775 0.6963
24658661 ENSXETP00000039781 2.4282
28572031 ENSXETP00000039783 1.8703
62471721 ENSXETP00000012098 3.3582
24654733 ENSXETP00000052183 1.3369
24646581 ENSXETP00000057002 1.0673
24650420 ENSXETP00000023428 2.7591
24668286 ENSXETP00000055967 1.2206
24646615 ENSXETP00000023439 1.3773
20129505 ENSXETP00000044925 0.8705
45553371 ENSXETP00000034106 1.4341
21356143 ENSXETP00000034112 1.9277
17137578 ENSXETP00000006963 0.5261
24583077 ENSXETP00000055792 0.7504
20129741 ENSXETP00000051065 1.158
24640654 ENSXETP00000051072 1.9134
17647341 ENSXETP00000051085 2.793
20129261 ENSXETP00000051086 0.2157
18860069 ENSXETP00000052188 0.8365
17137000 ENSXETP00000048487 0.2666
18858031 ENSXETP00000055348 0.1281
17137520 ENSXETP00000015398 1.8615
24662266 ENSXETP00000023934 0.886
24649830 ENSXETP00000023941 1.6035
24659035 ENSXETP00000036683 0.8243
17737286 ENSXETP00000036696 0.3376
24641402 ENSXETP00000036704 0.2442
19920586 ENSXETP00000036713 0.9731
24639917 ENSXETP00000036714 0.7334
28574530 ENSXETP00000024552 1.301
24654335 ENSXETP00000057291 2.5039
85816279 ENSXETP00000036924 1.3501
24582154 ENSXETP00000032665 2.0127
21358457 ENSXETP00000032721 0.8453
28572078 ENSXETP00000032782 1.1613
28573795 ENSXETP00000025239 1.9859
24651092 ENSXETP00000025218 2.2426
17933600 ENSXETP00000055696 0.3304
22024126 ENSXETP00000025185 0.8558
24580896 ENSXETP00000042217 0.4245
24644145 ENSXETP00000046241 1.028
21355677 ENSXETP00000046249 0.8383
24645240 ENSXETP00000046281 0.2141
24650243 ENSXETP00000046289 2.6473
24647132 ENSXETP00000046297 1.988
28571729 ENSXETP00000033364 0.8616
24646724 ENSXETP00000033366 1.8496
24653694 ENSXETP00000033369 1.6973
78706444 ENSXETP00000033372 1.4778
24658569 ENSXETP00000029972 2.1584
45552773 ENSXETP00000042621 1.0253
17647193 ENSXETP00000042611 0.525
19921232 ENSXETP00000042597 0.9998
17738187 ENSXETP00000031727 0.2926
24583406 ENSXETP00000023233 1.6766
24643409 ENSXETP00000023244 2.3399
24583364 ENSXETP00000023254 1.8098
24585488 ENSXETP00000005460 1.0885
24653390 ENSXETP00000022100 1.2556
20128811 ENSXETP00000022104 2.3525
24585689 ENSXETP00000022088 1.7284
17137118 ENSXETP00000049568 0.535
21357905 ENSXETP00000034338 2.6512
24645257 ENSXETP00000034422 1.5751
24662891 ENSXETP00000034950 1.7033
24655298 ENSXETP00000005774 0.6632
24639788 ENSXETP00000005767 1.1776
24642008 ENSXETP00000005731 1.1007
24649152 ENSXETP00000021585 0.3384
20129705 ENSXETP00000021590 0.3972
24644246 ENSXETP00000028542 2.4254
28572051 ENSXETP00000040774 1.6768
24667650 ENSXETP00000028561 0.9573
24642880 ENSXETP00000028566 0.8405
78706542 ENSXETP00000025386 1.0411
45549353 ENSXETP00000048844 0.6491
21355319 ENSXETP00000048863 0.8491
24654093 ENSXETP00000048969 1.685
21355573 ENSXETP00000048982 0.4987
21355411 ENSXETP00000043046 1.211
21357371 ENSXETP00000042824 1.811
21492634 ENSXETP00000056385 0.2472
24661440 ENSXETP00000004108 1.2527
20129961 ENSXETP00000005594 0.7428
24646469 ENSXETP00000044773 1.09
24639936 ENSXETP00000044784 1.0171
19922410 ENSXETP00000044797 1.9579
24645245 ENSXETP00000003577 1.2466
18859929 ENSXETP00000044120 1.4395
24659427 ENSXETP00000033796 6.0358
20130217 ENSXETP00000024601 0.9416
45552753 ENSXETP00000024602 3.0438
19921680 ENSXETP00000042114 2.7676
17933682 ENSXETP00000042130 2.2836
24584581 ENSXETP00000042151 0.8654
24651001 ENSXETP00000055629 0.7436
56311430 ENSXETP00000010786 7.7074
21355745 ENSXETP00000018515 4.9336
45551155 ENSXETP00000012562 0.7399
24649312 ENSXETP00000033079 2.1569
19920344 ENSXETP00000033121 0.5448
19584591 ENSXETP00000033137 0.7124
20129161 ENSXETP00000050127 1.3704
24762757 ENSXETP00000050138 3.2774
21357135 ENSXETP00000050202 2.5267
24661194 ENSXETP00000050241 2.6867
28573161 ENSXETP00000014013 2.4342
24580890 ENSXETP00000001031 2.5911
24666004 ENSXETP00000001074 1.7136
17647689 ENSXETP00000002806 2.4875
24661140 ENSXETP00000038794 1.1489
21357721 ENSXETP00000038820 1.4877
18079268 ENSXETP00000052237 1.3518
45549204 ENSXETP00000052259 1.806
24648107 ENSXETP00000057530 2.0858
24648107 ENSXETP00000043666 2.0858
24641845 ENSXETP00000043668 1.0206
19920536 ENSXETP00000054189 1.1636
85725004 ENSXETP00000004846 1.0301
24648987 ENSXETP00000051449 6.3504
24641786 ENSXETP00000054641 2.2338
17137218 ENSXETP00000042875 0.3556
24654839 ENSXETP00000043340 1.5293
21356201 ENSXETP00000056956 0.7245
45555789 ENSXETP00000057477 2.8359
24660188 ENSXETP00000005323 3.9132
24653821 ENSXETP00000005348 2.2139
24659664 ENSXETP00000017938 1.2034
17737421 ENSXETP00000017945 0.4429
24585809 ENSXETP00000017957 0.4011
56319790 ENSXETP00000037152 5.3812
24642352 ENSXETP00000021685 1.1995
24643238 ENSXETP00000026606 1.202
22024001 ENSXETP00000046743 0.7054
17647885 ENSXETP00000046845 0.4968
23397405 ENSXETP00000020803 2.73
24655701 ENSXETP00000038080 2.0719
24649679 ENSXETP00000038137 1.0823
18543183 ENSXETP00000023873 1.6562
20129455 ENSXETP00000057724 1.7225
19921646 ENSXETP00000014897 2.6098
28574316 ENSXETP00000011396 2.5389
17647403 ENSXETP00000011400 0.1429
24666846 ENSXETP00000008691 1.0952
17981723 ENSXETP00000038016 0.7776
17137544 ENSXETP00000055089 0.1921
19920528 ENSXETP00000044795 0.7619
17864184 ENSXETP00000044816 2.2985
18858235 ENSXETP00000009208 3.5521
24586351 ENSXETP00000032962 1.5534
19921240 ENSXETP00000032966 8.3564
17137726 ENSXETP00000033697 1.5238
21356941 ENSXETP00000031562 1.0441
24762616 ENSXETP00000031556 1.4402
24658076 ENSXETP00000031543 1.2797
24584046 ENSXETP00000010147 1.045
24581591 ENSXETP00000010155 1.6105
24583273 ENSXETP00000010169 0.9523
24639992 ENSXETP00000010178 2.4356
21356031 ENSXETP00000005493 0.8048
24644917 ENSXETP00000005504 1.2236
24762701 ENSXETP00000035620 1.4125
24661742 ENSXETP00000035627 2.3492
24656997 ENSXETP00000035623 1.0059
28571185 ENSXETP00000035632 2.0792
24661488 ENSXETP00000035629 2.0252
24664720 ENSXETP00000035655 1.1831
85725036 ENSXETP00000005540 1.7532
45549300 ENSXETP00000048950 1.8481
19920370 ENSXETP00000048980 1.3751
17530867 ENSXETP00000028563 0.0
17530867 ENSXETP00000049009 0.0
24649521 ENSXETP00000049016 2.2679
19922580 ENSXETP00000049027 1.6249
24646114 ENSXETP00000013428 0.8922
17136758 ENSXETP00000013433 0.278
24651058 ENSXETP00000008000 0.2878
17136728 ENSXETP00000056349 1.2509
19922390 ENSXETP00000008004 0.3237
17137182 ENSXETP00000008006 2.0407
21356111 ENSXETP00000008016 3.5103
24584835 ENSXETP00000008020 2.3951
21356245 ENSXETP00000008037 1.3057
45550410 ENSXETP00000008038 1.6029
17137258 ENSXETP00000000799 1.2855
17136646 ENSXETP00000015422 0.7415
19922174 ENSXETP00000015427 0.8824
18859799 ENSXETP00000023529 1.0548
20129743 ENSXETP00000023525 0.7872
45551839 ENSXETP00000036304 2.4888
24660308 ENSXETP00000053518 3.2945
24583043 ENSXETP00000002171 1.4613
24638631 ENSXETP00000002135 1.3142
21356289 ENSXETP00000002079 2.9663
24642239 ENSXETP00000003343 2.7214
24584767 ENSXETP00000003363 1.3559
21355219 ENSXETP00000050517 1.9519
18860539 ENSXETP00000050528 0.6424
62512109 ENSXETP00000050531 1.9514
62512109 ENSXETP00000057786 1.9514
24639187 ENSXETP00000051557 3.6299
24580957 ENSXETP00000051561 3.6452
24666648 ENSXETP00000051573 1.6533
24639698 ENSXETP00000051589 0.5034
24655276 ENSXETP00000051592 0.3794
24660942 ENSXETP00000051600 4.1985
28572006 ENSXETP00000051603 0.5919
24656476 ENSXETP00000051604 1.0185
45553255 ENSXETP00000004530 1.063
24647143 ENSXETP00000004536 3.1755
19921728 ENSXETP00000004539 0.31
21357053 ENSXETP00000030867 0.8232
20129901 ENSXETP00000030872 0.3616
20129885 ENSXETP00000054737 1.3865
45550506 ENSXETP00000054731 0.7378
45550400 ENSXETP00000030894 2.8025
17137560 ENSXETP00000054726 0.2034
24640397 ENSXETP00000041847 0.94
21355541 ENSXETP00000005561 1.4509
45550736 ENSXETP00000005600 1.6245
24644059 ENSXETP00000005605 1.0013
24663279 ENSXETP00000047307 0.7926
21357667 ENSXETP00000047323 0.8439
24646689 ENSXETP00000048620 4.844
17136832 ENSXETP00000055787 0.1967
19922112 ENSXETP00000020020 1.2645
24582221 ENSXETP00000020041 1.0307
28574115 ENSXETP00000020070 2.0587
24665784 ENSXETP00000020088 1.3379
24639539 ENSXETP00000020093 1.9153
62484257 ENSXETP00000020125 0.7242
18859879 ENSXETP00000001464 2.1997
24665282 ENSXETP00000039024 1.3778
24647017 ENSXETP00000039027 2.3375
24652561 ENSXETP00000039032 1.97
24641036 ENSXETP00000039053 2.3677
17136456 ENSXETP00000039075 0.3151
24584855 ENSXETP00000039164 3.9823
24642093 ENSXETP00000057694 0.7573
78707188 ENSXETP00000039226 1.0435
24647837 ENSXETP00000015581 1.4515
45553203 ENSXETP00000015594 1.8683
21356121 ENSXETP00000015634 2.3196
28574900 ENSXETP00000010923 0.7012
21357833 ENSXETP00000039971 2.0231
45549423 ENSXETP00000011968 1.2018
19920478 ENSXETP00000011966 2.2201
116007262 ENSXETP00000006638 1.1767
24652783 ENSXETP00000051140 0.8335
17136322 ENSXETP00000051152 0.3831
62484462 ENSXETP00000051165 1.0646
24582314 ENSXETP00000042831 1.5393
19920646 ENSXETP00000032100 1.0975
21357261 ENSXETP00000032112 0.7745
24645861 ENSXETP00000032120 1.151
24645751 ENSXETP00000055242 0.6946
62472541 ENSXETP00000004185 1.7727
21357313 ENSXETP00000054670 2.5181
17738085 ENSXETP00000017559 1.2572
24647702 ENSXETP00000032248 2.1515
18860095 ENSXETP00000011841 1.0644
21357149 ENSXETP00000036136 1.4755
116007730 ENSXETP00000037209 1.1136
24762355 ENSXETP00000037218 1.4776
19922310 ENSXETP00000037224 2.3438
24651383 ENSXETP00000037227 3.3848
45550421 ENSXETP00000051371 3.6768
24667159 ENSXETP00000037359 1.8009
18860011 ENSXETP00000028634 1.2864
28573181 ENSXETP00000028696 1.351
19920888 ENSXETP00000028698 2.4739
17933550 ENSXETP00000028705 0.3264
21358351 ENSXETP00000056597 3.5117
24581927 ENSXETP00000028708 1.275
24651281 ENSXETP00000024759 1.8113
45549037 ENSXETP00000024764 0.3263
24642245 ENSXETP00000056219 0.8225
24652235 ENSXETP00000030922 1.2637
24643618 ENSXETP00000030951 1.7189
17933556 ENSXETP00000015384 3.3489
17136376 ENSXETP00000030302 0.4295
24582425 ENSXETP00000030328 2.3156
24641669 ENSXETP00000002366 0.9571
21356033 ENSXETP00000053180 0.683
62472031 ENSXETP00000018819 1.9772
21355077 ENSXETP00000018821 2.6005
24650662 ENSXETP00000051348 1.7428
17530803 ENSXETP00000004144 0.8072
24642434 ENSXETP00000004156 1.0215
24667055 ENSXETP00000006381 0.754
24585387 ENSXETP00000037205 5.5993
24644456 ENSXETP00000032884 1.9437
24582274 ENSXETP00000032899 3.8791
17137626 ENSXETP00000049612 0.6988
24660230 ENSXETP00000049668 1.7816
24644390 ENSXETP00000038821 1.1499
17137058 ENSXETP00000043748 1.003
24656102 ENSXETP00000043802 2.5357
17647921 ENSXETP00000043809 3.1146
18543323 ENSXETP00000043823 1.7878
24645678 ENSXETP00000012261 1.0911
20129427 ENSXETP00000012276 0.699
85726474 ENSXETP00000012280 0.7349
17737791 ENSXETP00000012282 1.4764
19922576 ENSXETP00000012289 1.0178
17985983 ENSXETP00000012324 3.7875
24583443 ENSXETP00000012332 0.7365
24658162 ENSXETP00000054813 0.4895
24584567 ENSXETP00000012334 1.3327
45550569 ENSXETP00000012343 0.597
24650377 ENSXETP00000000292 1.2087
21357111 ENSXETP00000000333 1.4046
24651236 ENSXETP00000020161 4.0607
24651236 ENSXETP00000020157 4.0607
19920832 ENSXETP00000022347 1.6495
17136814 ENSXETP00000022350 1.0047
17136234 ENSXETP00000022486 2.1907
24648453 ENSXETP00000022505 1.4653
17136212 ENSXETP00000022535 2.0233
17738001 ENSXETP00000021163 0.6612
18858521 ENSXETP00000046186 1.3473
19921872 ENSXETP00000045076 0.984
17137330 ENSXETP00000041488 0.7069
24653699 ENSXETP00000055507 1.7147
17647355 ENSXETP00000012881 0.9359
24583433 ENSXETP00000041027 1.6154
24585018 ENSXETP00000040835 1.8505
24649524 ENSXETP00000040829 1.271
19922728 ENSXETP00000052966 1.8191
45550424 ENSXETP00000040807 2.5645
24651141 ENSXETP00000040734 4.3792
19921140 ENSXETP00000018674 0.939
21355599 ENSXETP00000013739 1.0736
17137074 ENSXETP00000003881 0.5366
17137074 ENSXETP00000003595 0.5366
28573245 ENSXETP00000003593 2.8268
24648867 ENSXETP00000030660 2.3676
24661985 ENSXETP00000023365 0.1967
24653370 ENSXETP00000023375 1.0313
24648231 ENSXETP00000023386 3
