# Supplementary material for: Cloud computing for comparative genomics
Source: BMC Bioinformatics. 2010 May 18;11:259. doi: 10.1186/1471-2105-11-259 (PMC3098063; doi:10.1186/1471-2105-11-259)
Supplement: Additional file 1 — Cloud-ready reciprocal smallest distance algorithm (RSD). complete software stack for RSD-cloud software used to generate the results discussed in the present manuscript. [file 1471-2105-11-259-S1.ZIP › Cloud_RSD/RSD_standalone/examples/Orthologs/#Xenopus_tropicalis.aa_Pan_troglodytes.aa_output#]

114560164 ENSXETP00000016904 0.564
114555540 ENSXETP00000019807 0.6706
114558448 ENSXETP00000058075 0.094
114624205 ENSXETP00000058251 0.7917
114682814 ENSXETP00000018753 0.6788
114585496 ENSXETP00000033825 0.0706
55586247 ENSXETP00000024009 1.4165
114605773 ENSXETP00000058097 0.0
114636499 ENSXETP00000043169 0.323
114605773 ENSXETP00000054395 0.0
114677057 ENSXETP00000041812 0.9221
114623542 ENSXETP00000031381 1.656
114559139 ENSXETP00000055615 0.0
114586594 ENSXETP00000030460 0.6978
114601150 ENSXETP00000026219 0.4341
114580583 ENSXETP00000015500 0.6105
55642423 ENSXETP00000031296 0.9433
114643849 ENSXETP00000033341 0.143
114643725 ENSXETP00000041131 0.8678
114686796 ENSXETP00000043457 0.4294
114605773 ENSXETP00000058158 0.0
114559139 ENSXETP00000058157 0.0
114576646 ENSXETP00000027386 0.84
114558527 ENSXETP00000007200 0.8326
114554051 ENSXETP00000002934 1.0988
55586846 ENSXETP00000049892 0.3769
114645592 ENSXETP00000010238 0.3347
114660703 ENSXETP00000028817 0.481
55653016 ENSXETP00000047363 0.2126
114605200 ENSXETP00000020579 1.1901
114641342 ENSXETP00000055171 0.1811
114559812 ENSXETP00000032932 1.2242
114560721 ENSXETP00000036463 1.6263
114684739 ENSXETP00000001127 2.7681
114672307 ENSXETP00000056413 0.3127
114559139 ENSXETP00000055687 0.0
114608262 ENSXETP00000057640 0.2176
114589192 ENSXETP00000041040 0.0315
114638883 ENSXETP00000045554 2.1017
114673214 ENSXETP00000043870 0.3389
114619368 ENSXETP00000050115 3.0184
114572013 ENSXETP00000018365 0.8154
114560209 ENSXETP00000044018 0.0586
114684552 ENSXETP00000044922 0.4018
114665702 ENSXETP00000054423 0.0859
114674600 ENSXETP00000034283 2.8037
57113903 ENSXETP00000031911 0.2061
114657364 ENSXETP00000047620 0.0471
114630994 ENSXETP00000037932 1.7926
114673187 ENSXETP00000054038 0.6379
114580554 ENSXETP00000044950 0.0733
114679045 ENSXETP00000003522 1.0319
114576571 ENSXETP00000035790 0.9621
114637205 ENSXETP00000013505 0.8531
114667485 ENSXETP00000043038 6.7869
114629112 ENSXETP00000047440 0.3837
114681410 ENSXETP00000053903 0.7871
114622177 ENSXETP00000029505 0.8759
114587389 ENSXETP00000012898 1.6733
55626070 ENSXETP00000057790 0.0575
114643812 ENSXETP00000058018 0.2182
114666849 ENSXETP00000028024 1.379
114558786 ENSXETP00000051205 0.4525
114620576 ENSXETP00000007299 0.5021
114683007 ENSXETP00000013462 0.5898
114557142 ENSXETP00000028083 0.4981
114580634 ENSXETP00000032785 0.2375
114607567 ENSXETP00000007098 0.572
114554518 ENSXETP00000043694 0.3659
114627621 ENSXETP00000025384 0.4585
114580374 ENSXETP00000002646 0.4823
114645342 ENSXETP00000016917 1.0081
55586019 ENSXETP00000012634 0.4467
114636725 ENSXETP00000004479 0.058
114560498 ENSXETP00000042946 0.1965
114662401 ENSXETP00000055256 1.012
114680464 ENSXETP00000014745 0.7979
114640280 ENSXETP00000026067 0.9735
114684569 ENSXETP00000038737 0.419
114674979 ENSXETP00000003814 0.8997
114645693 ENSXETP00000029625 0.7145
114645720 ENSXETP00000029632 0.2785
114683005 ENSXETP00000054582 0.6297
114683003 ENSXETP00000027227 0.6276
114666496 ENSXETP00000051721 0.2313
114622195 ENSXETP00000011418 1.1039
114640812 ENSXETP00000035541 0.3384
114645664 ENSXETP00000026069 0.107
114645585 ENSXETP00000054603 0.7242
55628382 ENSXETP00000055806 0.0515
114693958 ENSXETP00000038740 2.3431
114587166 ENSXETP00000049672 0.8894
114560027 ENSXETP00000013884 0.126
114622122 ENSXETP00000023543 0.4111
114666484 ENSXETP00000014538 0.0702
55621730 ENSXETP00000031184 0.3081
114587419 ENSXETP00000054287 0.604
114636481 ENSXETP00000018628 0.6756
114560186 ENSXETP00000003445 1.0576
114635891 ENSXETP00000053757 1.2803
114585428 ENSXETP00000055996 0.7205
114669147 ENSXETP00000046423 1.1172
114626930 ENSXETP00000031770 0.2806
114577291 ENSXETP00000054901 0.0
114687316 ENSXETP00000022997 0.9052
114684528 ENSXETP00000028491 0.3455
114622214 ENSXETP00000030643 0.9335
114558446 ENSXETP00000030644 0.1075
114620158 ENSXETP00000053697 0.7786
114558610 ENSXETP00000037144 1.2621
114580744 ENSXETP00000031074 1.0331
114654220 ENSXETP00000016135 0.6439
114559780 ENSXETP00000031274 0.2159
114639014 ENSXETP00000006010 0.3955
114606527 ENSXETP00000058228 0.9631
114688376 ENSXETP00000030108 1.4124
114643840 ENSXETP00000017953 0.7612
114666211 ENSXETP00000049492 1.0062
114682954 ENSXETP00000011150 0.3862
114624186 ENSXETP00000047831 0.0388
114666120 ENSXETP00000016483 0.5833
114687051 ENSXETP00000050501 1.5162
114558574 ENSXETP00000051388 1.6554
114558574 ENSXETP00000051385 1.6554
114602178 ENSXETP00000057642 0.3865
114557731 ENSXETP00000055349 0.3563
114691364 ENSXETP00000022520 0.5804
114674437 ENSXETP00000023541 0.6121
114643253 ENSXETP00000038295 0.4848
114681385 ENSXETP00000051796 0.4715
114639385 ENSXETP00000054148 0.1936
114684445 ENSXETP00000022062 0.3364
114639377 ENSXETP00000056423 2.3143
114580976 ENSXETP00000012551 0.7395
114622340 ENSXETP00000021194 0.0962
114580562 ENSXETP00000032657 0.2418
114602276 ENSXETP00000005727 0.271
114588922 ENSXETP00000045872 0.4344
55626070 ENSXETP00000057463 0.0575
114616829 ENSXETP00000026215 0.3948
114580591 ENSXETP00000000185 1.0811
114573405 ENSXETP00000055580 0.7707
55622436 ENSXETP00000006696 0.1794
114636406 ENSXETP00000002819 0.2385
114576889 ENSXETP00000055984 0.1111
114648670 ENSXETP00000001580 0.9599
114682999 ENSXETP00000013463 0.0544
114576614 ENSXETP00000045274 0.3402
114666488 ENSXETP00000057830 0.7946
114646259 ENSXETP00000033446 0.8551
114638796 ENSXETP00000054075 0.6393
114677793 ENSXETP00000021750 1.0588
114626942 ENSXETP00000021661 0.7217
114620977 ENSXETP00000026086 3.1891
114670166 ENSXETP00000006705 0.2579
114680966 ENSXETP00000042515 0.9526
114683023 ENSXETP00000029177 0.2859
114611528 ENSXETP00000012527 0.4002
114554272 ENSXETP00000054433 0.8912
114658043 ENSXETP00000036092 0.8782
114559987 ENSXETP00000042089 0.5254
114681414 ENSXETP00000005433 1.0063
114643774 ENSXETP00000050055 0.6916
114660680 ENSXETP00000032772 0.5166
114660842 ENSXETP00000055665 0.9134
114579406 ENSXETP00000020356 0.8202
114559350 ENSXETP00000042073 0.3248
114607712 ENSXETP00000013367 0.5797
114627649 ENSXETP00000042442 0.7691
114632863 ENSXETP00000058164 0.1437
114639360 ENSXETP00000006582 1.2842
114576793 ENSXETP00000027388 0.1333
114559741 ENSXETP00000057667 0.0747
114559581 ENSXETP00000057765 0.9125
114554246 ENSXETP00000005350 0.191
114687732 ENSXETP00000016437 0.3197
114557152 ENSXETP00000021179 0.036
114554270 ENSXETP00000029371 0.6765
114632966 ENSXETP00000017956 0.8267
114666005 ENSXETP00000024834 1.6937
114559807 ENSXETP00000043100 0.2435
114560599 ENSXETP00000027185 1.3388
114560176 ENSXETP00000027187 0.1278
114669588 ENSXETP00000025248 2.3987
114669588 ENSXETP00000025222 2.3987
114580469 ENSXETP00000011801 0.8237
55635453 ENSXETP00000056103 0.9024
55635433 ENSXETP00000032493 0.8136
114636123 ENSXETP00000042045 0.9356
114611931 ENSXETP00000027468 0.8247
114677560 ENSXETP00000026302 0.7903
114559983 ENSXETP00000042095 0.6526
114656748 ENSXETP00000015353 1.2175
114635650 ENSXETP00000047325 0.4074
114635638 ENSXETP00000047327 0.413
55588286 ENSXETP00000043301 0.7829
114624178 ENSXETP00000041508 0.363
114688496 ENSXETP00000051270 0.369
114665568 ENSXETP00000002632 4.1714
114643951 ENSXETP00000031301 1.4649
114667373 ENSXETP00000008312 0.6762
114631078 ENSXETP00000033386 0.7206
114622199 ENSXETP00000054535 0.9875
114608488 ENSXETP00000041448 0.4608
114608474 ENSXETP00000041440 0.4353
114580467 ENSXETP00000057117 0.6784
114646711 ENSXETP00000053062 0.1204
114596466 ENSXETP00000010203 1.2518
114590838 ENSXETP00000015010 1.3935
114673146 ENSXETP00000019595 0.7763
114622313 ENSXETP00000027266 0.0611
114663303 ENSXETP00000038681 0.0923
114573590 ENSXETP00000017324 0.4131
114681829 ENSXETP00000006759 0.2038
55633177 ENSXETP00000021706 0.3666
114576581 ENSXETP00000035807 0.2505
114677505 ENSXETP00000033871 2.1961
114622212 ENSXETP00000036152 1.2375
114589873 ENSXETP00000054000 0.582
55626070 ENSXETP00000057365 0.0575
114588492 ENSXETP00000038551 1.4959
114592456 ENSXETP00000011288 0.4311
114622205 ENSXETP00000057411 1.0788
114559730 ENSXETP00000034733 0.295
114628370 ENSXETP00000043311 2.5037
114640164 ENSXETP00000057343 3.4945
114588930 ENSXETP00000050522 0.4481
114588835 ENSXETP00000050523 0.9289
114600456 ENSXETP00000012975 0.733
114554611 ENSXETP00000053829 1.1684
114607497 ENSXETP00000001241 0.4518
114637572 ENSXETP00000016881 0.7105
114580542 ENSXETP00000033431 0.0863
114636642 ENSXETP00000042816 0.5249
114667165 ENSXETP00000032571 0.5951
114667163 ENSXETP00000032577 0.0085
114645641 ENSXETP00000012209 0.1328
114554723 ENSXETP00000000178 0.2704
114585472 ENSXETP00000043488 0.2405
114685351 ENSXETP00000048354 0.733
114685308 ENSXETP00000053735 1.0215
114585446 ENSXETP00000037898 0.1382
114622338 ENSXETP00000008725 0.2812
114670080 ENSXETP00000019980 0.0
114682812 ENSXETP00000009095 0.1646
114678949 ENSXETP00000022828 0.4143
114679031 ENSXETP00000022829 0.4267
114640718 ENSXETP00000022220 0.2987
114602766 ENSXETP00000034030 0.4376
114608962 ENSXETP00000015973 0.2333
114637883 ENSXETP00000051704 0.707
55636603 ENSXETP00000053635 0.3607
114639218 ENSXETP00000053634 0.7626
114639238 ENSXETP00000051710 0.8402
114622343 ENSXETP00000058037 0.5446
114622174 ENSXETP00000003062 0.4897
114642856 ENSXETP00000003463 0.4831
114642848 ENSXETP00000003465 0.4252
114680995 ENSXETP00000032695 0.2821
114622306 ENSXETP00000011553 1.1279
114576546 ENSXETP00000002649 1.2311
114614043 ENSXETP00000017323 1.4456
114589431 ENSXETP00000017507 0.1717
114588885 ENSXETP00000017509 0.2113
114645712 ENSXETP00000026397 1.1907
114645654 ENSXETP00000001948 0.2262
114622334 ENSXETP00000044954 0.5073
114652130 ENSXETP00000016673 0.7569
114576632 ENSXETP00000045289 0.6955
114554182 ENSXETP00000029458 0.1548
114639171 ENSXETP00000033362 0.6502
114688442 ENSXETP00000017366 0.3983
114588474 ENSXETP00000026562 0.9742
114645662 ENSXETP00000032647 0.0108
114580560 ENSXETP00000032653 0.3599
114580629 ENSXETP00000001378 0.3722
114633495 ENSXETP00000033657 1.9146
114635913 ENSXETP00000035859 0.2524
114635932 ENSXETP00000054420 0.6951
114661951 ENSXETP00000044675 0.0076
114626814 ENSXETP00000021233 0.3334
114560148 ENSXETP00000052981 0.559
114560120 ENSXETP00000046358 1.3484
114560144 ENSXETP00000046359 0.625
114683081 ENSXETP00000028560 0.6819
114625585 ENSXETP00000048796 0.6506
114603490 ENSXETP00000048799 0.2337
114603490 ENSXETP00000053806 0.2337
114683145 ENSXETP00000055302 0.767
114661852 ENSXETP00000032775 0.3188
114661850 ENSXETP00000032792 0.5572
77628021 ENSXETP00000051222 0.2097
114559992 ENSXETP00000008352 0.1557
114559920 ENSXETP00000008359 1.0316
114668210 ENSXETP00000015843 0.6219
114668208 ENSXETP00000056069 0.6703
114668206 ENSXETP00000056068 0.2357
114636834 ENSXETP00000049103 0.1097
114665164 ENSXETP00000010152 0.4359
114661902 ENSXETP00000010156 0.6352
114661897 ENSXETP00000057334 0.6799
114631006 ENSXETP00000017960 0.4388
114631016 ENSXETP00000017961 0.1355
57114063 ENSXETP00000034164 0.2726
114587378 ENSXETP00000034171 0.9414
114683914 ENSXETP00000000075 4.6277
114587228 ENSXETP00000015076 1.1979
114683011 ENSXETP00000056774 0.1818
114560063 ENSXETP00000038339 0.293
114559997 ENSXETP00000038336 0.1924
114576783 ENSXETP00000002629 2.1718
114576562 ENSXETP00000002641 1.1227
114559792 ENSXETP00000031276 0.1755
114681383 ENSXETP00000051795 0.7319
114690683 ENSXETP00000023795 0.0656
114609742 ENSXETP00000026288 0.3106
114560218 ENSXETP00000039399 0.9908
114559869 ENSXETP00000004551 0.8268
114670180 ENSXETP00000039632 0.1051
114670175 ENSXETP00000039636 0.4288
114559570 ENSXETP00000022039 0.9501
114558778 ENSXETP00000021819 0.2927
114558603 ENSXETP00000021821 0.1864
114576738 ENSXETP00000022528 0.8594
114616360 ENSXETP00000010528 0.3957
114616356 ENSXETP00000010512 0.1695
114616463 ENSXETP00000024468 0.7409
114637688 ENSXETP00000051191 0.2248
114637684 ENSXETP00000051189 0.2522
114607531 ENSXETP00000023216 0.362
114667257 ENSXETP00000001864 0.1641
114643390 ENSXETP00000015225 1.3436
114663032 ENSXETP00000005064 1.0052
114622311 ENSXETP00000027259 0.4443
114587385 ENSXETP00000034189 0.1483
114559124 ENSXETP00000056394 1.7751
114668738 ENSXETP00000013745 0.3458
114668718 ENSXETP00000013753 2.0201
114632954 ENSXETP00000009087 0.5383
114632968 ENSXETP00000009094 1.4842
114579306 ENSXETP00000046848 0.4494
114579309 ENSXETP00000046851 0.0705
114622210 ENSXETP00000036775 1.0974
114576593 ENSXETP00000045301 0.7467
114666172 ENSXETP00000043428 0.0512
114666203 ENSXETP00000057003 0.7761
114655180 ENSXETP00000056342 0.8938
114668300 ENSXETP00000050275 0.309
114576479 ENSXETP00000038064 0.7396
114559961 ENSXETP00000049658 0.6572
114559905 ENSXETP00000049681 0.909
114559918 ENSXETP00000049683 1.2787
114576791 ENSXETP00000035804 0.3409
114576654 ENSXETP00000035802 0.4767
114632894 ENSXETP00000035938 0.4953
114605433 ENSXETP00000050152 0.9814
114589479 ENSXETP00000050153 0.2117
114578315 ENSXETP00000041288 1.4407
114632972 ENSXETP00000047776 0.0506
114686698 ENSXETP00000058154 2.7695
114608315 ENSXETP00000056412 0.4115
114637520 ENSXETP00000057289 0.2199
114637542 ENSXETP00000043132 0.2383
114637516 ENSXETP00000043133 0.7003
114637546 ENSXETP00000043136 0.3908
114637552 ENSXETP00000043138 0.6571
114637564 ENSXETP00000043142 0.5563
114558584 ENSXETP00000048826 1.2394
114667481 ENSXETP00000054263 4.0452
114601168 ENSXETP00000015124 0.1473
114601117 ENSXETP00000015128 0.5104
114624634 ENSXETP00000021709 0.4229
114560105 ENSXETP00000046361 0.1471
114645547 ENSXETP00000044332 0.0641
55643705 ENSXETP00000028006 0.3844
114661819 ENSXETP00000028008 0.7362
114624244 ENSXETP00000028907 0.3708
114624420 ENSXETP00000028920 0.6202
114653968 ENSXETP00000035746 1.2177
114656641 ENSXETP00000027218 1.2573
114624467 ENSXETP00000039102 0.9543
114606051 ENSXETP00000055169 0.0661
114578236 ENSXETP00000005147 0.8726
114578252 ENSXETP00000005132 0.9171
114680551 ENSXETP00000032718 0.387
114670111 ENSXETP00000055790 0.2744
114670109 ENSXETP00000033623 0.4278
114602511 ENSXETP00000034041 0.6314
114594141 ENSXETP00000052043 0.8645
114594145 ENSXETP00000052046 0.1951
114665081 ENSXETP00000006431 0.2185
114665012 ENSXETP00000056875 0.3427
114676813 ENSXETP00000006434 1.0767
114678136 ENSXETP00000026794 0.4498
114609796 ENSXETP00000035744 0.451
114603537 ENSXETP00000023911 0.2215
114603543 ENSXETP00000023916 0.1734
114683157 ENSXETP00000016551 0.4262
114554364 ENSXETP00000044981 0.3641
114554424 ENSXETP00000044982 0.4744
114682244 ENSXETP00000032599 0.4094
114595173 ENSXETP00000051004 1.3748
114595148 ENSXETP00000051005 0.0528
114598958 ENSXETP00000024031 0.7427
114666251 ENSXETP00000034103 0.338
114603240 ENSXETP00000057832 0.3166
114655195 ENSXETP00000031478 0.9174
114661895 ENSXETP00000027195 1.0386
114606051 ENSXETP00000054957 0.0661
114558442 ENSXETP00000052127 0.4684
114560153 ENSXETP00000052129 0.3613
55635211 ENSXETP00000000014 1.2185
114580620 ENSXETP00000024456 0.7287
114626703 ENSXETP00000012074 0.142
114671840 ENSXETP00000043334 0.5953
114668235 ENSXETP00000043330 0.1809
114668265 ENSXETP00000043327 0.4289
114668257 ENSXETP00000054790 1.0785
114668276 ENSXETP00000043326 0.8671
114588719 ENSXETP00000026264 0.4698
114588866 ENSXETP00000026265 0.2602
114588872 ENSXETP00000026266 1.0579
114588778 ENSXETP00000026267 0.7425
114639315 ENSXETP00000007753 0.091
114573606 ENSXETP00000019243 2.5645
114678929 ENSXETP00000019229 2.6513
55635973 ENSXETP00000044758 0.2614
114642429 ENSXETP00000044759 0.2717
114602780 ENSXETP00000044306 0.5417
114692205 ENSXETP00000005442 0.9229
114692205 ENSXETP00000054794 0.9229
114683123 ENSXETP00000013468 0.4772
114682981 ENSXETP00000013470 0.808
114588797 ENSXETP00000024901 0.2455
114588799 ENSXETP00000024897 0.2481
114554236 ENSXETP00000050248 0.2504
55626636 ENSXETP00000050251 0.2549
114635927 ENSXETP00000046258 2.2061
114635903 ENSXETP00000054898 2.6786
114636509 ENSXETP00000046270 0.6577
114636513 ENSXETP00000046290 0.3315
61316390 ENSXETP00000046294 1.1218
114676289 ENSXETP00000044572 0.622
114675265 ENSXETP00000056594 0.0904
114612149 ENSXETP00000018043 0.7082
114560949 ENSXETP00000013682 0.1296
114607509 ENSXETP00000023222 0.8771
114607511 ENSXETP00000053767 0.9159
114607541 ENSXETP00000023224 0.9146
114682796 ENSXETP00000005203 0.0614
114682794 ENSXETP00000005204 0.6275
114682810 ENSXETP00000005206 0.5335
114630366 ENSXETP00000024113 1.1136
114603114 ENSXETP00000003151 2.3441
114554506 ENSXETP00000020927 0.2544
114579179 ENSXETP00000030249 0.3548
114686086 ENSXETP00000043681 0.1414
114660812 ENSXETP00000024837 2.7201
114660564 ENSXETP00000024840 0.5655
114660521 ENSXETP00000024844 0.4552
114579400 ENSXETP00000020351 0.6295
114665028 ENSXETP00000018277 0.4254
55586816 ENSXETP00000057547 0.423
114555605 ENSXETP00000037954 1.1873
114555587 ENSXETP00000037955 0.5388
114555581 ENSXETP00000037959 0.0608
114616817 ENSXETP00000031515 0.7338
114616849 ENSXETP00000031534 0.1403
114560190 ENSXETP00000006468 0.1613
114591263 ENSXETP00000006779 1.4826
114591257 ENSXETP00000006775 0.2952
114645570 ENSXETP00000054754 0.1475
114645570 ENSXETP00000035984 0.1475
114645561 ENSXETP00000035989 0.1828
114686710 ENSXETP00000036013 0.363
114645541 ENSXETP00000036014 1.1034
114636593 ENSXETP00000005555 0.1431
114609152 ENSXETP00000018749 0.9748
114554462 ENSXETP00000042918 0.2429
114588812 ENSXETP00000056418 0.7662
114588816 ENSXETP00000044999 0.0765
114558162 ENSXETP00000045001 0.0697
114616797 ENSXETP00000026160 0.5474
114616761 ENSXETP00000026172 0.4548
114616734 ENSXETP00000026212 0.7734
114610319 ENSXETP00000023038 1.6741
114650813 ENSXETP00000036089 3.759
114636247 ENSXETP00000031765 0.049
57114101 ENSXETP00000054029 1.3325
114670094 ENSXETP00000029829 0.6445
114686912 ENSXETP00000006652 1.7779
114686914 ENSXETP00000006666 0.685
114686918 ENSXETP00000006671 0.955
114554444 ENSXETP00000038133 0.9814
114669183 ENSXETP00000040462 1.06
114669185 ENSXETP00000040463 1.0703
114638241 ENSXETP00000018166 0.2781
114568469 ENSXETP00000056105 1.0149
114593219 ENSXETP00000036185 0.4056
114606546 ENSXETP00000023874 0.6736
114606523 ENSXETP00000023883 0.4402
114606536 ENSXETP00000023885 0.7057
57114202 ENSXETP00000023890 1.4053
114668343 ENSXETP00000046142 0.3813
114668343 ENSXETP00000046144 0.3813
114668343 ENSXETP00000046143 0.3813
114668296 ENSXETP00000046160 0.9488
114638964 ENSXETP00000044307 0.2489
114647276 ENSXETP00000055383 0.7379
114655189 ENSXETP00000010497 0.4759
114616369 ENSXETP00000010502 0.04
114638031 ENSXETP00000012287 0.3964
114638043 ENSXETP00000012043 0.6326
114638049 ENSXETP00000012041 0.5064
55620065 ENSXETP00000000748 0.9423
114586283 ENSXETP00000000752 0.0367
114637933 ENSXETP00000019814 0.4734
114632732 ENSXETP00000043595 0.5854
82617680 ENSXETP00000050685 0.5091
114607591 ENSXETP00000050692 0.1779
114672738 ENSXETP00000033381 0.6614
114615108 ENSXETP00000008705 0.7597
114631311 ENSXETP00000044492 0.2508
114583068 ENSXETP00000015112 0.1829
55615912 ENSXETP00000015113 0.4682
114583074 ENSXETP00000015114 0.2712
114561127 ENSXETP00000017553 1.8297
114606061 ENSXETP00000030447 1.0074
114632717 ENSXETP00000030450 0.7437
114632837 ENSXETP00000030451 0.6271
114627389 ENSXETP00000015070 0.3618
114627395 ENSXETP00000015071 0.6062
114615038 ENSXETP00000056355 1.2531
114665907 ENSXETP00000047954 0.2837
114666449 ENSXETP00000037855 0.6469
114632804 ENSXETP00000051168 0.094
114632793 ENSXETP00000054012 0.3216
114632917 ENSXETP00000054009 0.8487
114560556 ENSXETP00000027773 0.6796
55588600 ENSXETP00000027774 0.2227
114560741 ENSXETP00000027775 0.8204
114560151 ENSXETP00000027776 0.3082
114560011 ENSXETP00000027778 0.8747
114559981 ENSXETP00000029446 1.2716
77539750 ENSXETP00000022593 0.1311
76677943 ENSXETP00000022596 0.2394
114619577 ENSXETP00000022598 0.1968
114686960 ENSXETP00000006675 1.1684
114586146 ENSXETP00000006677 0.858
114607310 ENSXETP00000017088 0.3725
114601184 ENSXETP00000024639 0.4263
114601194 ENSXETP00000024645 0.2215
114604290 ENSXETP00000024667 0.6004
114600608 ENSXETP00000040510 0.2377
114584039 ENSXETP00000012528 2.4068
55626046 ENSXETP00000044962 0.5292
114619585 ENSXETP00000024635 0.1725
114619590 ENSXETP00000024636 0.3466
114619563 ENSXETP00000024637 0.9312
114619595 ENSXETP00000024638 0.3622
114675455 ENSXETP00000020614 0.5212
114675380 ENSXETP00000020621 0.1498
114675380 ENSXETP00000020620 0.1498
55650133 ENSXETP00000053476 0.8877
114650346 ENSXETP00000014161 0.4399
114650335 ENSXETP00000014162 0.933
114636054 ENSXETP00000009632 0.7199
114636620 ENSXETP00000005778 0.131
114636522 ENSXETP00000009654 0.6707
114636532 ENSXETP00000009659 0.2288
114636535 ENSXETP00000009660 0.7961
55593153 ENSXETP00000018253 0.9084
114585913 ENSXETP00000001870 0.6029
114678635 ENSXETP00000001863 0.8659
55608816 ENSXETP00000001862 0.2954
114592898 ENSXETP00000056424 0.3723
114627718 ENSXETP00000050638 0.3216
114627745 ENSXETP00000050639 0.9863
114684353 ENSXETP00000000068 1.3746
114683961 ENSXETP00000000070 0.8609
114683958 ENSXETP00000000071 0.1406
114684351 ENSXETP00000000073 2.256
114640921 ENSXETP00000005033 1.0135
114625182 ENSXETP00000005055 0.7029
114625184 ENSXETP00000058229 0.6945
114558994 ENSXETP00000033554 0.9076
114558792 ENSXETP00000058194 0.7077
114682870 ENSXETP00000011022 1.757
114673132 ENSXETP00000047467 0.2754
114671901 ENSXETP00000056094 0.4421
114670123 ENSXETP00000003346 0.2967
114670121 ENSXETP00000003342 0.0769
114555438 ENSXETP00000020943 0.7222
114555431 ENSXETP00000020958 0.2288
114671052 ENSXETP00000006548 1.2892
114671062 ENSXETP00000006549 0.7171
114670695 ENSXETP00000006552 1.2934
114554451 ENSXETP00000014952 0.5772
114554456 ENSXETP00000014951 0.8204
114554173 ENSXETP00000014948 0.2824
114554268 ENSXETP00000055059 0.4394
114554171 ENSXETP00000014934 0.704
114554264 ENSXETP00000014930 0.7049
114625052 ENSXETP00000012002 0.1624
114600551 ENSXETP00000013404 0.1523
114600598 ENSXETP00000019852 1.0636
114640350 ENSXETP00000005849 0.6555
114606153 ENSXETP00000052415 0.9798
114606157 ENSXETP00000052416 0.9701
114560517 ENSXETP00000055591 1.0348
114587225 ENSXETP00000029930 0.1803
114587299 ENSXETP00000029938 0.3814
114684585 ENSXETP00000029944 1.0971
114684556 ENSXETP00000029946 0.8352
114598944 ENSXETP00000004762 0.6742
114643797 ENSXETP00000048739 0.1225
114643723 ENSXETP00000048752 0.7561
114643808 ENSXETP00000048763 0.3599
114576212 ENSXETP00000039816 1.8669
114635725 ENSXETP00000039820 0.3102
55635505 ENSXETP00000053364 0.9549
114606116 ENSXETP00000020287 1.1053
114646288 ENSXETP00000020290 0.2241
114646286 ENSXETP00000020293 0.1828
114616181 ENSXETP00000043526 0.1992
114666073 ENSXETP00000056278 1.5429
114666152 ENSXETP00000002551 1.2732
114625634 ENSXETP00000005238 0.2203
114625634 ENSXETP00000058271 0.2203
114676756 ENSXETP00000038652 0.6208
114677243 ENSXETP00000033811 0.1574
114612797 ENSXETP00000002993 0.507
114622321 ENSXETP00000015514 0.394
114625621 ENSXETP00000037444 0.612
114589194 ENSXETP00000053876 0.2975
114585460 ENSXETP00000043553 1.1349
114583024 ENSXETP00000003431 0.2828
114673625 ENSXETP00000023587 0.2289
114636413 ENSXETP00000031477 0.173
114616800 ENSXETP00000031507 0.3493
114636422 ENSXETP00000041182 0.2121
114636429 ENSXETP00000041185 1.2758
114636455 ENSXETP00000041186 0.1865
114629652 ENSXETP00000049248 0.4309
114629654 ENSXETP00000049256 0.0581
114583557 ENSXETP00000015555 0.4107
114656194 ENSXETP00000011957 0.2938
114635687 ENSXETP00000010660 0.4621
114593702 ENSXETP00000010653 0.4656
114643607 ENSXETP00000019554 0.1488
114643609 ENSXETP00000058122 2.6718
114643603 ENSXETP00000019556 0.3451
114605490 ENSXETP00000041659 1.593
114603219 ENSXETP00000040203 2.0717
114588445 ENSXETP00000035599 2.4661
114554516 ENSXETP00000038837 0.3755
114554538 ENSXETP00000038847 0.6116
114554534 ENSXETP00000038874 0.6005
114626103 ENSXETP00000005597 0.5873
114559885 ENSXETP00000043086 0.8781
114684130 ENSXETP00000050832 0.1984
114684140 ENSXETP00000050831 0.3564
114557158 ENSXETP00000024438 0.3413
114652865 ENSXETP00000051408 0.1819
114690685 ENSXETP00000007322 0.1368
57113993 ENSXETP00000007323 0.0893
114599342 ENSXETP00000007324 2.0434
57113905 ENSXETP00000007327 0.324
114625270 ENSXETP00000001672 0.3639
114625272 ENSXETP00000001673 0.7192
114625071 ENSXETP00000001674 0.6416
114606749 ENSXETP00000036167 1.1728
114606757 ENSXETP00000036180 0.4059
114684215 ENSXETP00000011245 0.4763
55657374 ENSXETP00000011273 0.9847
114684237 ENSXETP00000011253 0.8871
114667405 ENSXETP00000046189 0.7612
114667553 ENSXETP00000046192 1.0041
114559291 ENSXETP00000058201 1.6434
114559552 ENSXETP00000058199 0.8147
114559257 ENSXETP00000040381 0.1026
114559261 ENSXETP00000058197 0.4277
114684667 ENSXETP00000033442 0.8457
114627630 ENSXETP00000008557 0.6862
55632899 ENSXETP00000008564 0.0828
114628526 ENSXETP00000008566 1.446
114627747 ENSXETP00000008569 4.692
114678607 ENSXETP00000015176 1.712
114687843 ENSXETP00000018652 0.7771
114687855 ENSXETP00000018653 0.2695
114687869 ENSXETP00000016343 0.4026
114632327 ENSXETP00000001887 0.267
114586628 ENSXETP00000046093 0.8476
114586582 ENSXETP00000028741 0.5132
114681808 ENSXETP00000057013 1.6244
114603452 ENSXETP00000039675 0.1034
114603487 ENSXETP00000039646 0.1552
114625824 ENSXETP00000026182 0.4787
114672526 ENSXETP00000057088 0.0176
114586540 ENSXETP00000026188 0.1797
114639346 ENSXETP00000055777 0.8016
114639331 ENSXETP00000055772 0.22
114639348 ENSXETP00000055765 0.9047
114639356 ENSXETP00000027477 0.1464
114647801 ENSXETP00000027524 0.4594
114639354 ENSXETP00000027488 0.5175
114589055 ENSXETP00000003600 0.4191
114589069 ENSXETP00000003596 0.9091
114669176 ENSXETP00000019921 2.0738
114666519 ENSXETP00000056431 1.3182
114666264 ENSXETP00000019894 0.2966
114666258 ENSXETP00000019883 0.2343
114586719 ENSXETP00000046429 0.6537
114627084 ENSXETP00000041130 0.3905
114627090 ENSXETP00000041134 0.3814
114627125 ENSXETP00000041147 0.2337
114627097 ENSXETP00000041156 0.5753
114679235 ENSXETP00000024782 2.5176
114636847 ENSXETP00000038923 0.4451
114636865 ENSXETP00000038942 0.6251
114636832 ENSXETP00000038959 0.5487
114636855 ENSXETP00000038954 0.6069
114678644 ENSXETP00000023864 2.0075
114678637 ENSXETP00000008707 2.1409
114583283 ENSXETP00000031596 1.6035
114583265 ENSXETP00000031591 0.4151
114583551 ENSXETP00000031486 1.163
114607075 ENSXETP00000021954 0.2822
114607286 ENSXETP00000021949 0.5333
114586598 ENSXETP00000031732 0.3014
114586050 ENSXETP00000053218 0.8426
114586044 ENSXETP00000031738 0.1527
114616159 ENSXETP00000057629 0.1927
114640332 ENSXETP00000057627 0.3493
114676776 ENSXETP00000055886 0.532
114677257 ENSXETP00000031236 0.0328
114555122 ENSXETP00000031233 0.3187
114588932 ENSXETP00000050533 0.4698
114588950 ENSXETP00000050538 0.2858
114588944 ENSXETP00000050540 0.3692
114588857 ENSXETP00000050546 0.9778
114645624 ENSXETP00000035030 0.4756
114576808 ENSXETP00000017425 0.0
114576830 ENSXETP00000017424 0.1827
114640447 ENSXETP00000041907 0.9591
114677548 ENSXETP00000055008 2.1966
114657192 ENSXETP00000016057 0.5409
55642857 ENSXETP00000057873 1.3888
57114037 ENSXETP00000016060 0.6882
114657175 ENSXETP00000016066 0.9957
114657169 ENSXETP00000057870 0.9699
114657146 ENSXETP00000016069 0.1438
55642163 ENSXETP00000016071 0.3462
114682968 ENSXETP00000024586 0.7248
114682792 ENSXETP00000024592 1.2959
114600800 ENSXETP00000015916 0.7215
114600738 ENSXETP00000021733 0.1376
114686825 ENSXETP00000053391 1.6376
114686831 ENSXETP00000010556 0.1067
114686837 ENSXETP00000010561 1.4698
114686843 ENSXETP00000010566 0.0747
114594248 ENSXETP00000050547 1.6102
114594303 ENSXETP00000050539 0.695
114594298 ENSXETP00000020495 1.2593
57113947 ENSXETP00000053923 2.951
114677616 ENSXETP00000021679 2.6461
114599182 ENSXETP00000017289 0.7138
114599207 ENSXETP00000042475 0.7718
114599184 ENSXETP00000035088 0.7783
114623554 ENSXETP00000000022 5.507
114635715 ENSXETP00000008670 0.1066
114599398 ENSXETP00000049617 0.5651
114599394 ENSXETP00000053496 0.484
114599394 ENSXETP00000049618 0.484
114599385 ENSXETP00000049626 0.2014
114630324 ENSXETP00000007710 1.3706
114607513 ENSXETP00000040076 0.2329
114585570 ENSXETP00000027441 0.268
114586165 ENSXETP00000027449 0.3199
114585558 ENSXETP00000027458 0.2565
114584069 ENSXETP00000027462 1.8016
114589213 ENSXETP00000057744 1.5302
114652024 ENSXETP00000047859 0.7792
114652242 ENSXETP00000047864 0.2653
114652258 ENSXETP00000047873 0.5541
114652324 ENSXETP00000038066 0.6052
114652100 ENSXETP00000012315 0.38
55588606 ENSXETP00000038345 0.1293
114560779 ENSXETP00000038349 0.9917
114560798 ENSXETP00000038355 1.0035
114560838 ENSXETP00000038375 0.4508
114560842 ENSXETP00000054949 0.16
114643815 ENSXETP00000038395 1.419
114682408 ENSXETP00000017162 0.3682
114585897 ENSXETP00000017165 0.3695
114609911 ENSXETP00000017166 0.3182
114573134 ENSXETP00000017167 1.2779
114669802 ENSXETP00000017169 0.0583
114615830 ENSXETP00000017172 0.466
114666423 ENSXETP00000017177 0.3907
114576978 ENSXETP00000001432 0.6889
114576958 ENSXETP00000001435 0.6556
114613903 ENSXETP00000001437 0.7694
114610222 ENSXETP00000055048 0.1953
114658646 ENSXETP00000043656 1.2238
114554341 ENSXETP00000029453 1.1561
114554302 ENSXETP00000029442 0.1229
114615024 ENSXETP00000057253 0.8343
114554298 ENSXETP00000029411 0.2368
114554296 ENSXETP00000029410 0.7573
114554254 ENSXETP00000029406 0.4051
114559181 ENSXETP00000054183 0.0569
114599023 ENSXETP00000015438 0.9014
114684070 ENSXETP00000028515 0.4693
114572196 ENSXETP00000053667 0.4846
114572178 ENSXETP00000013042 0.5077
114572172 ENSXETP00000013055 0.4693
114694853 ENSXETP00000013071 0.6601
114572152 ENSXETP00000053663 0.5273
114572148 ENSXETP00000013075 0.7945
114572150 ENSXETP00000053655 0.8527
114621345 ENSXETP00000039050 0.8251
114621353 ENSXETP00000039059 0.7268
114619471 ENSXETP00000037776 1.0772
114618900 ENSXETP00000031737 0.2389
114618902 ENSXETP00000031744 0.2686
114620292 ENSXETP00000025103 1.4968
114683167 ENSXETP00000025128 0.393
114558784 ENSXETP00000043952 0.0862
114558657 ENSXETP00000043919 0.6779
55587794 ENSXETP00000043895 0.3035
114660414 ENSXETP00000043894 0.6123
114676705 ENSXETP00000028590 2.7244
114576486 ENSXETP00000002659 0.0835
114681867 ENSXETP00000005832 0.5217
114627399 ENSXETP00000049947 1.031
114627413 ENSXETP00000049980 0.6038
114627411 ENSXETP00000049995 0.5087
114627447 ENSXETP00000049999 0.3443
114667178 ENSXETP00000026292 0.6592
114667196 ENSXETP00000026290 0.2295
114682727 ENSXETP00000026278 1.4605
114682781 ENSXETP00000026277 0.4868
114682784 ENSXETP00000026273 0.3688
114675843 ENSXETP00000004446 0.2313
114675939 ENSXETP00000004448 0.1874
114675943 ENSXETP00000004449 3.0784
114643197 ENSXETP00000004454 1.1853
114673539 ENSXETP00000023594 0.1981
114636070 ENSXETP00000026838 0.3557
114686784 ENSXETP00000026820 0.6843
114686933 ENSXETP00000026816 0.5961
114645375 ENSXETP00000026810 0.8953
114645406 ENSXETP00000026804 0.1661
114645379 ENSXETP00000026769 0.2958
114674635 ENSXETP00000047804 0.3866
55647959 ENSXETP00000047811 0.7051
114674641 ENSXETP00000047821 0.1975
114646733 ENSXETP00000032390 0.9405
114646720 ENSXETP00000032400 0.4178
114626650 ENSXETP00000018759 0.1733
114626657 ENSXETP00000018763 0.2793
55627614 ENSXETP00000024866 0.4445
114573565 ENSXETP00000024873 0.2222
114573567 ENSXETP00000024874 0.7002
114573559 ENSXETP00000024875 0.189
114610232 ENSXETP00000057124 0.5729
114576879 ENSXETP00000057121 0.3155
114576881 ENSXETP00000024877 0.3192
114610008 ENSXETP00000024878 0.5529
114554356 ENSXETP00000040102 0.0986
114643061 ENSXETP00000040107 0.5437
114592794 ENSXETP00000023367 0.0506
114592830 ENSXETP00000023371 0.8945
114645521 ENSXETP00000016367 0.4917
114645479 ENSXETP00000016365 0.3004
114645545 ENSXETP00000000682 0.6712
114576109 ENSXETP00000051280 1.0932
114576237 ENSXETP00000051292 0.2151
114576123 ENSXETP00000051298 0.4511
114576131 ENSXETP00000051308 0.296
114665610 ENSXETP00000049483 0.8509
114665608 ENSXETP00000049503 0.302
114665582 ENSXETP00000049522 0.0348
114660772 ENSXETP00000049526 0.8155
114632721 ENSXETP00000007824 0.45
114678174 ENSXETP00000050759 0.8209
114617991 ENSXETP00000012036 0.4072
114617991 ENSXETP00000012037 0.4072
114615146 ENSXETP00000012038 0.3174
114617995 ENSXETP00000057021 0.6449
114615180 ENSXETP00000012031 1.1341
114666088 ENSXETP00000037494 0.2369
114684423 ENSXETP00000041573 1.6896
114590911 ENSXETP00000056909 2.2977
114670032 ENSXETP00000027510 2.5704
114670063 ENSXETP00000027515 0.9648
114670052 ENSXETP00000027532 1.5273
114670061 ENSXETP00000027543 0.0358
114691538 ENSXETP00000003369 0.2821
114637809 ENSXETP00000026115 0.167
114637821 ENSXETP00000026118 1.7606
114637854 ENSXETP00000026124 0.4581
114607603 ENSXETP00000032395 1.0022
114554345 ENSXETP00000032386 0.2565
114576772 ENSXETP00000006893 1.2027
114576507 ENSXETP00000006907 0.2138
114576514 ENSXETP00000006913 0.0093
114643556 ENSXETP00000003628 0.2102
114643635 ENSXETP00000058036 0.0589
114643637 ENSXETP00000003641 0.4307
114685032 ENSXETP00000003650 0.1934
114639561 ENSXETP00000029860 0.0729
114639583 ENSXETP00000029870 0.4911
114637607 ENSXETP00000017355 0.6117
114637609 ENSXETP00000017359 0.7245
114637619 ENSXETP00000017362 0.0144
114639266 ENSXETP00000026797 0.4962
114639367 ENSXETP00000026798 0.6021
114636149 ENSXETP00000029931 0.1297
114636149 ENSXETP00000045552 0.1297
114636135 ENSXETP00000029914 1.8658
114636137 ENSXETP00000029922 0.188
114594969 ENSXETP00000013630 0.0085
114607321 ENSXETP00000017082 0.238
114611948 ENSXETP00000039292 0.0839
114611915 ENSXETP00000039298 0.4241
114611923 ENSXETP00000039302 0.5108
114559945 ENSXETP00000033635 0.1786
114639585 ENSXETP00000033664 0.1855
114607296 ENSXETP00000017114 0.5576
114607294 ENSXETP00000017118 0.716
114607078 ENSXETP00000017119 0.7567
114671161 ENSXETP00000044280 1.1654
114671143 ENSXETP00000044263 0.4254
114573203 ENSXETP00000049347 0.362
114689550 ENSXETP00000049345 0.2165
114671138 ENSXETP00000049343 0.0791
114607523 ENSXETP00000023798 0.4673
114607536 ENSXETP00000054598 0.2992
114647768 ENSXETP00000023805 2.136
114607607 ENSXETP00000054597 0.6954
114607586 ENSXETP00000054593 0.3542
114607584 ENSXETP00000023815 0.0747
114606765 ENSXETP00000055097 0.4662
60115686 ENSXETP00000037199 1.525
114606816 ENSXETP00000037200 2.1034
114606786 ENSXETP00000037202 0.3397
114583208 ENSXETP00000000991 0.3825
114583204 ENSXETP00000000992 0.2941
114583193 ENSXETP00000000998 0.5042
114583188 ENSXETP00000001000 0.6947
114580714 ENSXETP00000001005 0.2331
114580707 ENSXETP00000000745 0.7704
114580711 ENSXETP00000001006 0.6808
114669337 ENSXETP00000019954 0.0416
114669324 ENSXETP00000019956 0.2844
55629030 ENSXETP00000019969 0.0727
114614969 ENSXETP00000019971 0.164
114614936 ENSXETP00000019976 0.5829
55623178 ENSXETP00000049710 0.1362
114602774 ENSXETP00000015147 1.7206
114663054 ENSXETP00000037875 0.4602
114663028 ENSXETP00000055341 1.7223
114663017 ENSXETP00000037891 0.6735
114663050 ENSXETP00000037904 0.3621
114664085 ENSXETP00000037910 0.5372
114664091 ENSXETP00000037913 0.399
114664105 ENSXETP00000037915 1.3438
114637518 ENSXETP00000006279 3.3531
114616698 ENSXETP00000056508 0.938
114639183 ENSXETP00000051634 0.0668
114632976 ENSXETP00000021065 0.6444
114686778 ENSXETP00000007094 0.6382
114686762 ENSXETP00000007093 0.057
114686732 ENSXETP00000007087 0.2165
57114111 ENSXETP00000057195 0.7119
114645614 ENSXETP00000007079 0.6117
114686890 ENSXETP00000007072 0.4566
114626820 ENSXETP00000047036 0.2553
114626729 ENSXETP00000047039 0.1383
114626737 ENSXETP00000047047 0.1754
114663437 ENSXETP00000058288 0.2439
114554434 ENSXETP00000038149 0.9601
114554372 ENSXETP00000058287 1.455
114554370 ENSXETP00000038243 0.4862
114587340 ENSXETP00000003934 1.0841
114585976 ENSXETP00000023651 0.125
114587124 ENSXETP00000023655 0.5588
114587242 ENSXETP00000023656 0.2953
114686414 ENSXETP00000023659 0.1447
114587297 ENSXETP00000023662 0.0457
114677497 ENSXETP00000051415 0.4544
114667219 ENSXETP00000016620 0.1193
114667247 ENSXETP00000016634 0.0375
114665814 ENSXETP00000045447 0.6302
114638783 ENSXETP00000045440 0.9435
114618484 ENSXETP00000042178 1.1183
114605471 ENSXETP00000010943 0.0594
114627378 ENSXETP00000010946 0.3597
114627376 ENSXETP00000010970 0.9991
114627368 ENSXETP00000032771 0.7076
55631266 ENSXETP00000008659 1.4061
114627616 ENSXETP00000008602 0.6553
114626924 ENSXETP00000008598 0.6872
114626920 ENSXETP00000008596 0.467
114627636 ENSXETP00000008592 0.3531
114627765 ENSXETP00000008591 0.358
114627762 ENSXETP00000008586 0.581
114627756 ENSXETP00000008576 0.9756
114616378 ENSXETP00000043576 0.2786
114616374 ENSXETP00000043583 0.5967
114643039 ENSXETP00000041127 2.1327
114643077 ENSXETP00000041128 0.9828
114645493 ENSXETP00000007831 1.0407
114659253 ENSXETP00000007834 0.5591
114585418 ENSXETP00000007854 0.4155
114642753 ENSXETP00000007889 0.5927
114595921 ENSXETP00000002169 0.1204
114595895 ENSXETP00000002202 0.1285
114595901 ENSXETP00000002203 0.072
114678546 ENSXETP00000019355 0.9714
114678164 ENSXETP00000019357 0.5933
114673611 ENSXETP00000050833 1.3925
114673558 ENSXETP00000050834 0.7608
114673568 ENSXETP00000050835 0.2844
114673580 ENSXETP00000050839 0.6789
114673587 ENSXETP00000050840 0.5471
114673589 ENSXETP00000050851 1.1191
114684015 ENSXETP00000054415 0.2419
55657109 ENSXETP00000007846 0.2173
114683988 ENSXETP00000007847 1.2213
114637705 ENSXETP00000026139 0.7201
114625940 ENSXETP00000026163 0.3108
114588776 ENSXETP00000000002 0.5267
114586362 ENSXETP00000000005 0.5154
114586362 ENSXETP00000000004 0.5154
114680515 ENSXETP00000051717 3.5931
114637415 ENSXETP00000011090 0.6819
114637597 ENSXETP00000011107 0.2148
114637435 ENSXETP00000011112 0.5645
114637405 ENSXETP00000011114 0.3371
114676539 ENSXETP00000022991 0.5174
114676466 ENSXETP00000048864 0.5227
114676460 ENSXETP00000038197 0.4901
114613387 ENSXETP00000019364 1.2027
57113931 ENSXETP00000011092 0.3946
114688947 ENSXETP00000011096 0.2935
114633060 ENSXETP00000031319 0.2591
114633097 ENSXETP00000031321 0.7344
114687083 ENSXETP00000057848 0.3558
114687099 ENSXETP00000034251 0.3001
114586637 ENSXETP00000034257 0.5763
114635290 ENSXETP00000034268 0.9208
114687130 ENSXETP00000034300 0.7582
114615752 ENSXETP00000047851 0.1314
114615747 ENSXETP00000047860 0.8474
114615734 ENSXETP00000047874 0.5508
114615727 ENSXETP00000047876 0.4588
114615717 ENSXETP00000057636 0.4418
114615713 ENSXETP00000047878 0.7
114589892 ENSXETP00000046799 0.0758
114572936 ENSXETP00000058030 0.0
114668261 ENSXETP00000046752 0.7414
114611843 ENSXETP00000046766 2.026
114557666 ENSXETP00000013410 0.5343
114557652 ENSXETP00000013413 0.1495
114598870 ENSXETP00000019508 0.6964
114585838 ENSXETP00000053562 0.3895
114630472 ENSXETP00000052950 0.5424
114631609 ENSXETP00000017882 0.1014
114558586 ENSXETP00000021862 0.3843
114558776 ENSXETP00000021860 0.4226
114588732 ENSXETP00000021854 0.4127
114588736 ENSXETP00000021859 0.1137
114588742 ENSXETP00000021858 0.5662
114588750 ENSXETP00000021844 0.3193
114578741 ENSXETP00000053670 1.3258
114588524 ENSXETP00000021826 0.0371
114588549 ENSXETP00000021824 0.0668
114620774 ENSXETP00000038464 0.1175
114652815 ENSXETP00000046470 0.1079
114560745 ENSXETP00000008305 0.1612
114638207 ENSXETP00000005799 0.4402
114638234 ENSXETP00000005837 0.5377
114638159 ENSXETP00000005842 0.231
114675423 ENSXETP00000004818 0.5265
114675431 ENSXETP00000004805 0.4974
114675369 ENSXETP00000020631 0.1778
114594250 ENSXETP00000024254 0.9321
114594256 ENSXETP00000013959 1.2056
114594193 ENSXETP00000013956 0.2611
114632004 ENSXETP00000056200 1.6098
114661860 ENSXETP00000021343 0.1708
114681213 ENSXETP00000056190 1.0897
114681189 ENSXETP00000021361 0.1242
114681175 ENSXETP00000056184 0.4406
114660528 ENSXETP00000039775 0.2034
114660534 ENSXETP00000039781 0.9227
114660806 ENSXETP00000039783 0.668
114660802 ENSXETP00000039786 1.6118
55643313 ENSXETP00000039791 0.4215
114647282 ENSXETP00000057420 0.5458
114580597 ENSXETP00000012098 1.1489
114580599 ENSXETP00000052183 0.1916
114580607 ENSXETP00000057002 0.4018
114588801 ENSXETP00000052165 0.37
114588905 ENSXETP00000052152 1.9703
114602959 ENSXETP00000023428 0.1889
114602995 ENSXETP00000055967 0.5346
114602975 ENSXETP00000023439 0.2687
114619665 ENSXETP00000044925 0.1163
114585437 ENSXETP00000034106 0.4761
114586127 ENSXETP00000034082 0.5603
114625612 ENSXETP00000034112 0.3856
114576567 ENSXETP00000006973 1.0321
114576530 ENSXETP00000006968 2.2665
77627977 ENSXETP00000006963 0.1959
114576526 ENSXETP00000055792 0.2931
114635940 ENSXETP00000006922 0.8949
114585396 ENSXETP00000020055 0.2601
114585369 ENSXETP00000051043 1.8579
114585325 ENSXETP00000051082 0.2273
114585325 ENSXETP00000051081 0.2273
114585333 ENSXETP00000051085 0.1554
114587633 ENSXETP00000051094 0.8128
114688380 ENSXETP00000052205 0.674
114682835 ENSXETP00000052188 0.0482
114682841 ENSXETP00000052184 0.382
114636689 ENSXETP00000021188 2.2576
55649067 ENSXETP00000021190 0.6141
114668484 ENSXETP00000055350 0.0497
114555678 ENSXETP00000015398 0.4959
114555686 ENSXETP00000023913 0.1215
114555684 ENSXETP00000023931 0.2906
114555769 ENSXETP00000023941 0.5387
114556049 ENSXETP00000023946 0.7692
114626685 ENSXETP00000036681 0.0891
114626694 ENSXETP00000036696 0.0035
114626688 ENSXETP00000036704 0.0679
114626700 ENSXETP00000036706 0.9142
114626662 ENSXETP00000036711 1.3231
114601271 ENSXETP00000036713 0.3493
55632305 ENSXETP00000036714 0.0716
114626678 ENSXETP00000036715 0.8903
114642900 ENSXETP00000024541 0.4623
114642892 ENSXETP00000024543 1.1108
114603825 ENSXETP00000024552 0.1869
114603891 ENSXETP00000024557 0.7688
114603015 ENSXETP00000007940 0.3801
114640840 ENSXETP00000036921 0.4717
114640895 ENSXETP00000036924 0.3848
114666233 ENSXETP00000032665 0.7097
114666198 ENSXETP00000032676 0.997
114665864 ENSXETP00000032721 0.1995
114665854 ENSXETP00000032716 0.8369
114594945 ENSXETP00000044702 0.2242
114643099 ENSXETP00000025239 0.4093
114643042 ENSXETP00000025218 0.5753
114643052 ENSXETP00000055696 0.195
114643063 ENSXETP00000025185 0.6809
114676451 ENSXETP00000042217 0.1266
114689118 ENSXETP00000044353 0.3018
114626596 ENSXETP00000044357 0.3573
114626580 ENSXETP00000044358 0.4304
114609792 ENSXETP00000046249 0.2405
114609712 ENSXETP00000046262 0.251
114609714 ENSXETP00000046280 0.2791
114609646 ENSXETP00000046281 0.0473
55586101 ENSXETP00000046289 0.288
114573227 ENSXETP00000046297 0.5286
114573219 ENSXETP00000046308 0.5452
114573221 ENSXETP00000055298 0.6945
114582259 ENSXETP00000033364 0.4656
114582263 ENSXETP00000033366 0.8439
114582282 ENSXETP00000033370 0.2869
114582287 ENSXETP00000033372 0.2987
114636204 ENSXETP00000021520 0.8714
114636202 ENSXETP00000029972 0.1954
114636605 ENSXETP00000042621 0.2867
114636300 ENSXETP00000042611 0.0493
114636649 ENSXETP00000042597 0.2082
114636325 ENSXETP00000042586 0.3587
114636339 ENSXETP00000042590 1.1138
114636344 ENSXETP00000042568 0.504
114585828 ENSXETP00000031727 0.0216
114616143 ENSXETP00000023233 0.0937
114616161 ENSXETP00000023244 0.2611
114616172 ENSXETP00000056605 0.84
114616174 ENSXETP00000023254 0.616
114600735 ENSXETP00000005445 0.4382
114600727 ENSXETP00000005452 0.5069
114600717 ENSXETP00000005460 0.6258
114639274 ENSXETP00000031114 0.6645
114554352 ENSXETP00000031111 1.0192
114638960 ENSXETP00000022106 0.6777
114638794 ENSXETP00000022100 0.1978
114638900 ENSXETP00000022104 0.3399
114638792 ENSXETP00000022088 0.5378
114555750 ENSXETP00000049536 0.4092
114555634 ENSXETP00000049568 0.065
114585824 ENSXETP00000031689 0.3819
114586216 ENSXETP00000031701 0.264
114638790 ENSXETP00000034397 0.7753
114638823 ENSXETP00000034422 0.3976
114636356 ENSXETP00000034992 0.8202
114669157 ENSXETP00000036537 1.3262
114645422 ENSXETP00000005774 0.1019
114645434 ENSXETP00000005767 0.5848
114616316 ENSXETP00000005753 0.4076
114616323 ENSXETP00000005731 0.1747
114616350 ENSXETP00000005730 0.6412
114649194 ENSXETP00000021585 0.0134
114649174 ENSXETP00000021590 0.125
114684072 ENSXETP00000028523 0.6488
114684080 ENSXETP00000028530 0.2267
114684371 ENSXETP00000028542 0.7639
114684086 ENSXETP00000028543 1.2172
114684108 ENSXETP00000028561 0.144
114684116 ENSXETP00000028566 0.2298
114666859 ENSXETP00000025386 0.6536
114666847 ENSXETP00000025394 0.6548
114666828 ENSXETP00000019421 0.6571
114666822 ENSXETP00000019418 1.0237
114652202 ENSXETP00000048863 0.5383
114652244 ENSXETP00000048868 0.6757
114652041 ENSXETP00000048923 0.2774
114652049 ENSXETP00000048943 0.8325
114652053 ENSXETP00000048954 0.6455
114652057 ENSXETP00000048960 0.3749
114652055 ENSXETP00000048969 0.2379
114652082 ENSXETP00000048972 1.2704
114652300 ENSXETP00000048975 1.7237
55640553 ENSXETP00000049015 0.8667
114652110 ENSXETP00000049031 0.6127
57114051 ENSXETP00000043046 0.5011
114560295 ENSXETP00000043126 0.1895
114681641 ENSXETP00000042824 0.4436
114681639 ENSXETP00000042826 1.2595
114681675 ENSXETP00000056385 0.0637
114603013 ENSXETP00000004108 0.1232
114639526 ENSXETP00000033458 0.1363
114559466 ENSXETP00000044773 0.4313
114559478 ENSXETP00000014984 0.5753
114559495 ENSXETP00000044780 1.3207
114559803 ENSXETP00000044787 0.2834
114559511 ENSXETP00000044784 0.1773
114559935 ENSXETP00000044796 0.3358
114613011 ENSXETP00000033835 1.3086
114662168 ENSXETP00000024833 1.9047
114630997 ENSXETP00000033792 1.5007
114595006 ENSXETP00000014050 0.1816
114578908 ENSXETP00000003576 1.4254
114603388 ENSXETP00000002912 0.2576
114619467 ENSXETP00000044120 0.441
114619463 ENSXETP00000044130 1.918
114623882 ENSXETP00000033796 0.6166
114624023 ENSXETP00000033819 0.279
114682762 ENSXETP00000024598 0.2385
114651750 ENSXETP00000024600 0.2648
114682753 ENSXETP00000024602 1.1827
114682746 ENSXETP00000024604 0.1933
114638083 ENSXETP00000042130 0.5797
114638110 ENSXETP00000042151 0.2423
114638124 ENSXETP00000042158 1.189
114638230 ENSXETP00000042169 0.4443
114638015 ENSXETP00000055629 0.568
114638011 ENSXETP00000012439 1.1422
114638023 ENSXETP00000012433 0.1499
114638017 ENSXETP00000012420 0.4488
114622296 ENSXETP00000010773 1.3252
114658886 ENSXETP00000057802 1.2634
114578714 ENSXETP00000012562 0.2658
114607036 ENSXETP00000033098 0.5359
114606982 ENSXETP00000033121 0.0308
114571749 ENSXETP00000033135 0.213
114621516 ENSXETP00000050124 0.6111
114621521 ENSXETP00000050127 0.1616
114621525 ENSXETP00000050138 0.5574
114621535 ENSXETP00000050140 0.7934
114621553 ENSXETP00000050176 0.454
114621556 ENSXETP00000050199 0.3405
114621560 ENSXETP00000055511 0.2854
114621566 ENSXETP00000050202 0.1777
114621572 ENSXETP00000050219 0.4896
114621589 ENSXETP00000050241 0.3389
114674628 ENSXETP00000013966 0.4655
114674690 ENSXETP00000013988 0.1476
114674679 ENSXETP00000013990 0.0999
114674647 ENSXETP00000014013 0.7262
114674645 ENSXETP00000014038 0.2644
114581002 ENSXETP00000001031 0.3651
114581130 ENSXETP00000001086 0.2868
114580994 ENSXETP00000001074 0.3275
114580987 ENSXETP00000001088 0.325
114580983 ENSXETP00000001105 0.1914
114645523 ENSXETP00000002798 0.8727
114642870 ENSXETP00000057726 2.5083
114642866 ENSXETP00000002814 0.9394
114585931 ENSXETP00000038820 0.3262
114637701 ENSXETP00000054656 2.1674
114637697 ENSXETP00000052237 0.8078
114674693 ENSXETP00000052259 1.1725
114621512 ENSXETP00000015027 0.1164
114576180 ENSXETP00000038654 0.4074
114616129 ENSXETP00000057530 0.4006
114616129 ENSXETP00000043662 0.4006
114616104 ENSXETP00000043667 0.4936
114616133 ENSXETP00000043657 1.2577
114605507 ENSXETP00000004827 0.2216
114605544 ENSXETP00000004834 0.3124
114605891 ENSXETP00000004846 0.1789
114605893 ENSXETP00000004851 0.6497
114605567 ENSXETP00000004856 0.2165
114589421 ENSXETP00000006995 1.9105
114613220 ENSXETP00000051449 0.8749
114687660 ENSXETP00000051458 0.2918
114586572 ENSXETP00000054641 0.3821
114672847 ENSXETP00000047456 0.1581
114672845 ENSXETP00000047457 0.1581
114672843 ENSXETP00000047461 6.305
114626405 ENSXETP00000042873 0.5792
114626510 ENSXETP00000042875 0.0819
114626417 ENSXETP00000042888 0.3674
114626493 ENSXETP00000042903 0.2966
114669460 ENSXETP00000043340 0.493
114606532 ENSXETP00000005316 0.7931
114606550 ENSXETP00000005317 1.0382
114606419 ENSXETP00000005319 1.1942
114606356 ENSXETP00000005335 1.918
114606345 ENSXETP00000005341 1.9815
114606428 ENSXETP00000005348 1.4103
114583642 ENSXETP00000058264 0.4006
114583654 ENSXETP00000058262 0.8851
114583656 ENSXETP00000017945 0.0131
114589519 ENSXETP00000017957 0.2332
114684393 ENSXETP00000000115 0.4171
114684405 ENSXETP00000000129 1.0026
114603232 ENSXETP00000026065 0.0914
114677975 ENSXETP00000026570 1.1664
114678064 ENSXETP00000026606 0.4661
114646343 ENSXETP00000046755 0.3039
114646343 ENSXETP00000046753 0.3039
114646357 ENSXETP00000046785 0.1752
114644004 ENSXETP00000046824 0.6501
114643995 ENSXETP00000046838 0.1028
114643997 ENSXETP00000046839 0.1145
114643991 ENSXETP00000046844 0.1863
114577307 ENSXETP00000046845 0.0999
114643984 ENSXETP00000055066 0.1652
114643930 ENSXETP00000008186 0.3819
114686648 ENSXETP00000025326 0.6598
114673689 ENSXETP00000032197 0.2281
114619386 ENSXETP00000038062 0.168
114619388 ENSXETP00000038080 0.3152
76677947 ENSXETP00000038137 0.295
114619414 ENSXETP00000038165 0.6632
114606620 ENSXETP00000057724 0.8302
114606530 ENSXETP00000011229 1.3807
114576542 ENSXETP00000011337 0.8102
114606574 ENSXETP00000011377 1.4568
114606622 ENSXETP00000011398 0.4259
114606646 ENSXETP00000020841 0.4013
114606596 ENSXETP00000011400 0.0561
114614961 ENSXETP00000026721 0.9728
114614971 ENSXETP00000008691 0.2491
114639442 ENSXETP00000008697 0.696
114609554 ENSXETP00000035691 0.2211
114609746 ENSXETP00000038016 0.0837
114609756 ENSXETP00000038018 1.0293
114609986 ENSXETP00000055089 0.0873
114616491 ENSXETP00000015203 0.842
114635824 ENSXETP00000053075 0.6998
114589515 ENSXETP00000044795 0.101
114589504 ENSXETP00000044816 0.3375
114639123 ENSXETP00000009208 0.704
114633465 ENSXETP00000052864 2.2922
114639383 ENSXETP00000032940 0.6044
114639380 ENSXETP00000032952 0.8093
55589110 ENSXETP00000032957 1.3619
114639438 ENSXETP00000032959 0.7299
114639409 ENSXETP00000032965 0.2802
114639411 ENSXETP00000032966 0.3565
114676666 ENSXETP00000036757 0.5113
114676664 ENSXETP00000036756 0.4491
114615081 ENSXETP00000033734 4.3055
114615088 ENSXETP00000033722 0.9375
114615097 ENSXETP00000033703 0.0756
114672954 ENSXETP00000033697 0.2093
114603379 ENSXETP00000031556 0.5022
114578351 ENSXETP00000031543 0.6192
114622153 ENSXETP00000010147 0.2993
114675610 ENSXETP00000010169 0.4881
114622300 ENSXETP00000010170 0.5203
114622036 ENSXETP00000010174 2.6194
114622157 ENSXETP00000010178 0.5195
114608551 ENSXETP00000005493 0.5602
114579302 ENSXETP00000005497 1.0875
114579348 ENSXETP00000005498 0.6963
114579300 ENSXETP00000005499 0.4096
55599355 ENSXETP00000005503 0.4658
114579297 ENSXETP00000054452 0.0
114626518 ENSXETP00000035627 0.3816
114626526 ENSXETP00000035623 0.1194
114626544 ENSXETP00000035632 0.323
114626530 ENSXETP00000035629 0.6919
55632287 ENSXETP00000035656 0.5078
114626551 ENSXETP00000035660 0.3486
114589334 ENSXETP00000005540 0.1217
114565254 ENSXETP00000035666 1.526
114572955 ENSXETP00000048950 0.1371
114572946 ENSXETP00000048980 0.23
114572936 ENSXETP00000028563 0.0
114572936 ENSXETP00000049009 0.0
114572932 ENSXETP00000049016 0.9626
114572905 ENSXETP00000049017 1.2099
114557650 ENSXETP00000013416 0.1765
114557647 ENSXETP00000013424 0.3909
114557574 ENSXETP00000013428 0.3506
114674441 ENSXETP00000007997 1.0489
114674443 ENSXETP00000008001 0.4134
114674411 ENSXETP00000056349 0.164
55647825 ENSXETP00000008004 0.0428
114674415 ENSXETP00000038150 1.3483
114674559 ENSXETP00000008023 0.4764
114674563 ENSXETP00000008025 0.1236
114674554 ENSXETP00000016924 0.1295
114674550 ENSXETP00000008029 0.6
114592745 ENSXETP00000008037 0.2458
114632335 ENSXETP00000008038 0.416
114592741 ENSXETP00000056323 0.542
114600286 ENSXETP00000000756 1.1735
114600293 ENSXETP00000000766 0.4616
114600273 ENSXETP00000058282 0.9727
114600256 ENSXETP00000000784 0.4176
114600250 ENSXETP00000000799 0.3762
114600248 ENSXETP00000000800 0.3192
114600228 ENSXETP00000058281 0.4442
114631295 ENSXETP00000015422 0.1918
114642294 ENSXETP00000015428 0.7923
114607253 ENSXETP00000023533 0.1696
114607182 ENSXETP00000023529 0.1957
114607262 ENSXETP00000023525 0.5363
114663732 ENSXETP00000023789 0.638
114692044 ENSXETP00000020278 0.6184
114588608 ENSXETP00000036304 0.2528
57528482 ENSXETP00000048537 1.044
114672958 ENSXETP00000017900 0.4921
114661090 ENSXETP00000036232 0.3031
114686801 ENSXETP00000036240 0.8598
114661025 ENSXETP00000036248 0.7161
114661003 ENSXETP00000053520 0.6743
114661041 ENSXETP00000053519 1.1526
114660995 ENSXETP00000008137 0.7308
114653788 ENSXETP00000002205 0.2379
114653804 ENSXETP00000002171 0.4222
114656598 ENSXETP00000002159 0.6374
114656600 ENSXETP00000002156 1.7385
114656576 ENSXETP00000002135 0.2802
114656626 ENSXETP00000002109 0.5957
114602093 ENSXETP00000002079 0.9913
114653898 ENSXETP00000002076 0.4626
114595947 ENSXETP00000003318 0.2832
114595942 ENSXETP00000003338 0.5366
114595940 ENSXETP00000003343 0.6289
114595934 ENSXETP00000003351 1.2864
114595929 ENSXETP00000003357 0.7962
114595923 ENSXETP00000003359 0.8086
114600301 ENSXETP00000050517 0.3527
114600305 ENSXETP00000050520 0.7958
114600366 ENSXETP00000050521 0.1833
114600314 ENSXETP00000050528 0.1666
114600368 ENSXETP00000050531 0.2213
114643361 ENSXETP00000051545 0.4027
114588768 ENSXETP00000051541 4.8994
55637755 ENSXETP00000051555 0.8637
114643294 ENSXETP00000051550 1.1316
114643170 ENSXETP00000051557 0.5316
114643355 ENSXETP00000051561 1.659
114643130 ENSXETP00000051563 1.0445
77627985 ENSXETP00000051582 0.9799
114643164 ENSXETP00000051585 0.5954
114643320 ENSXETP00000051586 0.5859
114643126 ENSXETP00000051589 0.2391
114643120 ENSXETP00000051592 0.1214
114643118 ENSXETP00000051590 0.6229
114643157 ENSXETP00000051598 0.4219
77681491 ENSXETP00000051600 0.8107
55637751 ENSXETP00000051602 0.7983
114643111 ENSXETP00000051603 0.1878
114593365 ENSXETP00000004530 0.2977
55622350 ENSXETP00000004532 0.2181
114593362 ENSXETP00000004536 0.6209
114593356 ENSXETP00000004537 1.2411
114593352 ENSXETP00000004539 0.072
114678449 ENSXETP00000030867 0.1223
114599446 ENSXETP00000030872 0.0
114624337 ENSXETP00000030891 1.1908
114624329 ENSXETP00000054731 0.2089
114572772 ENSXETP00000030894 0.8634
114624301 ENSXETP00000030898 1.7088
114677742 ENSXETP00000041861 1.939
114677751 ENSXETP00000053483 1.707
114580962 ENSXETP00000041847 0.3363
57113897 ENSXETP00000041845 2.279
114631797 ENSXETP00000005600 0.3976
114636591 ENSXETP00000005605 0.2193
114674911 ENSXETP00000047307 0.4266
114674909 ENSXETP00000047312 0.2924
114675693 ENSXETP00000047323 0.581
114675586 ENSXETP00000047333 0.2601
114677958 ENSXETP00000047338 1.1566
114616552 ENSXETP00000048647 1.1378
114636655 ENSXETP00000048620 0.649
55635357 ENSXETP00000055787 0.0
114623617 ENSXETP00000033420 0.4571
114683661 ENSXETP00000012717 0.6412
114684298 ENSXETP00000012720 0.9466
82617688 ENSXETP00000020832 0.7941
114588160 ENSXETP00000046212 0.4642
114588144 ENSXETP00000012724 0.3915
114660313 ENSXETP00000020020 0.2948
114660315 ENSXETP00000020031 1.2123
114660754 ENSXETP00000056939 0.892
114660748 ENSXETP00000020070 0.2451
114660854 ENSXETP00000020088 0.2657
114589007 ENSXETP00000001452 1.0094
114684597 ENSXETP00000039024 0.2263
114684621 ENSXETP00000039027 0.477
114684624 ENSXETP00000039032 0.7601
114558607 ENSXETP00000039034 1.8047
114588647 ENSXETP00000039040 0.7729
114588645 ENSXETP00000039053 1.1421
114588715 ENSXETP00000039057 1.5647
114588713 ENSXETP00000039075 0.0719
114588740 ENSXETP00000039085 0.3921
114588705 ENSXETP00000039111 0.7977
114588699 ENSXETP00000039153 0.6323
114649557 ENSXETP00000057694 0.2699
114588697 ENSXETP00000039180 0.7547
114588685 ENSXETP00000039193 1.3206
114588691 ENSXETP00000039196 1.1828
114558546 ENSXETP00000039206 1.0678
114627032 ENSXETP00000015579 1.0741
114690677 ENSXETP00000015581 0.7273
114688716 ENSXETP00000015593 0.1476
114688713 ENSXETP00000015594 0.2739
114688716 ENSXETP00000015595 0.1476
57113851 ENSXETP00000015601 0.4394
114609003 ENSXETP00000015632 1.909
114691391 ENSXETP00000015634 0.4943
114687583 ENSXETP00000010923 0.2905
114691904 ENSXETP00000010925 0.167
114595652 ENSXETP00000010949 0.6972
114662650 ENSXETP00000039971 0.2566
114662457 ENSXETP00000039973 0.8134
114663221 ENSXETP00000039981 0.205
114663240 ENSXETP00000011968 0.6471
114663261 ENSXETP00000011966 1.0654
114663232 ENSXETP00000011960 0.8965
114606291 ENSXETP00000006596 0.7618
114576781 ENSXETP00000006605 0.4897
114676828 ENSXETP00000006638 0.6312
114676014 ENSXETP00000006643 1.1822
114667707 ENSXETP00000051133 0.3255
114667723 ENSXETP00000051140 0.1137
114649204 ENSXETP00000051151 2.396
55645311 ENSXETP00000051152 0.0269
114667745 ENSXETP00000057875 0.5946
114667747 ENSXETP00000051165 0.3297
114672770 ENSXETP00000015122 0.1328
114672775 ENSXETP00000015129 0.0478
114651537 ENSXETP00000032690 0.2024
114651561 ENSXETP00000032045 0.6921
114651606 ENSXETP00000032075 0.8891
114651608 ENSXETP00000032078 0.5338
114651573 ENSXETP00000032100 0.2096
114649528 ENSXETP00000032112 0.1533
114601056 ENSXETP00000032120 0.4944
114626087 ENSXETP00000007872 0.3653
114588498 ENSXETP00000023671 2.1086
114588792 ENSXETP00000033707 2.8048
114588784 ENSXETP00000023684 0.6956
114560945 ENSXETP00000023689 0.5529
55625238 ENSXETP00000004185 0.5114
114602999 ENSXETP00000004203 0.0462
114573156 ENSXETP00000054670 0.6468
114592904 ENSXETP00000026437 0.3135
114592914 ENSXETP00000026444 1.7673
114592942 ENSXETP00000017558 0.1688
114593002 ENSXETP00000017559 0.6405
61316397 ENSXETP00000011832 0.1979
114608530 ENSXETP00000011841 0.2489
114608450 ENSXETP00000011851 0.3066
114608452 ENSXETP00000011876 0.3778
114593284 ENSXETP00000036136 0.258
114599540 ENSXETP00000037209 0.1178
114599546 ENSXETP00000037211 0.7091
114599522 ENSXETP00000037214 0.2573
55624190 ENSXETP00000037224 0.5248
114599566 ENSXETP00000037225 0.2971
114599563 ENSXETP00000037227 0.4108
114599569 ENSXETP00000037231 0.537
114593300 ENSXETP00000057409 0.5093
114593300 ENSXETP00000051371 0.5093
55623748 ENSXETP00000037337 0.3963
55648977 ENSXETP00000052324 0.9209
114559181 ENSXETP00000056119 0.0569
114586549 ENSXETP00000028692 0.3985
114598830 ENSXETP00000028696 0.2746
114594671 ENSXETP00000028698 0.4149
114613058 ENSXETP00000028703 0.5574
114613072 ENSXETP00000028705 0.0198
114612978 ENSXETP00000028706 1.557
114612957 ENSXETP00000028708 0.0966
114667889 ENSXETP00000024759 0.671
114661911 ENSXETP00000056219 0.3223
114660571 ENSXETP00000024803 1.9372
114662152 ENSXETP00000024818 0.7082
114627127 ENSXETP00000030790 0.8323
114627142 ENSXETP00000030922 0.3416
114627140 ENSXETP00000030936 0.3389
114627151 ENSXETP00000030944 0.4087
114627153 ENSXETP00000030951 0.5988
114631053 ENSXETP00000016749 0.3463
114630701 ENSXETP00000016742 0.3932
114630719 ENSXETP00000016741 0.4722
114586561 ENSXETP00000016753 0.2139
114593455 ENSXETP00000056115 0.4355
114683689 ENSXETP00000015377 0.2469
114586309 ENSXETP00000030302 0.0208
114586303 ENSXETP00000030306 0.5545
114667384 ENSXETP00000030329 1.7519
114588677 ENSXETP00000002340 0.4792
114589642 ENSXETP00000002355 0.6766
114583083 ENSXETP00000002367 0.4155
114583046 ENSXETP00000002387 1.3827
114583036 ENSXETP00000002386 1.6134
114655084 ENSXETP00000018791 0.6126
114655080 ENSXETP00000053185 1.0927
114655078 ENSXETP00000053180 0.1504
114655076 ENSXETP00000053178 0.4306
114655074 ENSXETP00000018821 0.2943
114632940 ENSXETP00000051331 0.3796
114632936 ENSXETP00000051364 0.6035
114633023 ENSXETP00000051380 0.2475
55643809 ENSXETP00000004046 1.0996
114662109 ENSXETP00000004053 0.622
114662092 ENSXETP00000004063 0.6484
114662085 ENSXETP00000004082 1.0052
57114087 ENSXETP00000004093 1.7055
114662123 ENSXETP00000051319 0.3551
114662172 ENSXETP00000004144 0.3344
114666515 ENSXETP00000028484 0.37
114662309 ENSXETP00000037205 0.6924
114572816 ENSXETP00000032884 0.1301
114572803 ENSXETP00000032889 0.2091
114572807 ENSXETP00000032892 0.1507
114572835 ENSXETP00000032899 0.9161
114572793 ENSXETP00000032904 1.2241
114572795 ENSXETP00000057604 1.2299
114572791 ENSXETP00000032910 0.4468
114572782 ENSXETP00000005804 0.0354
114654916 ENSXETP00000018738 2.2781
114560383 ENSXETP00000043223 2.8557
114560413 ENSXETP00000043197 2.3614
114676130 ENSXETP00000049612 0.7602
114685391 ENSXETP00000049650 0.6739
114589871 ENSXETP00000044549 0.8016
114589881 ENSXETP00000044559 0.7767
114589883 ENSXETP00000044560 0.6543
114589863 ENSXETP00000044568 0.4908
114589863 ENSXETP00000044573 0.4908
114589863 ENSXETP00000044578 0.4908
114589890 ENSXETP00000044594 0.8223
114589877 ENSXETP00000044651 0.7986
114635059 ENSXETP00000026146 0.6641
114635061 ENSXETP00000026149 1.1639
114635063 ENSXETP00000026153 1.0622
82617690 ENSXETP00000038808 0.8561
114641181 ENSXETP00000038824 1.5697
114641309 ENSXETP00000038830 0.2491
114641312 ENSXETP00000038845 0.7611
114614610 ENSXETP00000043748 0.1348
114669258 ENSXETP00000043770 0.343
114614607 ENSXETP00000043775 0.4202
114614605 ENSXETP00000043780 0.4541
114614601 ENSXETP00000043787 0.5426
114614582 ENSXETP00000043802 0.4793
114614569 ENSXETP00000043809 0.1129
114614564 ENSXETP00000043823 0.3324
114675699 ENSXETP00000012211 0.8587
114675711 ENSXETP00000012260 0.3283
114674891 ENSXETP00000012276 0.2529
114674893 ENSXETP00000012280 0.6354
114674895 ENSXETP00000012282 0.2776
114675584 ENSXETP00000012289 0.5884
114675683 ENSXETP00000012324 0.3225
114675549 ENSXETP00000012343 0.3543
114676980 ENSXETP00000000302 1.118
114676974 ENSXETP00000000297 0.3353
114676974 ENSXETP00000000292 0.3353
114678049 ENSXETP00000000335 0.2823
114625699 ENSXETP00000020138 1.0659
114586547 ENSXETP00000020142 2.4847
114580858 ENSXETP00000020145 1.9624
114586545 ENSXETP00000020149 0.5962
114557871 ENSXETP00000020161 0.8688
114557871 ENSXETP00000020157 0.8688
114676178 ENSXETP00000022344 0.7376
114676182 ENSXETP00000022347 0.2465
114676212 ENSXETP00000022350 0.1768
114676200 ENSXETP00000022356 0.54
55630638 ENSXETP00000022480 0.4791
114594637 ENSXETP00000022505 0.2622
114594667 ENSXETP00000022519 1.0524
114594614 ENSXETP00000022525 0.6312
114619968 ENSXETP00000022535 0.1064
114623952 ENSXETP00000057691 2.5667
114639230 ENSXETP00000023035 0.6984
114639252 ENSXETP00000023041 0.5148
114639256 ENSXETP00000023045 0.4982
114639375 ENSXETP00000021181 0.214
114648942 ENSXETP00000021163 0.0626
114648944 ENSXETP00000021155 1.7536
114648952 ENSXETP00000021160 0.5334
114667419 ENSXETP00000046168 0.6541
114667509 ENSXETP00000046169 0.6454
114667531 ENSXETP00000046186 0.1376
114594177 ENSXETP00000045076 0.2238
114594354 ENSXETP00000045109 0.1708
114594352 ENSXETP00000045132 1.2196
114687606 ENSXETP00000046335 0.0791
114621437 ENSXETP00000055507 0.538
114681865 ENSXETP00000055673 1.2933
114675259 ENSXETP00000012881 0.1405
114620308 ENSXETP00000052963 1.0112
114620321 ENSXETP00000052962 0.1533
114620705 ENSXETP00000043741 0.705
114620311 ENSXETP00000043752 0.1855
114620337 ENSXETP00000043769 0.2642
114662035 ENSXETP00000041022 0.2367
114662058 ENSXETP00000009722 0.2331
114661961 ENSXETP00000040992 1.7745
55643797 ENSXETP00000040984 0.8265
114662079 ENSXETP00000045687 0.3989
114662072 ENSXETP00000032897 1.1763
114662190 ENSXETP00000040835 1.1211
114641137 ENSXETP00000052966 0.7237
114583341 ENSXETP00000040807 1.5103
114662182 ENSXETP00000040714 0.805
114631169 ENSXETP00000040695 0.7889
114631215 ENSXETP00000020127 0.9257
114558533 ENSXETP00000018674 0.7151
114632634 ENSXETP00000013739 0.1305
114632513 ENSXETP00000013742 1.7198
114632515 ENSXETP00000003881 0.019
114632517 ENSXETP00000003595 0.0189
114632102 ENSXETP00000013307 0.3873
114593304 ENSXETP00000030660 1.2353
114649078 ENSXETP00000023365 0.0236
114649166 ENSXETP00000023375 0.4144
114649049 ENSXETP00000023386 0.2937
114649045 ENSXETP00000023387 0.2968
114649042 ENSXETP00000023389 0.2237
114649034 ENSXETP00000023408 0.8582
114636745 ENSXETP00000032589 0.8797
114608767 ENSXETP00000054350 0.7659
114608775 ENSXETP00000046035 0.2388
114608975 ENSXETP00000046047 0.7538
114608813 ENSXETP00000046061 0.6643
114608833 ENSXETP00000046049 0.4054
114608839 ENSXETP00000046069 0.9208
114608993 ENSXETP00000046070 0.1134
55646745 ENSXETP00000045497 0.617
114665812 ENSXETP00000045489 0.8853
114665818 ENSXETP00000045480 0.6983
114557869 ENSXETP00000028879 0.1755
114677226 ENSXETP00000018232 1.2721
114652855 ENSXETP00000006628 0.4592
55640661 ENSXETP00000006640 0.2472
114652828 ENSXETP00000006656 0.2281
114652847 ENSXETP00000006658 0.4633
114597796 ENSXETP00000050135 1.9261
114597796 ENSXETP00000050123 1.9261
114597796 ENSXETP00000046438 1.9261
114667934 ENSXETP00000038329 0.6343
114587798 ENSXETP00000053875 0.1854
57114206 ENSXETP00000035248 0.5558
114587773 ENSXETP00000035249 0.4527
114587779 ENSXETP00000035250 0.1064
114587791 ENSXETP00000035255 0.5384
114587796 ENSXETP00000019217 0.4996
114587820 ENSXETP00000035256 0.6058
55589346 ENSXETP00000051080 1.0311
114572227 ENSXETP00000051087 0.1834
114572223 ENSXETP00000051090 0.4378
114572164 ENSXETP00000051096 0.6916
114572204 ENSXETP00000051101 0.9447
114572181 ENSXETP00000051111 0.265
114638743 ENSXETP00000056096 1.0691
114638751 ENSXETP00000008271 0.7794
114638572 ENSXETP00000024953 1.2219
114638636 ENSXETP00000024960 0.1741
114638634 ENSXETP00000024962 0.5336
114638802 ENSXETP00000056088 0.3947
114627634 ENSXETP00000008551 1.5804
114587483 ENSXETP00000008550 0.0582
114626246 ENSXETP00000008547 0.607
114626219 ENSXETP00000055428 0.0736
114626281 ENSXETP00000055426 0.9517
114626230 ENSXETP00000050700 1.0069
114648727 ENSXETP00000050697 0.2021
114645583 ENSXETP00000050690 0.5276
114626293 ENSXETP00000050681 0.9697
114626250 ENSXETP00000050679 0.2386
114627724 ENSXETP00000050676 0.0068
114624650 ENSXETP00000050650 2.1396
114676811 ENSXETP00000038058 1.3715
114677067 ENSXETP00000002700 1.4973
114670078 ENSXETP00000002710 0.1194
114670169 ENSXETP00000002722 0.5529
114677061 ENSXETP00000038121 0.6724
114640301 ENSXETP00000038123 0.5934
114676805 ENSXETP00000038127 0.3852
114677059 ENSXETP00000038178 1.0297
55649061 ENSXETP00000038206 0.6573
114575335 ENSXETP00000019116 1.9661
114559121 ENSXETP00000019133 1.8362
114560488 ENSXETP000000
