# Supplementary material for: Cloud computing for comparative genomics
Source: BMC Bioinformatics. 2010 May 18;11:259. doi: 10.1186/1471-2105-11-259 (PMC3098063; doi:10.1186/1471-2105-11-259)
Supplement: Additional file 1 — Cloud-ready reciprocal smallest distance algorithm (RSD). complete software stack for RSD-cloud software used to generate the results discussed in the present manuscript. [file 1471-2105-11-259-S1.ZIP › Cloud_RSD/RSD_standalone/examples/Orthologs/example_output]

A17738317 S15072929 0.3689
A17738318 S15072930 0.5463
A17738319 S15072931 0.4994
A17738320 S15072932 0.8219
A17738321 S15072933 0.5188
A17738322 S15072934 0.3111
A17738323 S15072935 1.3773
A17738324 S15072936 0.4104
A17738325 S15072937 0.6546
