# Supplementary material for: Cloud computing for comparative genomics
Source: BMC Bioinformatics. 2010 May 18;11:259. doi: 10.1186/1471-2105-11-259 (PMC3098063; doi:10.1186/1471-2105-11-259)
Supplement: Additional file 1 — Cloud-ready reciprocal smallest distance algorithm (RSD). complete software stack for RSD-cloud software used to generate the results discussed in the present manuscript. [file 1471-2105-11-259-S1.ZIP › Cloud_RSD/RSD_standalone/examples/Orthologs/example_output_nhits5]

A17738317 S15072929 0.3671
A17738318 S15072930 0.5463
A17738319 S15072931 0.5019
A17738320 S15072932 0.8219
A17738321 S15072933 0.5188
A17738322 S15072934 0.3111
A17738323 S15072935 1.3773
A17738324 S15072936 0.4104
A17738325 S15072937 0.6517
A17738326 S15072938 0.759
A17738328 S15072940 0.1756
A17738330 S15072941 0.9339
A17739404 S15072944 0.9948
A17741342 S15072946 1.0147
A17741335 S15072947 1.6371
A17741337 S15072948 1.9273
A17741333 S15072951 1.0842
A17738332 S15072952 0.4063
A17738333 S15072954 0.5991
A17738334 S15072955 0.4578
A17738335 S15072956 0.1071
A17738336 S15072957 0.265
A17738337 S15072958 0.1903
A17738338 S15072959 0.4303
A17738339 S15072961 0.1162
A17738341 S15072962 0.7801
A17738342 S15072963 0.703
A17738343 S15072964 0.4578
A17738344 S15072965 0.8096
A17738345 S15072966 0.4851
A17738347 S15072967 0.1453
A17738349 S15072968 0.3195
A17738350 S15072969 0.1413
A17738351 S15072970 1.221
A17738352 S15072971 0.2904
A17738353 S15072972 0.1131
A17738354 S15072973 0.2949
A17738355 S15072974 0.2405
A17738356 S15072977 0.2528
A17738357 S15072978 0.4493
A17738358 S15072979 0.1618
A17738359 S15072980 0.1448
A17738360 S15072981 0.2829
A17738363 S15072983 0.1898
A17738364 S15072984 0.1291
A17738365 S15072986 0.1745
A17738366 S15072987 0.5096
A17739998 S15072988 2.2705
A17738367 S15072990 0.2907
A17738368 S15072991 0.5505
A17738369 S15072992 0.2985
A17738370 S15072993 0.2992
A17738371 S15072994 0.5269
A17738372 S15072995 0.3757
A17739934 S15073007 1.6908
A17740607 S15073021 3.0484
A17740955 S15073026 0.2038
A17741252 S15073037 2.3265
A17738734 S15073043 2.0695
A17741102 S15073051 3.6092
A17739218 S15073052 0.9334
A17738448 S15073053 0.2695
A17738449 S15073054 0.4884
A17738450 S15073055 0.4954
A17738451 S15073056 0.4936
A17738452 S15073057 0.4553
A17738454 S15073058 0.5524
A17738456 S15073059 0.1586
A17738457 S15073060 0.5176
A17738458 S15073061 0.32
A17738470 S15073062 1.5479
A17738471 S15073063 1.2161
A17738555 S15073065 0.5755
A17738553 S15073066 0.692
A17738552 S15073067 1.0279
A17738550 S15073068 0.5775
A17738549 S15073069 0.4205
A17738548 S15073070 0.8412
A17738547 S15073071 0.4137
A17738546 S15073072 0.2044
A17738545 S15073073 0.5736
A17738544 S15073074 0.4649
A17738543 S15073076 0.5269
A17738542 S15073077 0.2973
A17738537 S15073078 0.2486
A17738538 S15073079 0.6027
A17738516 S15073081 0.2557
A17738515 S15073082 0.1643
A17738514 S15073083 0.192
A17738513 S15073084 0.6531
A17738512 S15073085 0.7662
A17738511 S15073086 0.3716
A17738510 S15073087 0.4791
A17738509 S15073089 0.3489
A17739626 S15073094 2.8496
A17738396 S15073099 0.3258
A17738395 S15073101 0.3408
A17738393 S15073102 0.1892
A17738430 S15073103 0.2694
A17738429 S15073104 0.6557
A17738427 S15073105 0.2457
A17739533 S15073106 0.6295
A17738422 S15073109 0.4423
A17738443 S15073110 0.1065
A17738442 S15073111 0.1471
A17738389 S15073116 0.3873
A17738390 S15073117 0.4619
A17738391 S15073118 0.6929
A17741043 S15073120 1.0557
A17741042 S15073121 1.874
A17741104 S15073129 0.5789
A17741105 S15073130 0.5597
A17741106 S15073131 0.5676
A17741090 S15073132 0.9014
A17741107 S15073133 0.6095
A17738440 S15073136 0.2487
A17738446 S15073137 0.5457
A17738445 S15073138 0.4618
A17738444 S15073139 2.0721
A17738397 S15073148 0.8186
A17738420 S15073150 0.4206
A17738419 S15073151 0.3392
A17738418 S15073152 0.1913
A17739246 S15073154 1.299
A17739245 S15073155 0.7035
A17738417 S15073156 0.5932
A17738416 S15073157 0.6363
A17738414 S15073159 0.3115
A17738413 S15073160 0.2713
A17738411 S15073162 0.137
A17738410 S15073163 0.431
A17738409 S15073164 0.3989
A17738408 S15073165 0.3664
A17738407 S15073166 0.1021
A17738406 S15073167 0.5675
A17738404 S15073168 0.2561
A17738403 S15073169 0.189
A17738402 S15073170 0.22
A17740444 S15073171 2.535
A17738401 S15073172 0.1155
A17738399 S15073173 0.1094
A17738398 S15073174 0.5886
A17738472 S15073175 0.2122
A17738473 S15073176 0.0932
A17738475 S15073177 0.2725
A17738477 S15073178 0.2303
A17738478 S15073179 0.4226
A17739000 S15073182 3.0851
A17738556 S15073194 0.2655
A17738557 S15073195 0.4569
A17738569 S15073198 0.1264
A17738574 S15073200 0.8689
A17738575 S15073201 0.6321
A17739631 S15073202 0.5907
A17741231 S15073203 0.3346
A17741048 S15073204 0.4272
A17741047 S15073205 0.372
A17741046 S15073206 0.21
A17738580 S15073208 0.3264
A17738581 S15073209 0.8157
A17738582 S15073210 0.6002
A17738584 S15073211 0.1229
A17738585 S15073212 0.0658
A17738586 S15073213 0.0793
A17738588 S15073214 0.1409
A17738589 S15073215 0.2159
A17738590 S15073217 0.4741
A17738591 S15073219 0.6176
A17740499 S15073221 0.8877
A17738593 S15073223 0.7433
A17738597 S15073224 0.263
A17739111 S15073226 2.1351
A17738600 S15073227 0.4322
A17738603 S15073229 0.4849
A17738604 S15073230 0.4699
A17738605 S15073231 0.1768
A17738606 S15073234 0.3572
A17738607 S15073235 0.4052
A17738613 S15073243 0.2958
A17738614 S15073244 0.4349
A17738615 S15073245 0.4154
A17738617 S15073247 0.5165
A17738618 S15073249 1.0392
A17738619 S15073250 0.4976
A17738620 S15073251 0.3407
A17738621 S15073252 0.4026
A17738622 S15073253 0.5501
A17738624 S15073254 0.6736
A17738625 S15073255 0.3302
A17738626 S15073256 0.2793
A17738627 S15073257 0.2121
A17738629 S15073259 0.3482
A17738630 S15073260 0.3302
A17738631 S15073261 0.3533
A17738632 S15073262 0.5309
A17738633 S15073263 0.5032
A17738634 S15073264 0.157
A17738635 S15073265 0.4614
A17738636 S15073266 0.7417
A17738644 S15073267 0.1491
A17738645 S15073268 0.1883
A17738646 S15073269 0.1274
A17738647 S15073270 0.3987
A17738648 S15073274 0.3754
A17738650 S15073275 0.1693
A17738562 S15073276 3.5308
A17739241 S15073277 1.0555
A17740058 S15073278 1.6735
A17738651 S15073287 0.3299
A17738565 S15073288 1.2229
A17738566 S15073289 0.9168
A17740241 S15073290 2.9053
A17739378 S15073291 1.2852
A17738654 S15073292 0.3387
A17738655 S15073293 0.2856
A17738656 S15073294 0.4458
A17738657 S15073295 0.3405
A17738658 S15073296 0.2032
A17738660 S15073297 0.3099
A17738661 S15073302 0.2148
A17738662 S15073303 0.2512
A17740826 S15073304 1.154
A17738663 S15073305 0.1567
A17738664 S15073306 0.322
A17738665 S15073307 0.3728
A17738666 S15073308 0.3499
A17738667 S15073309 0.2713
A17738668 S15073310 0.5952
A17738669 S15073311 0.2442
A17738670 S15073312 0.7739
A17738671 S15073313 0.9488
A17738674 S15073314 0.5785
A17738675 S15073315 0.0321
A17738676 S15073316 0.693
A17738677 S15073318 0.3145
A17738678 S15073319 0.2931
A17738679 S15073320 0.633
A17738680 S15073321 1.2559
A17738681 S15073322 0.5425
A17738682 S15073324 0.247
A17738684 S15073325 0.3864
A17738685 S15073326 0.3355
A17738686 S15073327 0.5778
A17738687 S15073328 0.2074
A17738689 S15073330 0.2129
A17738690 S15073331 1.1126
A17738691 S15073332 0.7515
A17738693 S15073333 0.7065
A17738695 S15073334 0.3271
A17738696 S15073335 0.1645
A17738697 S15073336 0.4354
A17738698 S15073337 0.7594
A17738699 S15073338 0.7321
A17738700 S15073339 0.1081
A17738701 S15073340 0.0976
A17738702 S15073341 0.4226
A17738716 S15073342 0.3171
A17738715 S15073343 0.3405
A17738714 S15073344 0.3491
A17738713 S15073345 0.5615
A17738703 S15073346 0.5493
A17738704 S15073347 0.7384
A17738706 S15073348 0.3012
A17738707 S15073349 0.3196
A17738708 S15073350 0.2704
A17738709 S15073353 1.9012
A17738710 S15073354 0.2508
A17740975 S15073355 0.2973
A17740974 S15073356 0.66
A17740973 S15073357 1.3987
A17740972 S15073358 0.7679
A17738711 S15073362 0.2437
A17738712 S15073363 0.2975
A17738719 S15073364 0.4767
A17738720 S15073365 0.4607
A17739280 S15073366 0.9154
A17738721 S15073368 0.115
A17740438 S15073369 1.6934
A17739636 S15073371 0.312
A17738724 S15073372 0.2053
A17738725 S15073373 0.4485
A17738726 S15073374 0.5605
A17738728 S15073376 0.6227
A17738729 S15073379 0.6214
A17740798 S15073383 1.8357
A17738736 S15073397 2.4695
A17739042 S15073402 0.5175
A17740471 S15073403 1.9727
A17738377 S15073404 0.431
A17738379 S15073405 0.173
A17738380 S15073406 0.2047
A17738381 S15073407 0.0993
A17738382 S15073408 0.7139
A17738740 S15073409 0.2261
A17738741 S15073410 0.3895
A17738743 S15073411 0.3057
A17738746 S15073412 0.222
A17738747 S15073413 0.4429
A17739389 S15073414 0.8562
A17740178 S15073415 0.4789
A17738757 S15073434 0.2785
A17738760 S15073436 0.4447
A17738761 S15073437 0.7893
A17738762 S15073439 0.3231
A17738764 S15073441 0.1749
A17738765 S15073442 0.3052
A17738766 S15073443 0.118
A17738767 S15073444 0.174
A17738768 S15073445 0.0749
A17738771 S15073447 0.2976
A17738772 S15073448 0.151
A17738773 S15073449 0.5108
A17738775 S15073450 0.2575
A17738776 S15073452 0.1832
A17738778 S15073453 0.1853
A17738825 S15073454 0.8478
A17738653 S15073455 3.4521
A17738830 S15073458 0.4278
A17740664 S15073459 0.4152
A17738852 S15073462 0.2726
A17738851 S15073463 0.1154
A17738850 S15073464 0.2184
A17738847 S15073466 0.6513
A17738846 S15073467 0.2158
A17741051 S15073469 0.3878
A17738843 S15073470 0.5528
A17738842 S15073471 0.3109
A17738840 S15073472 0.4821
A17738839 S15073473 0.4823
A17738837 S15073474 0.5353
A17738836 S15073475 0.7806
A17738835 S15073476 0.7292
A17738833 S15073479 0.4036
A17738832 S15073480 0.4233
A17738831 S15073482 0.4521
A17738877 S15073483 0.4475
A17738878 S15073484 0.2896
A17738879 S15073485 0.3809
A17738880 S15073486 0.6737
A17741243 S15073490 0.4571
A17740846 S15073491 0.9144
A17740847 S15073492 0.8325
A17740848 S15073493 0.8832
A17740849 S15073494 0.5788
A17741050 S15073500 0.5907
A17739192 S15073501 1.3695
A17740524 S15073509 1.2426
A17738541 S15073510 0.2066
A17738891 S15073538 1.2441
A17738890 S15073539 0.1607
A17738889 S15073540 0.7865
A17738888 S15073541 0.2781
A17738887 S15073542 0.2164
A17738886 S15073543 0.6123
A17738885 S15073544 0.0281
A17738884 S15073545 0.4323
A17739161 S15073548 0.6504
A17739277 S15073553 0.9761
A17738423 S15073554 0.7069
A17741331 S15073564 2.2692
A17738863 S15073566 1.2471
A17738864 S15073567 0.6632
A17738865 S15073568 0.0992
A17738866 S15073569 0.2947
A17738867 S15073571 0.2507
A17738868 S15073572 0.2371
A17738869 S15073573 0.1111
A17738870 S15073574 0.3651
A17738871 S15073575 0.4881
A17738872 S15073576 0.3982
A17738874 S15073577 0.8957
A17738875 S15073578 1.0594
A17738917 S15073579 0.5998
A17738916 S15073580 0.591
A17738915 S15073581 0.4857
A17738914 S15073582 0.5173
A17738913 S15073583 1.1907
A17738912 S15073584 0.1976
A17738910 S15073585 0.5819
A17738909 S15073586 0.6923
A17738908 S15073587 0.2606
A17738907 S15073588 1.2477
A17738906 S15073589 0.6213
A17738905 S15073590 0.4355
A17738904 S15073591 0.9099
A17738903 S15073592 0.393
A17738902 S15073593 1.0744
A17738901 S15073594 0.4057
A17738900 S15073595 0.8243
A17738899 S15073596 0.4443
A17738898 S15073597 0.6196
A17738897 S15073598 0.3143
A17738895 S15073599 0.524
A17738892 S15073600 0.5406
A17738919 S15073602 0.7152
A17738920 S15073603 1.9165
A17738921 S15073604 0.5669
A17738922 S15073605 1.1071
A17738923 S15073606 2.98
A17738925 S15073607 0.3531
A17738926 S15073608 0.1717
A17738927 S15073609 1.053
A17738928 S15073610 0.9213
A17738929 S15073611 1.2079
A17738930 S15073612 0.4672
A17738931 S15073613 0.175
A17738932 S15073614 0.7416
A17738933 S15073615 0.2948
A17738934 S15073616 0.1687
A17738935 S15073617 0.8617
A17738936 S15073618 1.1327
A17738938 S15073619 0.914
A17738939 S15073620 0.7519
A17740856 S15073622 2.2522
A17738943 S15073623 0.3418
A17738944 S15073624 0.5959
A17738945 S15073625 0.3719
A17738946 S15073626 0.4289
A17738947 S15073627 0.4573
A17738948 S15073628 0.3333
A17738949 S15073629 0.2853
A17738953 S15073632 0.2405
A17738954 S15073633 0.5782
A17738955 S15073634 0.2015
A17738956 S15073635 0.5153
A17738957 S15073636 0.2437
A17738958 S15073637 0.4457
A17738876 S15073639 1.0813
A17738961 S15073640 0.5692
A17738962 S15073641 0.1985
A17738963 S15073642 0.0619
A17738964 S15073643 0.4062
A17738965 S15073644 0.7276
A17738966 S15073645 0.5885
A17738967 S15073646 0.663
A17738968 S15073647 0.3919
A17738969 S15073650 0.6321
A17738971 S15073651 0.6583
A17738534 S15073655 0.2907
A17738532 S15073656 0.1441
A17738531 S15073657 0.9138
A17738530 S15073658 0.6799
A17738529 S15073659 0.407
A17738528 S15073660 0.223
A17740593 S15073666 0.6509
A17739281 S15073668 1.3804
A17738518 S15073672 0.5081
A17739229 S15073678 1.209
A17738975 S15073685 0.2618
A17738976 S15073686 0.29
A17738977 S15073688 0.4516
A17738978 S15073689 0.5426
A17738980 S15073690 0.1091
A17738984 S15073692 0.5453
A17739250 S15073693 3.0614
A17739013 S15073695 0.2014
A17739016 S15073700 0.2608
A17739017 S15073701 0.4511
A17739018 S15073702 0.8867
A17739019 S15073703 0.6808
A17739022 S15073704 0.6773
A17739023 S15073705 0.3619
A17739025 S15073706 0.3592
A17739026 S15073707 0.2577
A17739027 S15073708 0.5772
A17739028 S15073709 0.2912
A17739030 S15073711 0.546
A17739031 S15073712 0.3525
A17739043 S15073715 2.5327
A17739038 S15073716 0.1796
A17739040 S15073717 0.5236
A17739041 S15073718 0.243
A17739403 S15073722 0.4761
A17739044 S15073723 0.0627
A17739045 S15073724 0.0993
A17739046 S15073726 0.594
A17739047 S15073727 0.3115
A17739049 S15073728 0.2048
A17739050 S15073729 1.062
A17739051 S15073731 0.3456
A17739052 S15073732 0.6456
A17739053 S15073733 0.4347
A17739054 S15073734 0.7506
A17739055 S15073737 0.591
A17739056 S15073738 0.325
A17739058 S15073739 0.7249
A17739059 S15073741 0.5408
A17739060 S15073742 0.5634
A17739061 S15073743 0.6093
A17739062 S15073746 0.4164
A17739063 S15073747 0.336
A17739064 S15073748 1.768
A17739065 S15073749 0.4304
A17739781 S15073750 2.2258
A17740459 S15073752 2.7113
A17741248 S15073753 1.588
A17739067 S15073754 0.6404
A17739068 S15073755 0.3999
A17739069 S15073756 0.7299
A17739070 S15073757 0.6232
A17739071 S15073758 1.0284
A17739072 S15073759 1.2794
A17739074 S15073761 0.4309
A17739075 S15073762 0.6583
A17739076 S15073763 0.42
A17739078 S15073764 0.6447
A17739079 S15073765 0.8554
A17739080 S15073766 0.1962
A17739081 S15073767 0.0892
A17739082 S15073768 0.5485
A17739083 S15073769 0.3403
A17739086 S15073770 0.5572
A17739087 S15073771 0.2711
A17739088 S15073772 0.6127
A17738988 S15073774 0.2716
A17738989 S15073775 0.8645
A17738990 S15073776 0.6369
A17738991 S15073777 0.1409
A17738992 S15073778 0.2267
A17738993 S15073779 0.4257
A17738995 S15073780 0.4464
A17738996 S15073781 0.9723
A17738997 S15073782 0.0763
A17738999 S15073784 0.2415
A17739001 S15073785 0.716
A17739002 S15073786 0.2473
A17739003 S15073787 0.5844
A17739006 S15073789 0.3135
A17739009 S15073794 0.9035
A17739010 S15073795 0.5713
A17739011 S15073796 0.3194
A17739012 S15073797 0.9121
A17739089 S15073798 0.3637
A17739090 S15073799 0.5002
A17739091 S15073800 0.8626
A17739093 S15073801 0.4136
A17739094 S15073802 0.5254
A17739097 S15073804 0.9662
A17739098 S15073805 0.6432
A17739099 S15073806 0.2826
A17739100 S15073807 0.4862
A17740640 S15073808 0.4685
A17739102 S15073809 0.4454
A17739103 S15073810 0.3311
A17739113 S15073811 0.1643
A17739114 S15073812 0.3599
A17739115 S15073813 0.2997
A17739116 S15073814 0.3195
A17739117 S15073819 0.6706
A17739118 S15073820 0.97
A17739119 S15073821 0.6178
A17739120 S15073822 0.4108
A17739134 S15073823 0.1673
A17740801 S15073824 0.9763
A17739129 S15073826 0.2646
A17739128 S15073827 1.3178
A17739127 S15073828 1.2782
A17739126 S15073829 0.1198
A17739125 S15073830 0.4959
A17739124 S15073831 0.581
A17739123 S15073832 0.1539
A17739122 S15073833 0.2698
A17739136 S15073834 0.5389
A17739137 S15073835 0.3696
A17739138 S15073836 0.1267
A17739139 S15073837 0.3692
A17739140 S15073839 0.6923
A17739141 S15073840 0.2009
A17739142 S15073841 0.7401
A17739143 S15073842 0.6795
A17739144 S15073843 0.1922
A17739145 S15073844 0.287
A17739146 S15073845 0.2115
A17739150 S15073846 0.2509
A17739151 S15073847 2.3592
A17739152 S15073848 0.3762
A17739155 S15073849 0.2924
A17739156 S15073850 0.5151
A17739158 S15073851 0.2306
A17739159 S15073852 0.2781
A17739160 S15073853 1.2813
A17740752 S15073854 0.4872
A17739162 S15073855 0.3596
A17739745 S15073856 0.8378
A17739166 S15073857 0.1931
A17739169 S15073858 0.3912
A17739170 S15073859 0.53
A17739173 S15073861 0.4394
A17739174 S15073862 0.3918
A17739176 S15073863 0.2799
A17739180 S15073866 1.2039
A17739181 S15073867 0.3464
A17739188 S15073873 0.2913
A17739189 S15073874 0.2027
A17739190 S15073875 0.4969
A17739204 S15073878 0.1487
A17739202 S15073879 0.1776
A17739201 S15073881 0.4815
A17739199 S15073883 0.6859
A17739198 S15073884 0.4909
A17739208 S15073886 0.3979
A17739209 S15073887 0.6554
A17740537 S15073888 2.0573
A17739210 S15073889 0.7097
A17739219 S15073891 0.7358
A17739221 S15073892 0.8684
A17739222 S15073893 0.3512
A17739236 S15073895 0.2938
A17739238 S15073896 0.2535
A17739244 S15073897 0.3834
A17739247 S15073898 0.8185
A17740616 S15073901 0.3749
A17739248 S15073902 0.3942
A17739253 S15073904 0.1551
A17739255 S15073905 0.5929
A17739257 S15073906 0.7842
A17739259 S15073907 0.7661
A17739260 S15073908 0.557
A17739265 S15073909 0.6069
A17739266 S15073910 0.3926
A17739328 S15073913 0.6056
A17739276 S15073916 0.2784
A17739282 S15073917 0.6068
A17739284 S15073918 1.014
A17739285 S15073919 0.8432
A17739286 S15073920 0.712
A17739288 S15073922 0.6102
A17739289 S15073923 0.4843
A17739290 S15073924 0.3485
A17739291 S15073925 0.3992
A17739292 S15073926 0.5395
A17739293 S15073927 0.8164
A17739294 S15073928 0.8008
A17739295 S15073929 0.6815
A17739296 S15073930 0.2641
A17739300 S15073931 0.3366
A17739301 S15073932 1.1193
A17739302 S15073933 0.9229
A17739303 S15073935 0.878
A17739304 S15073936 1.3407
A17739306 S15073939 1.2076
A17739307 S15073940 0.7337
A17739313 S15073941 0.4298
A17739314 S15073942 0.4293
A17739355 S15073945 0.1371
A17739356 S15073946 0.5016
A17739358 S15073947 1.0689
A17739359 S15073948 0.8642
A17739360 S15073949 0.4283
A17739361 S15073950 0.3295
A17739362 S15073951 0.7948
A17739363 S15073952 0.4528
A17739364 S15073953 0.1409
A17739365 S15073954 0.4903
A17739367 S15073955 0.4699
A17739369 S15073956 0.5833
A17739371 S15073957 0.4188
A17739372 S15073958 0.6416
A17739374 S15073962 0.6321
A17739375 S15073963 0.4351
A17739382 S15073964 0.1561
A17739272 S15073966 0.6899
A17739384 S15073967 0.4325
A17739385 S15073968 0.401
A17739390 S15073969 0.745
A17740692 S15073971 2.1011
A17739395 S15073973 0.2549
A17739450 S15073974 0.5721
A17739398 S15073978 0.5393
A17739400 S15073980 0.4618
A17739409 S15073983 0.7177
A17739597 S15073984 2.5895
A17739411 S15073990 0.5212
A17739413 S15073991 0.2551
A17739415 S15073992 0.2081
A17739418 S15073995 0.1133
A17739419 S15073996 0.1811
A17739420 S15073997 0.1873
A17739421 S15074000 0.7569
A17739422 S15074001 1.5038
A17739423 S15074002 0.1779
A17739424 S15074003 0.2688
A17739425 S15074004 0.3864
A17739426 S15074005 0.1326
A17739913 S15074006 0.2559
A17739914 S15074007 0.3704
A17739916 S15074009 0.5215
A17739008 S15074011 0.6672
A17739007 S15074012 0.2851
A17741077 S15074014 2.8207
A17740818 S15074019 0.6435
A17739430 S15074020 0.3008
A17739435 S15074022 1.0458
A17739434 S15074023 0.4454
A17739433 S15074024 0.8915
A17739431 S15074025 0.3051
A17739443 S15074034 0.5421
A17739444 S15074035 0.3687
A17739445 S15074036 0.9638
A17739446 S15074037 0.8524
A17739447 S15074038 0.1995
A17739448 S15074039 1.1056
A17739449 S15074040 0.7775
A17739451 S15074041 0.4334
A17739467 S15074043 0.2817
A17739465 S15074044 0.5721
A17739464 S15074045 0.7741
A17739463 S15074047 0.3696
A17739461 S15074049 0.5773
A17739459 S15074050 0.3354
A17739457 S15074052 0.2705
A17739456 S15074053 0.381
A17739455 S15074054 0.4478
A17739468 S15074055 0.2761
A17739469 S15074056 0.1982
A17739470 S15074057 0.6286
A17739471 S15074058 0.1591
A17739474 S15074059 0.6342
A17739476 S15074060 0.4838
A17739477 S15074061 0.7359
A17739478 S15074062 0.8476
A17739479 S15074063 0.0983
A17739480 S15074064 1.0909
A17739481 S15074065 0.8362
A17739482 S15074066 0.6558
A17739483 S15074067 0.2298
A17739484 S15074068 0.7368
A17739485 S15074069 0.1061
A17739486 S15074070 0.1106
A17739488 S15074072 0.4876
A17739490 S15074073 0.2086
A17739491 S15074074 0.1193
A17739492 S15074075 0.0274
A17739493 S15074076 0.126
A17739495 S15074077 0.4674
A17739496 S15074078 0.5516
A17739497 S15074079 0.3949
A17739499 S15074081 0.232
A17739500 S15074082 0.6685
A17739501 S15074083 0.5952
A17739503 S15074084 0.9605
A17739504 S15074085 0.5858
A17739505 S15074086 0.9589
A17739507 S15074087 0.4744
A17739508 S15074088 0.4053
A17739510 S15074089 0.3237
A17739516 S15074091 0.2239
A17740106 S15074093 2.7686
A17739519 S15074095 0.6228
A17739520 S15074096 0.1355
A17739521 S15074097 1.0312
A17739522 S15074098 0.8068
A17739523 S15074099 0.8579
A17739524 S15074100 0.5713
A17739525 S15074101 0.6228
A17739526 S15074102 0.2166
A17739528 S15074103 0.1995
A17739529 S15074104 0.6159
A17739530 S15074105 0.884
A17739531 S15074106 0.6068
A17739532 S15074107 1.2389
A17739534 S15074109 0.2926
A17739535 S15074110 0.287
A17739536 S15074111 0.9498
A17741016 S15074112 0.762
A17741017 S15074114 0.6188
A17739540 S15074115 0.5105
A17739541 S15074116 0.1269
A17739542 S15074117 0.3988
A17739543 S15074118 0.5595
A17739544 S15074119 0.1698
A17739545 S15074120 0.438
A17739549 S15074121 0.355
A17739550 S15074122 0.8869
A17739552 S15074123 0.3158
A17739553 S15074125 0.51
A17739554 S15074126 0.1782
A17739559 S15074130 0.9954
A17739560 S15074131 0.2095
A17739380 S15074133 3.5303
A17739561 S15074134 0.3518
A17739562 S15074135 0.6491
A17739563 S15074136 0.2144
A17739564 S15074137 0.9668
A17739565 S15074138 0.1405
A17739566 S15074139 0.3898
A17739568 S15074140 0.1028
A17739569 S15074141 0.121
A17739570 S15074142 1.7278
A17739571 S15074143 0.2498
A17740926 S15074145 2.18
A17739573 S15074147 0.1973
A17739574 S15074148 0.27
A17739575 S15074149 0.5654
A17739576 S15074150 0.1778
A17739577 S15074151 0.9103
A17739579 S15074152 0.5021
A17739580 S15074153 0.6947
A17739581 S15074154 0.3709
A17739582 S15074155 0.1508
A17739583 S15074156 0.1509
A17739584 S15074157 0.2687
A17739639 S15074162 0.6808
A17739640 S15074163 0.5714
A17739642 S15074164 0.6865
A17739643 S15074165 0.4352
A17739644 S15074166 0.7816
A17739645 S15074167 1.1211
A17739085 S15074168 1.5077
A17740802 S15074169 1.1173
A17739646 S15074170 0.9259
A17739647 S15074171 0.4329
A17739649 S15074172 0.29
A17739650 S15074173 0.3154
A17739652 S15074174 0.1822
A17739653 S15074175 0.1388
A17739654 S15074178 0.4545
A17739656 S15074179 0.5541
A17739657 S15074180 0.2157
A17739659 S15074181 0.3991
A17739662 S15074184 0.5876
A17740977 S15074185 0.8713
A17740062 S15074186 1.166
A17739665 S15074187 0.1359
A17739666 S15074188 0.0521
A17739668 S15074189 0.1378
A17739669 S15074190 0.0934
A17739670 S15074191 0.4633
A17739673 S15074196 0.1007
A17739674 S15074197 0.1015
A17739675 S15074198 0.3284
A17739677 S15074199 0.1421
A17739678 S15074200 1.0514
A17739679 S15074201 0.5006
A17739680 S15074202 0.214
A17739681 S15074204 0.1959
A17739682 S15074205 0.1698
A17739683 S15074206 0.1206
A17739685 S15074207 0.2287
A17739686 S15074208 0.0642
A17739687 S15074209 0.1814
A17739688 S15074210 0.1825
A17739689 S15074211 0.3311
A17739690 S15074212 0.5982
A17739691 S15074213 0.2476
A17739692 S15074215 1.1027
A17739694 S15074218 0.1947
A17739696 S15074219 0.3078
A17739697 S15074220 0.2329
A17739699 S15074221 0.2148
A17739700 S15074222 1.1409
A17739701 S15074223 0.2623
A17739703 S15074225 0.0248
A17739704 S15074226 0.397
A17739707 S15074227 0.1022
A17739708 S15074228 0.5198
A17739709 S15074229 0.8339
A17739710 S15074230 0.845
A17739711 S15074231 0.3104
A17739712 S15074232 0.2053
A17739713 S15074233 0.537
A17739714 S15074234 0.5415
A17739715 S15074235 0.2508
A17739716 S15074236 0.1111
A17739719 S15074237 0.2606
A17739725 S15074241 0.2973
A17739726 S15074242 0.4316
A17739727 S15074243 0.2573
A17739728 S15074244 0.2012
A17739730 S15074245 0.4862
A17739734 S15074246 0.1159
A17739735 S15074247 0.7529
A17739737 S15074248 0.3448
A17739738 S15074249 0.4762
A17739739 S15074250 0.3368
A17739740 S15074251 0.135
A17739741 S15074252 0.4782
A17739742 S15074253 0.4044
A17739743 S15074254 0.6631
A17739744 S15074256 0.4113
A17739750 S15074260 0.4581
A17739751 S15074261 0.8117
A17739752 S15074262 0.3175
A17739753 S15074263 0.1625
A17739756 S15074264 0.8929
A17739757 S15074265 0.3875
A17739133 S15074267 0.8465
A17739612 S15074269 1.3773
A17740447 S15074271 0.3089
A17740401 S15074272 0.0372
A17740096 S15074273 2.5784
A17740419 S15074274 0.2693
A17740417 S15074275 0.2816
A17740416 S15074276 0.0598
A17740415 S15074277 0.1157
A17740414 S15074278 0.1196
A17740413 S15074279 0.0614
A17740412 S15074280 0.0335
A17740410 S15074281 0.1037
A17740409 S15074282 0.0628
A17740406 S15074283 0.2223
A17740404 S15074284 0.0082
A17740403 S15074285 0.0615
A17740402 S15074286 0.0596
A17740401 S15074287 0.0372
A17740400 S15074288 0.0099
A17740399 S15074289 0.1289
A17740398 S15074290 0.1289
A17740397 S15074291 0.0803
A17740396 S15074292 0.0527
A17740395 S15074293 0.0804
A17740394 S15074294 0.0832
A17740393 S15074295 0.0739
A17740392 S15074296 0.0378
A17740391 S15074297 0.123
A17740390 S15074298 0.1147
A17740388 S15074299 0.0166
A17740387 S15074300 0.1674
A17740386 S15074301 0.1359
A17740385 S15074302 0.1354
A17740384 S15074303 0.0816
A17740383 S15074304 0.1387
A17740382 S15074305 0.1442
A17740381 S15074306 0.0792
A17740380 S15074308 0.1862
A17740379 S15074309 0.1391
A17740378 S15074310 0.3722
A17740377 S15074311 0.0423
A17740376 S15074312 0.0156
A17740375 S15074313 0.0495
A17740374 S15074314 0.1473
A17740372 S15074315 0.9087
A17740371 S15074316 0.4183
A17740366 S15074317 0.463
A17740365 S15074318 0.1207
A17739896 S15074320 0.6725
A17739895 S15074321 0.7036
A17739894 S15074322 0.2619
A17739893 S15074323 0.7757
A17739899 S15074324 0.1574
A17739900 S15074325 0.8445
A17739901 S15074326 0.1548
A17740103 S15074327 0.0795
A17739983 S15074329 0.2744
A17739978 S15074335 0.8989
A17739975 S15074336 0.3109
A17739974 S15074337 0.1336
A17739973 S15074339 1.0213
A17739972 S15074340 0.5479
A17740200 S15074341 0.2274
A17740199 S15074342 0.4343
A17739930 S15074343 0.6282
A17739929 S15074344 0.7011
A17740198 S15074346 0.679
A17740194 S15074348 2.2589
A17740193 S15074349 1.1306
A17740192 S15074350 1.0307
A17740191 S15074351 0.4236
A17740190 S15074352 0.3415
A17740189 S15074353 0.3027
A17740188 S15074354 0.4343
A17740187 S15074355 0.4551
A17740186 S15074358 0.1677
A17740185 S15074359 0.7055
A17740183 S15074360 0.6504
A17740182 S15074361 0.6402
A17740181 S15074363 1.1826
A17740180 S15074364 1.2074
A17740179 S15074365 0.5064
A17740053 S15074366 0.1709
A17740052 S15074367 0.7325
A17739911 S15074369 1.2347
A17739906 S15074370 1.3921
A17740051 S15074371 0.2179
A17740050 S15074372 0.5872
A17740049 S15074373 0.0714
A17739842 S15074374 1.3298
A17739843 S15074375 0.1659
A17739845 S15074376 0.0856
A17739847 S15074377 0.7289
A17739848 S15074378 0.0938
A17739849 S15074379 0.1489
A17739851 S15074380 0.248
A17739852 S15074381 0.4091
A17739853 S15074383 0.2558
A17740067 S15074384 0.6659
A17739856 S15074385 0.1275
A17739861 S15074387 0.345
A17739862 S15074388 0.5147
A17739863 S15074389 0.5239
A17739864 S15074390 0.4198
A17739865 S15074391 0.2157
A17739866 S15074392 0.092
A17739868 S15074393 0.4085
A17739869 S15074394 0.1532
A17739870 S15074395 0.3483
A17741005 S15074396 1.8343
A17739871 S15074397 0.0718
A17739872 S15074398 0.3055
A17739873 S15074400 0.3738
A17739874 S15074401 0.4353
A17739875 S15074402 0.3655
A17739876 S15074403 0.6122
A17739877 S15074404 0.0984
A17739878 S15074405 0.5689
A17739880 S15074406 0.1332
A17740009 S15074408 0.0911
A17740008 S15074409 0.4048
A17740007 S15074410 0.5433
A17740006 S15074411 0.3414
A17740004 S15074412 0.3976
A17740003 S15074413 0.9042
A17740002 S15074414 0.13
A17740001 S15074415 0.3155
A17740000 S15074416 0.227
A17739999 S15074417 0.341
A17739777 S15074419 0.1987
A17739778 S15074420 0.1955
A17739780 S15074422 0.543
A17739783 S15074423 0.382
A17739784 S15074424 0.3661
A17739785 S15074425 0.4249
A17739786 S15074426 0.3235
A17739788 S15074427 0.6472
A17739789 S15074428 0.1186
A17739790 S15074429 0.1942
A17739791 S15074430 0.0874
A17739792 S15074431 0.1527
A17739793 S15074432 0.4775
A17739794 S15074433 0.8669
A17739795 S15074434 0.5763
A17739796 S15074435 0.5108
A17739797 S15074436 0.4307
A17739798 S15074437 0.3526
A17739799 S15074438 0.4526
A17739800 S15074439 0.7364
A17739801 S15074440 0.5787
A17739808 S15074442 0.1397
A17739809 S15074443 1.4396
A17738485 S15074444 1.1826
A17738486 S15074445 0.5901
A17740159 S15074446 0.542
A17741044 S15074447 4.6616
A17740158 S15074448 1.3191
A17740157 S15074449 0.2381
A17740155 S15074450 0.8336
A17740153 S15074451 0.3768
A17740152 S15074452 0.3278
A17740978 S15074453 0.6743
A17740151 S15074454 0.415
A17740149 S15074455 0.3241
A17740148 S15074456 0.2715
A17740147 S15074457 1.8493
A17740146 S15074458 0.5734
A17740145 S15074459 0.5313
A17740144 S15074460 0.4761
A17738748 S15074461 1.2029
A17740143 S15074462 0.3555
A17740142 S15074463 0.919
A17740141 S15074464 0.3145
A17740139 S15074465 0.2702
A17740138 S15074466 0.3685
A17740137 S15074467 0.7706
A17740136 S15074469 1.0027
A17739992 S15074470 0.3792
A17739991 S15074471 0.687
A17739990 S15074472 0.8726
A17739989 S15074473 0.4951
A17739988 S15074474 0.7154
A17739987 S15074475 1.4051
A17740102 S15074476 0.2505
A17740100 S15074478 0.4036
A17740098 S15074479 0.2434
A17739884 S15074480 0.1706
A17739885 S15074481 0.2552
A17739886 S15074482 0.3447
A17739890 S15074483 0.7641
A17740171 S15074488 0.1284
A17739939 S15074489 0.3583
A17739938 S15074490 0.1056
A17739937 S15074491 0.1425
A17739933 S15074492 0.394
A17739931 S15074493 0.1356
A17739287 S15074495 0.6096
A17739648 S15074496 2.6383
A17740656 S15074497 0.3864
A17740655 S15074498 0.5666
A17740654 S15074499 0.1258
A17740653 S15074500 0.2507
A17740652 S15074501 0.2606
A17741088 S15074504 3.1016
A17740651 S15074505 0.8715
A17740650 S15074506 0.0814
A17739325 S15074507 1.9057
A17740645 S15074509 0.093
A17740642 S15074511 0.5161
A17740844 S15074512 3.8164
A17740638 S15074513 0.8367
A17740115 S15074515 0.2091
A17740114 S15074516 0.5571
A17740113 S15074517 0.2381
A17740112 S15074518 0.3228
A17740111 S15074519 0.2117
A17739912 S15074531 0.4223
A17739918 S15074532 0.4414
A17739919 S15074533 0.3411
A17739920 S15074534 0.1926
A17739131 S15074535 0.6675
A17739921 S15074536 0.4887
A17739922 S15074537 0.5163
A17739924 S15074538 0.8199
A17739925 S15074539 0.742
A17739811 S15074543 0.1536
A17739630 S15074546 0.9793
A17739622 S15074552 0.2524
A17739621 S15074553 0.2345
A17739620 S15074554 0.5917
A17739617 S15074556 0.9296
A17739615 S15074559 0.3674
A17739610 S15074560 1.2247
A17739609 S15074561 0.3499
A17739608 S15074562 0.5665
A17740662 S15074567 0.8157
A17740166 S15074568 0.2035
A17740167 S15074569 0.3967
A17740169 S15074570 0.2618
A17740209 S15074571 0.8068
A17740211 S15074572 0.0182
A17740212 S15074573 0.0697
A17740215 S15074575 0.4541
A17740216 S15074576 0.5696
A17740217 S15074577 0.7321
A17738492 S15074578 3.6972
A17738738 S15074581 0.8823
A17740220 S15074585 0.2205
A17740221 S15074586 0.5051
A17740223 S15074587 0.325
A17740227 S15074588 0.6088
A17740228 S15074589 1.127
A17740229 S15074590 0.2775
A17740230 S15074591 0.3552
A17740718 S15074592 0.551
A17740121 S15074593 0.7604
A17740122 S15074594 0.3579
A17740123 S15074595 0.2552
A17740124 S15074596 0.2454
A17740125 S15074597 0.6618
A17740231 S15074600 0.9767
A17740232 S15074601 0.2241
A17740233 S15074602 0.1943
A17740234 S15074603 0.3315
A17740235 S15074604 0.3097
A17740237 S15074606 0.2077
A17740238 S15074607 0.822
A17740239 S15074608 0.4846
A17740240 S15074609 0.2739
A17740625 S15074619 0.9335
A17740355 S15074630 1.7405
A17740352 S15074631 2.0602
A17741256 S15074633 1.9596
A17741255 S15074635 2.3325
A17738441 S15074644 0.9609
A17740253 S15074650 0.2745
A17740247 S15074651 0.9212
A17740246 S15074652 0.2131
A17740245 S15074653 0.3722
A17740243 S15074654 1.8698
A17740014 S15074655 0.3603
A17740016 S15074656 0.2904
A17740017 S15074657 0.0705
A17740033 S15074659 0.6453
A17740034 S15074660 0.3866
A17740035 S15074661 0.1905
A17740037 S15074662 0.2477
A17740095 S15074663 0.2338
A17740261 S15074664 0.3776
A17740262 S15074665 0.2439
A17740263 S15074666 0.1684
A17740264 S15074667 0.5569
A17740265 S15074668 0.1525
A17740267 S15074669 0.1021
A17740268 S15074670 0.4603
A17740269 S15074671 0.07
A17740270 S15074672 0.6223
A17740271 S15074673 0.2476
A17740274 S15074675 0.7458
A17740275 S15074677 0.2326
A17740276 S15074678 0.908
A17740277 S15074679 0.2917
A17740278 S15074680 0.6795
A17740988 S15074687 1.8158
A17740282 S15074688 1.2687
A17741058 S15074689 0.902
A17740283 S15074690 0.3929
A17740284 S15074692 1.6674
A17740285 S15074693 0.178
A17740287 S15074696 0.2486
A17738439 S15074701 1.8381
A17740961 S15074702 2.865
A17740288 S15074706 0.0954
A17740289 S15074707 0.1287
A17740290 S15074708 0.1562
A17740291 S15074709 0.62
A17740293 S15074711 0.649
A17740294 S15074712 1.0639
A17740295 S15074713 0.1858
A17740296 S15074714 0.0684
A17740300 S15074715 0.1633
A17740301 S15074716 0.6533
A17740302 S15074718 0.4982
A17740304 S15074719 0.2834
A17740305 S15074720 0.367
A17740306 S15074721 0.1169
A17740308 S15074722 0.2982
A17740314 S15074723 0.2228
A17740315 S15074724 0.4131
A17740317 S15074726 0.1477
A17739558 S15074731 2.6114
A17740320 S15074732 0.2423
A17740321 S15074733 0.1021
A17740323 S15074734 0.7812
A17740324 S15074735 0.2463
A17739776 S15074736 0.3085
A17739773 S15074737 1.4018
A17739772 S15074738 0.0846
A17739771 S15074739 1.2041
A17739770 S15074740 0.3087
A17739769 S15074741 0.6644
A17739768 S15074742 0.6609
A17739767 S15074743 0.7533
A17739766 S15074744 0.604
A17739765 S15074745 0.6435
A17739764 S15074746 0.9434
A17739763 S15074748 0.1538
A17739762 S15074749 0.8969
A17739760 S15074750 1.2268
A17740709 S15074751 0.3481
A17740710 S15074752 0.1124
A17740711 S15074753 0.2294
A17740713 S15074754 0.4533
A17740715 S15074755 0.4049
A17740717 S15074756 0.2768
A17739344 S15074759 2.1026
A17740719 S15074760 0.3698
A17740720 S15074761 0.2418
A17740076 S15074764 0.9174
A17740077 S15074765 0.7558
A17740078 S15074766 0.3955
A17740079 S15074767 0.558
A17740080 S15074768 0.6683
A17740081 S15074770 0.3356
A17740085 S15074771 0.2412
A17740086 S15074774 1.5399
A17740087 S15074775 0.3809
A17740089 S15074779 0.4606
A17740090 S15074780 0.2098
A17740091 S15074782 0.7535
A17740038 S15074783 0.8669
A17740039 S15074784 1.1624
A17740040 S15074787 0.1726
A17740041 S15074788 0.2907
A17740043 S15074790 0.2123
A17740044 S15074791 0.7767
A17740045 S15074792 0.8174
A17740047 S15074793 0.2553
A17740127 S15074794 0.2787
A17740130 S15074797 0.4939
A17740131 S15074798 0.2812
A17740132 S15074799 0.8193
A17740134 S15074800 1.1142
A17740135 S15074801 0.2759
A17740325 S15074802 1.0948
A17740327 S15074804 0.3979
A17740328 S15074805 0.4769
A17740329 S15074806 0.5459
A17740330 S15074807 0.2092
A17739749 S15074808 0.3715
A17740331 S15074810 0.3483
A17741249 S15074811 2.2208
A17740334 S15074813 0.11
A17740335 S15074814 0.504
A17740336 S15074815 1.813
A17740337 S15074816 0.5831
A17740338 S15074817 1.1282
A17740339 S15074818 0.1741
A17740340 S15074819 1.0909
A17740341 S15074820 1.0492
A17740342 S15074821 0.7294
A17740356 S15074822 0.2376
A17740357 S15074823 0.4146
A17740754 S15074824 1.4978
A17740361 S15074829 0.9842
A17740363 S15074831 0.5589
A17740448 S15074832 0.44
A17740449 S15074833 0.9655
A17740456 S15074835 0.1895
A17740461 S15074837 0.2118
A17739940 S15074839 0.526
A17739941 S15074844 0.5117
A17739942 S15074845 0.4456
A17739943 S15074846 0.5586
A17739944 S15074847 0.2899
A17739945 S15074848 0.2963
A17739947 S15074849 0.5731
A17739951 S15074850 0.7656
A17738578 S15074855 0.6549
A17739950 S15074856 0.2669
A17739949 S15074859 0.4885
A17739948 S15074952 0.6134
A17739952 S15074954 0.2081
A17739958 S15074957 0.8129
A17739959 S15074958 0.3844
A17740022 S15074959 0.328
A17740023 S15074960 0.1235
A17740025 S15074961 0.1698
A17740026 S15074962 0.412
A17740028 S15074963 0.3678
A17740029 S15074964 0.0331
A17741328 S15074965 1.2479
A17741329 S15074966 1.5978
A17741311 S15074967 1.2403
A17741312 S15074968 1.1767
A17741315 S15074969 2.791
A17740019 S15074970 0.5651
A17739606 S15074973 3.034
A17740901 S15074977 2.6955
A17741326 S15074978 0.9687
A17741322 S15074979 1.4728
A17741324 S15074980 0.9022
A17739969 S15074981 0.5951
A17741327 S15074985 0.9114
A17739274 S15074987 0.5986
A17739271 S15074988 0.4366
A17740203 S15074996 0.8353
A17740204 S15075002 0.826
A17740206 S15075014 0.6514
A17739269 S15075018 0.5454
A17739268 S15075019 0.8689
A17740208 S15075020 0.2474
A17740063 S15075021 0.4719
A17740421 S15075026 0.6018
A17740065 S15075027 1.0493
A17740163 S15075031 1.2424
A17738787 S15075048 2.2816
A17739383 S15075051 0.8615
A17741212 S15075057 1.2324
A17741213 S15075058 1.3859
A17739758 S15075063 0.61
A17740465 S15075065 0.4091
A17739627 S15075066 0.83
A17740467 S15075076 0.4485
A17740468 S15075077 0.5081
A17740469 S15075078 0.4023
A17740470 S15075084 0.2884
A17740474 S15075090 0.0764
A17740475 S15075091 0.5059
A17740257 S15075092 3.0621
A17740258 S15075093 1.2005
A17739585 S15075096 1.7583
A17740540 S15075097 0.9542
A17741021 S15075099 3.3649
A17740478 S15075101 0.3279
A17740455 S15075104 1.268
A17739332 S15075105 2.3935
A17740480 S15075108 0.393
A17740482 S15075119 0.1183
A17738526 S15075120 4.1984
A17740486 S15075124 0.9088
A17740487 S15075126 0.7148
A17739432 S15075131 1.3022
A17738425 S15075133 0.3027
A17740488 S15075134 0.6304
A17740491 S15075135 0.209
A17740492 S15075136 0.1771
A17740495 S15075137 0.6685
A17740496 S15075140 0.5228
A17740497 S15075141 0.3687
A17740498 S15075142 0.707
A17740500 S15075143 0.6993
A17739109 S15075144 1.6978
A17740501 S15075145 0.3466
A17740502 S15075146 0.268
A17740503 S15075147 0.9321
A17740504 S15075149 0.162
A17740508 S15075157 0.6185
A17740509 S15075159 1.1628
A17740510 S15075160 0.4074
A17740511 S15075162 0.5185
A17740512 S15075163 0.9046
A17740514 S15075165 0.2227
A17740515 S15075166 0.1427
A17738592 S15075167 1.8081
A17740535 S15075170 0.4559
A17740534 S15075173 0.0694
A17740532 S15075176 0.4211
A17740531 S15075177 0.4461
A17740529 S15075179 0.4127
A17740528 S15075181 0.8574
A17740527 S15075182 0.7285
A17741223 S15075185 0.7787
A17740541 S15075186 0.2943
A17740543 S15075187 0.2248
A17740544 S15075188 0.4771
A17740545 S15075189 0.3577
A17740546 S15075190 0.2952
A17740547 S15075191 0.1607
A17740548 S15075192 0.6067
A17740549 S15075193 0.2546
A17738822 S15075194 0.3247
A17740550 S15075195 0.5162
A17740553 S15075196 0.2533
A17740554 S15075197 0.2113
A17740555 S15075198 0.4318
A17740556 S15075199 0.2739
A17740557 S15075200 0.2453
A17740558 S15075201 0.1782
A17740559 S15075202 0.6517
A17740560 S15075203 0.3751
A17740561 S15075204 0.3136
A17740562 S15075205 0.6688
A17740563 S15075206 0.2561
A17740564 S15075207 0.4343
A17740571 S15075208 1.0468
A17740573 S15075209 0.8226
A17740574 S15075210 0.4216
A17740575 S15075211 0.4086
A17740576 S15075212 0.1906
A17740310 S15075213 0.4174
A17740579 S15075214 1.6656
A17740368 S15075215 4.3997
A17740581 S15075216 0.4833
A17740582 S15075217 0.7773
A17740583 S15075218 0.4696
A17740584 S15075219 0.3897
A17740538 S15075220 1.199
A17740585 S15075221 0.6275
A17740586 S15075222 0.5212
A17740587 S15075223 0.1534
A17740589 S15075225 0.9712
A17739986 S15075226 1.7532
A17740591 S15075227 0.2789
A17740594 S15075228 0.388
A17740595 S15075229 1.1829
A17740596 S15075231 0.77
A17741053 S15075232 0.9688
A17740600 S15075233 0.7892
A17740602 S15075234 0.2281
A17740603 S15075235 0.205
A17740606 S15075236 0.2034
A17740608 S15075238 0.7688
A17740609 S15075239 0.4731
A17740612 S15075240 0.4061
A17740613 S15075241 0.459
A17740614 S15075242 0.4145
A17740615 S15075243 0.3503
A17738753 S15075245 0.8644
A17738752 S15075246 0.5925
A17741001 S15075261 2.3869
A17741000 S15075262 2.3532
A17740999 S15075263 3.0941
A17740354 S15075264 2.5931
A17740064 S15075298 1.7058
A17739333 S15075300 0.8017
A17740407 S15075302 0.8287
A17740824 S15075312 1.0404
A17739860 S15075317 1.1051
A17740627 S15075330 0.8406
A17740628 S15075331 1.3899
A17740629 S15075333 0.3505
A17740941 S15075335 0.5147
A17740633 S15075337 0.0827
A17738376 S15075340 1.0083
A17740634 S15075341 0.4039
A17740635 S15075342 0.389
A17740636 S15075343 0.1756
A17739661 S15075345 1.6242
A17740665 S15075348 0.1181
A17740668 S15075352 0.6407
A17740669 S15075353 0.0432
A17740670 S15075355 0.3345
A17740672 S15075357 1.1244
A17738823 S15075358 1.6949
A17740674 S15075359 0.6297
A17740675 S15075360 0.3927
A17740676 S15075361 0.5752
A17740677 S15075362 0.2518
A17740678 S15075363 0.3899
A17740683 S15075366 0.4027
A17740684 S15075367 0.5473
A17740685 S15075368 0.4844
A17740686 S15075369 0.2954
A17740687 S15075370 1.0641
A17740688 S15075371 0.118
A17740695 S15075374 0.293
A17740696 S15075375 0.5521
A17740740 S15075376 0.4199
A17740698 S15075377 0.3706
A17740702 S15075378 0.29
A17740704 S15075379 0.3189
A17740705 S15075380 0.1936
A17740706 S15075381 0.7852
A17740707 S15075382 0.6758
A17740708 S15075383 0.1874
A17740722 S15075384 0.3147
A17740723 S15075385 0.5617
A17740724 S15075386 0.5824
A17740725 S15075387 0.2978
A17740727 S15075388 0.2455
A17740728 S15075389 0.2291
A17740731 S15075391 0.449
A17740734 S15075392 0.314
A17740735 S15075393 0.3644
A17740736 S15075396 0.9356
A17740737 S15075397 0.4981
A17740739 S15075402 0.1738
A17740745 S15075405 0.2454
A17740748 S15075408 0.1999
A17740749 S15075409 0.4795
A17740766 S15075410 0.1922
A17740764 S15075411 1.1153
A17740765 S15075412 1.3549
A17740760 S15075414 0.5064
A17739466 S15075417 1.7867
A17740758 S15075421 0.5514
A17740757 S15075422 0.2794
A17740756 S15075423 0.3963
A17740755 S15075424 0.334
A17740592 S15075425 2.2507
A17740769 S15075428 0.1905
A17740773 S15075429 0.3582
A17740774 S15075430 0.5426
A17741009 S15075432 0.8693
A17741010 S15075433 0.712
A17741011 S15075434 0.6718
A17741012 S15075435 0.8997
A17741013 S15075436 1.4773
A17741014 S15075437 0.8392
A17740799 S15075438 0.7095
A17740800 S15075439 1.5084
A17740864 S15075442 0.3082
A17740865 S15075443 0.9054
A17740952 S15075445 0.8629
A17740867 S15075447 0.4331
A17738487 S15075448 3.0626
A17740951 S15075452 1.1332
A17740950 S15075453 0.8551
A17740949 S15075454 1.1871
A17741332 S15075463 3.702
A17741075 S15075474 1.4385
A17740868 S15075475 0.2021
A17740869 S15075476 0.2349
A17740870 S15075477 0.232
A17740872 S15075479 0.1987
A17740874 S15075481 0.2908
A17740875 S15075482 0.2169
A17740876 S15075483 0.1879
A17740877 S15075484 0.9072
A17740878 S15075485 0.3877
A17740881 S15075486 0.1543
A17740883 S15075487 0.9199
A17740884 S15075488 0.6157
A17740885 S15075490 0.1489
A17740887 S15075493 0.1245
A17740888 S15075494 0.947
A17740889 S15075495 1.353
A17740891 S15075496 0.2129
A17740892 S15075497 0.4338
A17740893 S15075498 0.1073
A17740894 S15075499 0.691
A17740990 S15075501 2.8377
A17740910 S15075503 0.274
A17740912 S15075505 0.1542
A17740913 S15075506 0.1991
A17740914 S15075507 0.3404
A17740915 S15075508 0.1954
A17740916 S15075509 0.9296
A17740630 S15075510 1.7715
A17739428 S15075511 0.5252
A17741172 S15075512 0.4485
A17739436 S15075513 0.7803
A17738520 S15075529 1.0466
A17738519 S15075530 1.3059
A17739820 S15075535 2.4977
A17739819 S15075536 1.9448
A17738462 S15075543 2.4335
A17740319 S15075547 0.3364
A17739825 S15075550 2.0462
A17740350 S15075567 1.6501
A17740346 S15075570 1.5693
A17738488 S15075571 2.5579
A17741203 S15075582 3.4862
A17741095 S15075583 2.42
A17738453 S15075584 3.2325
A17741338 S15075588 1.7679
A17741339 S15075589 1.3451
A17740349 S15075590 2.454
A17740332 S15075596 3.184
A17738482 S15075597 2.9466
A17738483 S15075598 1.2143
A17738579 S15075602 0.3699
A17740992 S15075606 2.5087
A17739827 S15075609 1.0876
A17740795 S15075614 3.4832
A17739803 S15075624 1.9655
A17738571 S15075641 3.3764
A17740107 S15075673 2.4702
A17740477 S15075716 0.2747
A17740476 S15075717 0.9829
A17738484 S15075722 2.2431
A17739926 S15075736 1.4286
A17740918 S15075739 0.0223
A17740920 S15075740 0.4138
A17740923 S15075742 0.0173
A17740927 S15075744 0.3547
A17740928 S15075745 0.3814
A17740929 S15075746 1.6284
A17740930 S15075747 0.6793
A17740931 S15075748 1.0082
A17740932 S15075749 0.2913
A17740935 S15075750 0.1516
A17740936 S15075751 1.5435
A17740937 S15075752 0.1192
A17740938 S15075753 0.8794
A17740863 S15075758 3.0268
A17740786 S15075776 3.6615
A17740351 S15075786 2.0978
A17740177 S15075799 2.21
A17739130 S15075805 4.2473
A17740110 S15075821 0.459
A17739377 S15075823 1.3768
A17738468 S15075835 2.0078
A17739604 S15075843 1.2723
A17740369 S15075853 0.1238
A17740890 S15075854 1.7009
A17740759 S15075855 1.3079
A17739228 S15075860 0.5929
A17739230 S15075861 1.317
A17739231 S15075862 1.072
A17740820 S15075865 2.2971
A17740822 S15075866 3.009
A17738983 S15075876 2.0673
A17740987 S15075885 1.0552
A17740986 S15075887 1.6403
A17740353 S15075920 3.3906
A17740056 S15075925 2.9894
A17740018 S15075931 0.4509
A17739213 S15075932 0.3906
A17739214 S15075933 0.3842
A17739509 S15075934 2.7336
A17738860 S15075935 0.55
A17738859 S15075936 0.3609
A17738858 S15075937 0.6673
A17738857 S15075938 1.4379
A17738856 S15075939 0.6551
A17738855 S15075940 1.039
A17741314 S15075943 0.3203
A17741316 S15075944 0.6313
A17741317 S15075945 0.9222
A17741318 S15075946 0.5442
A17741319 S15075947 0.5331
A17741320 S15075948 0.3331
A17741321 S15075949 1.9064
A17740946 S15075951 0.3779
A17741054 S15075952 0.4351
A17741055 S15075953 0.3465
A17741056 S15075954 0.6751
A17741057 S15075955 0.7336
A17739814 S15075985 2.2753
A17740900 S15076000 2.5786
A17740899 S15076001 2.6049
A17740620 S15076006 0.2731
A17740622 S15076007 4.1052
A17740423 S15076012 1.9448
A17741111 S15076013 0.4143
A17741112 S15076014 0.1914
A17740789 S15076016 3.8955
A17740788 S15076017 2.1793
A17741113 S15076018 0.3063
A17740519 S15076020 3.2089
A17741114 S15076021 0.6197
A17741115 S15076022 1.084
A17741116 S15076028 0.2357
A17741118 S15076031 0.5985
A17741119 S15076033 0.7248
A17740815 S15076049 0.5436
A17738692 S15076050 1.2747
A17738881 S15076055 2.8724
A17739330 S15076056 0.3744
A17739329 S15076057 0.3608
A17741121 S15076058 0.5198
A17741122 S15076059 0.0818
A17741123 S15076060 0.205
A17741124 S15076061 0.0389
A17741125 S15076062 0.3078
A17741126 S15076063 0.8589
A17741127 S15076064 0.2307
A17741129 S15076071 0.3663
A17741130 S15076072 0.7089
A17741133 S15076073 0.2226
A17741134 S15076076 0.2316
A17741136 S15076077 0.184
A17741137 S15076078 0.1149
A17741139 S15076079 0.1582
A17741140 S15076080 0.2155
A17741141 S15076081 0.1083
A17741142 S15076082 0.6441
A17741143 S15076085 0.4581
A17741002 S15076086 0.8665
A17741144 S15076094 0.0653
A17741145 S15076095 0.0813
A17741146 S15076096 0.3421
A17741147 S15076097 0.4475
A17741148 S15076098 2.2147
A17741149 S15076099 0.417
A17741150 S15076100 0.226
A17741151 S15076101 0.5093
A17741153 S15076102 0.5268
A17741154 S15076103 0.2628
A17741155 S15076104 0.3537
A17741156 S15076105 1.742
A17741158 S15076106 1.0532
A17741159 S15076107 0.6706
A17741160 S15076108 0.7564
A17741161 S15076109 0.4844
A17741162 S15076110 0.4332
A17741164 S15076112 0.1866
A17741166 S15076114 0.402
A17741167 S15076115 0.1081
A17739163 S15076136 2.5042
A17739601 S15076147 2.1404
A17741302 S15076181 0.326
A17741301 S15076182 0.1132
A17741300 S15076183 0.2181
A17741299 S15076184 0.4776
A17741297 S15076185 0.181
A17741296 S15076186 0.2656
A17741295 S15076187 0.3756
A17741294 S15076188 0.3972
A17741293 S15076189 0.6526
A17741292 S15076190 0.2608
A17741291 S15076191 0.7391
A17741290 S15076192 0.2184
A17741289 S15076193 0.7577
A17741288 S15076194 0.3412
A17741287 S15076195 0.1722
A17741303 S15076200 0.1923
A17741304 S15076201 0.4359
A17741305 S15076202 0.6645
A17741306 S15076203 1.1242
A17741307 S15076204 0.1806
A17740991 S15076205 2.6323
A17741227 S15076206 0.213
A17741228 S15076207 0.5035
A17741269 S15076213 0.3727
A17741270 S15076214 0.4075
A17741271 S15076215 0.1056
A17741272 S15076216 0.2643
A17741273 S15076217 0.362
A17741274 S15076218 0.5169
A17741275 S15076227 0.4204
A17741276 S15076228 0.7945
A17741277 S15076229 0.1371
A17741279 S15076230 0.8218
A17741217 S15076232 0.1347
A17741169 S15076233 1.4728
A17741170 S15076234 0.9036
A17741171 S15076235 0.0737
A17741173 S15076236 0.5982
A17741174 S15076237 0.2172
A17741175 S15076238 0.1572
A17741177 S15076239 0.3159
A17741178 S15076240 0.1615
A17741180 S15076242 0.8247
A17741181 S15076243 0.8669
A17741183 S15076244 0.2188
A17741184 S15076245 0.5995
A17741185 S15076246 0.2817
A17741186 S15076247 0.4365
A17741187 S15076248 0.2616
A17739251 S15076249 1.0654
A17740059 S15076250 0.1161
A17740060 S15076251 1.093
A17740061 S15076252 0.2557
A17741189 S15076253 0.417
A17741190 S15076254 0.99
A17741191 S15076255 0.1373
A17741192 S15076256 0.5685
A17741193 S15076257 0.2277
A17741194 S15076258 0.1989
A17741195 S15076259 0.915
A17741196 S15076260 0.5394
A17741198 S15076262 0.3006
A17741199 S15076263 0.4959
A17741200 S15076264 0.2061
A17741201 S15076265 0.3906
A17741204 S15076266 0.119
A17741205 S15076267 0.278
A17741206 S15076268 0.3288
A17741207 S15076269 0.3222
A17741208 S15076270 0.2897
A17741209 S15076271 0.5391
A17741210 S15076272 0.1046
A17741225 S15076275 0.2105
A17741226 S15076276 0.583
A17741222 S15076278 0.4547
A17741221 S15076279 0.7993
A17741220 S15076280 0.8192
A17741218 S15076281 0.3015
A17741280 S15076283 0.1003
A17741264 S15076284 0.1887
A17741265 S15076285 0.9571
A17741266 S15076286 0.228
A17741286 S15076287 0.2816
A17741284 S15076288 0.213
A17741283 S15076289 0.3786
A17738432 S15076290 0.0874
A17739810 S15076291 1.393
A17741229 S15076292 0.6116
A17741230 S15076293 0.4623
A17741232 S15076297 0.1673
A17741233 S15076298 0.5531
A17741234 S15076299 1.0372
A17741236 S15076304 0.1811
A17741237 S15076305 1.3016
A17741238 S15076309 0.3294
A17741241 S15076312 0.5019
A17741052 S15076313 1.4604
A17739391 S15076319 1.8871
A17738639 S15076327 5.2347
A17741168 S15076334 0.2899
A17741308 S15076336 0.1444
A17741109 S15076337 0.7229
A17740985 S15076338 0.1484
A17740983 S15076342 0.1259
A17740982 S15076343 0.4919
A17740981 S15076344 0.3333
A17740979 S15076345 0.4917
A17741281 S15076346 0.5775
A17741282 S15076347 0.6502
A17741343 S15076348 0.2032
A17741344 S15076349 0.8856
A17741345 S15076350 0.4888
A17741346 S15076351 0.2456
A17741348 S15076352 0.8526
A17741258 S15076353 0.1625
A17741259 S15076354 0.1481
A17741260 S15076356 0.342
A17741261 S15076357 0.312
A17741262 S15076358 1.0606
A17741263 S15076359 0.5865
A17741349 S15076360 0.2775
A17741350 S15076361 0.2455
A17741351 S15076362 0.6137
A17741352 S15076363 0.4415
A17741353 S15076364 0.9273
A17741354 S15076365 0.0369
A17741355 S15076366 0.3933
A17741356 S15076367 0.354
