# Supplementary material for: Cloud computing for comparative genomics
Source: BMC Bioinformatics. 2010 May 18;11:259. doi: 10.1186/1471-2105-11-259 (PMC3098063; doi:10.1186/1471-2105-11-259)
Supplement: Additional file 1 — Cloud-ready reciprocal smallest distance algorithm (RSD). complete software stack for RSD-cloud software used to generate the results discussed in the present manuscript. [file 1471-2105-11-259-S1.ZIP › Cloud_RSD/RSD_standalone/examples/Orthologs/Mycoplasma_gallisepticum.aa_Mycoplasma_genitalium.aa_output]

12045330 31544205 0.6136
12045329 31544207 2.8547
12044865 31544210 2.2352
12045325 31544211 0.6161
12045323 31544213 0.7413
12045322 31544214 1.4191
12045239 31544216 2.2146
12044883 31544218 1.5508
12044888 31544219 0.6279
12044889 31544220 1.2626
12044991 31544224 0.6884
12044916 31544225 1.711
12045328 31544226 1.413
12045318 31544228 3.4849
12045317 31544229 1.2971
12045316 31544230 0.759
12044891 31544233 1.4283
12044918 31544234 2.0917
12044924 31544235 0.6386
12045115 31544236 2.0342
12045039 31544237 2.6904
12045040 31544238 1.2335
12045041 31544239 0.9269
108885091 31544240 0.8982
108885092 31544241 0.9368
12044925 31544242 0.9374
12045274 31544243 1.4826
12045273 31544244 1.4655
12045272 31544245 0.8605
12045271 31544246 1.8849
12045086 31544247 0.6148
12045085 31544248 1.2415
12045084 31544249 0.3688
12045082 31544250 0.607
12045083 31544251 1.7585
12044987 31544253 2.9735
12045003 31544254 0.9721
12045004 31544255 0.9556
12045005 31544256 1.2029
12045006 31544257 1.0447
12045007 31544258 0.4308
12045008 31544259 0.2804
12045009 31544260 0.8893
12045010 31544261 0.8246
12045011 31544262 0.1989
12045012 31544263 1.4895
12045013 31544264 0.5422
12045014 31544265 0.3342
12045015 31544266 0.9723
12045016 31544267 0.6115
12045017 31544268 0.5267
12045018 31544269 0.6404
12045019 31544270 0.6558
12045020 31544271 0.746
12045021 31544272 0.8127
12045022 31544273 0.7141
12045023 31544274 0.5813
12045024 31544275 2.2689
12045025 31544276 1.4909
12045319 31544277 2.2456
108885111 31544278 4.6312
12044988 31544279 0.8825
12045289 31544284 0.935
12045288 31544285 3.1216
12045284 31544286 0.7508
12045283 31544287 1.3642
12045281 31544291 0.5507
12045293 31544292 1.1782
12045294 31544293 1.4018
12045295 31544294 1.3403
108885114 31544295 2.8619
12044881 31544298 1.8385
12044992 31544299 1.3185
12044993 31544317 2.3451
12044994 31544319 0.9299
12044995 31544320 2.3083
12044996 31544322 2.5554
12045151 31544324 1.362
12045148 31544326 1.1163
12045147 31544327 2.8887
12045224 31544331 1.5398
12045225 31544332 1.7352
12045226 31544333 1.5461
12045227 31544334 2.806
12045190 31544337 0.8918
12044921 31544338 1.4128
12045112 31544340 1.1643
12045113 31544341 0.7445
12045114 31544343 2.8382
12045258 31544344 1.1989
12045212 31544346 1.6234
12045213 31544347 1.8469
12045221 31544350 1.3623
12045222 31544351 0.9401
12045223 31544352 0.4404
12044869 31544354 1.1275
12044871 31544361 1.4197
12045187 31544362 0.8356
12045188 31544363 1.6514
12044879 31544365 2.9168
12045207 31544371 2.8934
12045154 31544374 1.2655
12045153 31544375 0.9479
12045238 31544377 1.2736
12045237 31544378 1.0019
12045236 31544379 1.2825
12045235 31544380 4.4084
12045216 31544382 1.7484
12045174 31544383 2.7803
108885093 31544387 4.7
12044885 31544388 1.5957
12044886 31544389 1.2019
12045134 31544390 1.6733
12045133 31544392 2.5911
12045132 31544393 1.205
12045175 31544395 2.9788
12045138 31544396 1.0231
12045080 31544397 2.705
12045060 31544412 1.7939
12045061 31544413 1.3638
12045062 31544414 1.9937
12045166 31544416 2.2661
12045200 31544417 0.7891
108885105 31544418 0.6516
12044927 31544420 4.4495
12045144 31544422 1.5431
12045145 31544423 1.7712
12045146 31544424 2.4539
12045139 31544425 1.792
12045141 31544427 4.2122
12045142 31544428 2.9029
12045143 31544429 1.2095
12045310 31544430 0.2088
108885116 31544431 1.7608
12045306 31544433 1.8821
12045116 31544436 1.8899
12045117 31544437 1.7771
12045118 31544438 0.9788
12045120 31544439 2.7095
12045208 31544440 4.4288
12044923 31544442 1.476
12044965 31544443 1.0273
12044966 31544444 2.0802
12045137 31544448 4.5496
12045201 31544471 2.6341
12045119 31544475 2.6606
12045044 31544476 2.8694
12045210 31544478 1.5774
12045211 31544479 0.8652
12045195 31544483 1.5187
12045196 31544484 3.4817
12045313 31544491 1.7711
12044898 31544492 0.7984
108885117 31544493 2.1669
12045256 31544494 0.8171
12045278 31544497 0.5477
12045277 31544498 0.4844
12044880 31544500 1.1599
12044920 31544502 2.7422
12045267 31544504 1.6913
12045266 31544505 1.4314
12045265 31544506 1.7274
12045264 31544507 2.3276
12045263 31544508 0.5893
12045262 31544509 1.6068
12045261 31544510 0.3185
12045260 31544511 2.0051
12045184 31544514 1.6407
12045157 31544515 0.5969
108885101 31544516 0.8611
12045063 31544518 2.3554
12045331 31544519 0.9463
12045206 31544521 1.69
12045205 31544522 1.3324
108885106 31544523 1.2825
12045186 31544525 4.8723
12045185 31544537 1.8674
12045052 31544538 2.5387
12045053 31544539 1.648
12045057 31544558 1.057
12045058 31544559 2.0266
12045048 31544561 1.1637
12045049 31544562 0.433
12045050 31544563 0.6271
12045046 31544565 1.1235
12045047 31544566 1.6835
12044864 31544569 1.9777
12045087 31544571 0.9896
12045088 31544572 2.1448
12045089 31544573 0.6372
12045090 31544574 1.4698
12045091 31544575 2.436
12045092 31544576 3.5793
12045093 31544577 2.4601
12045094 31544578 0.8805
12045100 31544582 0.9952
12045099 31544583 3.3271
12045098 31544584 2.5994
12045097 31544588 1.6482
12045101 31544590 1.1019
12045102 31544592 2.753
12045103 31544593 0.8366
12044860 31544594 2.5827
12045105 31544595 1.0402
12045249 31544597 3.3274
108885108 31544598 2.6102
12045252 31544600 3.4563
12045079 31544602 3.1011
12045078 31544603 4.5514
12045077 31544604 1.4844
108885095 31544605 1.3501
12045068 31544606 1.1664
12045066 31544608 1.6441
12045065 31544609 1.5377
108885097 31544621 1.848
12045056 31544623 1.5118
12045055 31544624 0.9227
12045180 31544636 1.315
12045122 31544637 1.0208
12044911 31544647 1.2705
12045181 31544648 3.9486
12045182 31544649 0.9875
12045183 31544650 0.3743
12045243 31544652 1.679
12045245 31544654 0.6841
12045246 31544655 2.521
12045253 31544657 1.0481
108885084 31544661 0.8534
12044956 31544662 1.8545
108885119 31544663 0.4943
12044955 31544664 2.8547
12044954 31544665 1.2088
12044953 31544666 2.7768
12044897 31544668 1.0899
12044896 31544669 1.214
12044895 31544670 1.6702
12044894 31544671 1.1839
12044893 31544672 1.5157
12044892 31544673 0.9509
12044982 31544675 3.7912
12045198 31544676 1.1354
12045307 31544680 0.5345
108885109 31544681 0.7028
12045255 31544682 1.4278
12045070 31544683 1.0331
12045069 31544684 1.5571
12045126 31544685 1.2453
12045127 31544686 0.9829
12045128 31544687 1.1094
12045129 31544688 0.4951
12045130 31544689 0.601
108885099 31544690 0.9871
12045217 31544691 0.882
12045179 31544692 1.5519
12044998 31544693 2.0216
12045124 31544695 3.1904
12045215 31544696 0.8166
12045228 31544697 2.4666
12045229 31544698 0.9601
12045230 31544699 1.6504
12045231 31544701 2.5564
12045232 31544703 0.781
12045233 31544704 1.515
12045234 31544705 1.2535
12045248 31544707 5.5198
12045164 31544708 2.4515
12045269 31544709 0.5932
12044984 31544711 1.0015
12044878 31544712 2.4033
12044876 31544715 0.7532
12044932 31544717 2.2535
12044931 31544718 0.8426
12044930 31544719 1.4475
12045178 31544720 8.0016
12044929 31544724 3.0612
12044922 31544727 1.4139
13277519 31544728 1.615
12044908 31544731 1.629
12045287 31544733 2.6361
12045286 31544734 0.9265
12044941 31544736 0.3179
12044940 31544737 0.3917
12044939 31544738 0.2262
12045167 31544739 0.6845
12045257 31544742 3.432
12045161 31544743 0.2801
12045162 31544744 2.8294
12044981 31544748 2.6952
12044980 31544749 1.9242
12044979 31544750 1.4142
12044978 31544751 1.2024
12044977 31544753 2.7571
12045168 31544755 4.4018
12044990 31544757 0.58
12045311 31544758 2.0716
108885103 31544767 2.4637
12045169 31544768 2.2739
12045170 31544769 5.3581
12045171 31544770 5.3484
12045172 31544771 3.4237
12045191 31544772 1.4468
12045192 31544773 1.4359
12045193 31544774 0.5994
12045194 31544776 4.8006
12045220 31544777 2.5122
12044909 31544778 1.2967
108885080 31544779 0.8265
12045035 31544780 1.6995
12045034 31544781 1.4
12045033 31544782 0.8873
12045032 31544783 0.7869
108885113 31544784 0.7154
12045291 31544785 1.3958
12044903 31544786 1.5838
12044902 31544787 1.7135
12044901 31544788 1.1009
12044900 31544789 0.8387
108885079 31544790 0.7343
12044973 31544791 1.1339
12044972 31544792 1.785
12044971 31544793 0.875
12044890 31544802 2.1402
12044986 31544804 1.6537
108885112 31544805 2.1873
12045219 31544807 1.0836
108885107 31544808 1.9686
12045259 31544809 4.2476
12044952 31544810 1.3183
12044951 31544811 1.2466
12044950 31544812 2.2901
12044949 31544813 2.6228
12044947 31544814 4.6864
108885083 31544815 2.5342
12044945 31544816 2.3809
12044944 31544817 1.4365
12044942 31544819 2.4003
12044887 31544821 1.0183
12045155 31544825 0.8965
12045301 31544826 1.5512
12045302 31544827 1.4863
12045303 31544828 0.7074
12045304 31544829 0.8971
108885115 31544830 0.8441
12045031 31544831 0.8199
12045030 31544832 1.1174
108885090 31544833 0.7331
12045028 31544834 0.377
12045027 31544835 0.2571
12045026 31544836 0.888
12044976 31544837 1.6025
12044974 31544838 1.2185
12044964 31544839 1.4781
12044963 31544840 1.146
12044962 31544841 2.0378
108885086 31544842 1.6875
12044960 31544843 1.9811
12044959 31544844 1.3547
108885085 31544845 1.14
108885081 31544846 2.6259
12045240 31544847 0.8726
12045241 31544848 2.1701
12044904 31544851 2.0916
12044905 31544852 2.4056
12044872 31544864 1.9475
12044873 31544865 0.6558
12044874 31544866 1.0402
12044884 31544867 1.2555
12044933 31544868 0.4308
12044934 31544869 0.6474
12044935 31544870 1.4498
12044936 31544871 1.8829
12044914 31544872 3.0922
12045106 31544882 0.9984
12045107 31544883 1.5584
12045108 31544904 1.3771
12045270 31544905 0.9097
108885078 31544906 2.5285
108885118 31544916 1.9946
12045321 31544917 1.0703
108885077 31544918 2.5813
12044938 31544919 1.6184
12044937 31544920 1.4812
12044859 31544922 1.4491
12044858 31544923 1.3632
12044857 31544924 2.7741
12044856 31544925 1.7536
12044855 31544926 1.1343
12044854 31544927 0.7255
12044853 31544928 0.5878
108885076 31544929 1.345
108885075 31544930 3.2848
