# Supplementary material for: Cloud computing for comparative genomics
Source: BMC Bioinformatics. 2010 May 18;11:259. doi: 10.1186/1471-2105-11-259 (PMC3098063; doi:10.1186/1471-2105-11-259)
Supplement: Additional file 1 — Cloud-ready reciprocal smallest distance algorithm (RSD). complete software stack for RSD-cloud software used to generate the results discussed in the present manuscript. [file 1471-2105-11-259-S1.ZIP › Cloud_RSD/RSD_standalone/examples/Orthologs/Mycoplasma_gallisepticum.aa_Mycoplasma_hyopneumoniae_232.aa_output]

54019970 31544207 3.5272
54020660 31544211 0.3716
54020659 31544213 3.0937
54020652 31544214 2.7025
54019981 31544216 1.8627
54020610 31544217 3.5589
54020479 31544218 1.3668
54020480 31544219 0.6091
54020618 31544220 1.5094
54020635 31544221 2.4106
54020126 31544224 1.7963
54020519 31544225 3.7556
54020518 31544226 1.3921
54020347 31544229 1.6431
54020382 31544230 1.5189
54020274 31544233 1.7131
54020200 31544234 1.5404
161936258 31544235 1.6819
54020169 31544236 2.9287
54020170 31544237 2.72
54020171 31544238 1.2007
54020172 31544239 1.2571
54020173 31544240 1.0897
54019975 31544241 1.2021
54020288 31544242 1.3049
54020061 31544247 0.6493
54020060 31544248 1.1681
54020059 31544249 0.3507
54020069 31544254 1.7213
54020070 31544255 1.9028
54020071 31544256 1.8319
54020073 31544258 0.7169
54020074 31544259 0.648
54020075 31544260 1.5876
54020076 31544261 1.9051
54020077 31544262 1.0286
54020079 31544264 1.7288
54020080 31544265 0.6675
54020081 31544266 1.8238
54020082 31544267 1.2044
54020083 31544268 0.567
161936259 31544269 1.1944
54020085 31544270 1.4235
54020086 31544271 2.2962
54020087 31544272 1.5967
54020088 31544273 2.3894
54020089 31544274 2.1771
54020090 31544275 1.4634
54020091 31544276 2.2657
54020412 31544277 2.2989
54020381 31544279 1.4061
54020435 31544282 1.2603
54020212 31544284 1.3031
54020427 31544286 1.2302
54020127 31544291 0.9931
54020009 31544292 2.1449
54020578 31544293 1.6537
54020577 31544294 2.4046
54020576 31544295 3.8532
54020575 31544298 2.3823
54020017 31544299 3.7512
54020128 31544303 3.1674
54020528 31544306 2.1872
54020527 31544307 1.1953
54020526 31544309 3.3014
54020525 31544310 3.8765
54020616 31544317 4.2771
161936256 31544319 1.5184
54020487 31544321 2.4922
54020337 31544323 1.9348
54020202 31544324 1.6585
54020387 31544326 1.7661
54020386 31544327 2.3646
54020495 31544334 4.0822
54020358 31544335 1.6563
54020214 31544337 3.1229
54020606 31544338 2.727
54020371 31544339 3.1593
54020410 31544341 1.2534
54020409 31544342 3.1444
54020289 31544343 2.3393
54020254 31544344 1.5568
54020007 31544346 1.8279
161936255 31544350 2.7612
54020630 31544351 1.1477
54020022 31544354 3.587
54020190 31544361 2.2777
54020024 31544362 1.4529
54020023 31544363 2.0099
54020354 31544365 2.0083
54020293 31544374 2.4089
54019977 31544375 1.2625
54020620 31544379 1.6661
54020609 31544382 2.958
54020360 31544388 1.8621
54020359 31544389 1.5169
54020334 31544391 1.5783
54020424 31544393 1.598
54020301 31544396 1.6279
54020440 31544397 2.121
54020207 31544398 2.1531
54020245 31544412 3.3414
54020208 31544413 2.3133
54020629 31544417 1.4535
54020628 31544418 1.4854
54020162 31544422 1.9586
54020163 31544423 2.1861
54020164 31544424 2.8415
54020489 31544425 1.748
54020567 31544430 0.4062
54020612 31544436 2.5513
54020611 31544437 2.9405
54020255 31544438 1.696
54020044 31544442 2.2845
54020192 31544443 1.4505
54020040 31544444 2.2358
54020176 31544451 2.1631
54020177 31544452 2.3388
54020141 31544453 3.3094
54020571 31544454 1.4797
54020476 31544456 3.7988
54020143 31544459 1.2725
54019987 31544461 2.4434
54020547 31544464 0.9118
54020546 31544465 1.9456
54020545 31544466 1.4729
54020327 31544469 2.6274
54020569 31544478 2.7032
54020268 31544479 1.3811
54020643 31544480 4.2698
54020394 31544483 1.8976
54020010 31544492 1.2088
54020016 31544493 1.6617
54020057 31544494 0.9074
54020651 31544497 1.634
54020650 31544498 1.0436
54020570 31544500 2.1686
54020000 31544504 2.2531
54020001 31544505 1.4859
54020003 31544507 2.9487
54020004 31544508 0.9446
54020005 31544509 2.8555
54020006 31544510 0.5725
54019991 31544515 0.7146
54020216 31544516 1.1249
54020161 31544517 3.395
54020523 31544521 1.9571
54020406 31544522 2.1353
54020318 31544523 1.5059
54020107 31544537 2.7637
54019980 31544539 3.5257
54019979 31544558 2.7205
54020325 31544559 3.6154
54020178 31544560 1.9408
54020112 31544561 3.0761
54020113 31544562 0.8959
54020114 31544563 1.0103
54020339 31544565 1.1881
54020338 31544566 4.1669
54020588 31544567 5.2357
54020416 31544571 1.6081
54020415 31544573 0.8678
54020015 31544574 1.693
54020400 31544577 3.1213
54020568 31544578 1.8641
54020516 31544582 1.4172
54020194 31544584 2.327
54020014 31544591 4.2754
161936260 31544593 2.194
54020012 31544594 3.0927
54020011 31544595 1.3139
54020102 31544596 3.9173
54020101 31544597 2.5394
54020097 31544600 4.0145
54020186 31544604 1.7873
54020185 31544605 2.5927
54020286 31544606 2.0676
54020285 31544607 3.1302
54020259 31544611 2.8288
54020153 31544614 2.0476
54020530 31544621 2.8198
54020319 31544623 2.0476
54020320 31544624 1.1379
54020584 31544636 2.856
54020648 31544637 1.25
54020502 31544638 2.5656
54020341 31544647 2.0026
54020295 31544649 2.0976
54020294 31544650 1.3395
54019994 31544654 1.716
54020522 31544657 2.3514
54020541 31544661 2.5178
54020321 31544662 2.6282
54020431 31544665 1.7148
54020517 31544668 1.2645
54020637 31544669 1.7256
54020581 31544671 2.3134
54020582 31544672 2.3196
54020583 31544673 1.3604
54020324 31544676 1.2443
54020572 31544680 0.9194
54020111 31544683 1.6189
54020116 31544684 1.8106
54020046 31544685 1.6716
54020222 31544686 1.3314
54020221 31544687 1.7677
54020422 31544688 0.6136
54020423 31544689 1.0828
54020439 31544690 1.1061
54020553 31544691 1.4542
54020248 31544692 2.1645
54020644 31544693 3.1229
54020123 31544696 1.1028
54020492 31544697 2.846
54020402 31544705 2.7246
54020356 31544709 0.8818
54020160 31544711 2.1936
54020199 31544715 1.3037
54020549 31544718 0.9566
54020550 31544719 2.5437
54020375 31544721 1.2738
54020376 31544722 0.6069
54020377 31544723 1.1312
54020378 31544724 0.9623
54020373 31544725 2.3277
54020374 31544726 3.3325
54020008 31544727 2.2081
54020205 31544728 1.8087
54020348 31544731 1.8363
54020115 31544734 0.8446
54020328 31544736 0.6791
54020329 31544737 0.7004
54020330 31544738 0.4623
54020253 31544739 1.0386
54020021 31544743 0.7526
54020425 31544747 1.6395
54020257 31544748 3.1326
54020621 31544751 1.3948
54020531 31544752 2.908
54020506 31544753 3.6908
54020027 31544757 0.7504
54020167 31544770 5.1069
54020166 31544771 5.4978
54020305 31544772 1.7907
54020515 31544773 1.6109
54020260 31544774 1.1136
54019998 31544777 3.4403
54020290 31544779 1.5258
54020344 31544781 2.5347
54020345 31544782 1.7426
54020346 31544783 1.4293
54020261 31544784 1.2527
54020428 31544785 1.5018
54020100 31544787 1.9777
54020133 31544788 1.6606
54020132 31544790 1.457
54020272 31544791 2.3507
54020271 31544792 3.5765
54020270 31544793 1.401
54020351 31544803 3.1129
54020352 31544804 2.4322
54020353 31544805 2.8861
54020198 31544807 1.7282
161936257 31544808 3.1964
54019989 31544810 1.7772
54019988 31544811 2.2405
54020108 31544813 2.1459
54020645 31544815 2.8475
54020646 31544816 2.6464
54020444 31544817 1.5946
54020380 31544824 3.542
54020554 31544825 1.9367
54020438 31544826 2.3271
54020414 31544827 3.6538
54020037 31544828 1.4546
54020036 31544829 1.2864
54020035 31544830 1.7033
54020096 31544831 2.2667
54020095 31544832 2.1874
54020094 31544833 1.19
54020093 31544834 0.7965
54020092 31544836 1.4159
54019978 31544837 2.3014
54020038 31544838 2.239
54020106 31544839 3.1382
54020574 31544840 1.9699
54020105 31544841 2.509
54020104 31544844 1.4653
54020413 31544846 2.9434
54019972 31544847 1.3539
54020638 31544851 2.3921
54020538 31544854 4.8344
54020537 31544855 2.6873
54020536 31544856 2.4692
54020534 31544858 3.4803
54020533 31544860 1.2151
54020532 31544861 0.751
54020623 31544862 2.879
54019983 31544865 0.841
54020273 31544867 1.4088
54020521 31544868 0.9719
54020520 31544869 1.163
54020384 31544870 1.4604
54020383 31544871 2.3603
54020218 31544872 1.1355
54020219 31544873 2.4221
54020220 31544874 2.2797
54020641 31544882 2.6233
54020642 31544883 1.6394
54020343 31544904 2.0935
54020408 31544917 1.4385
54020432 31544919 2.8466
54020653 31544922 2.8177
54020066 31544923 1.8505
54020350 31544925 2.8468
54020355 31544926 1.5857
54020243 31544927 1.3542
54020117 31544928 1.1273
54019971 31544930 4.2441
