# Supplementary material for: Cloud computing for comparative genomics
Source: BMC Bioinformatics. 2010 May 18;11:259. doi: 10.1186/1471-2105-11-259 (PMC3098063; doi:10.1186/1471-2105-11-259)
Supplement: Additional file 1 — Cloud-ready reciprocal smallest distance algorithm (RSD). complete software stack for RSD-cloud software used to generate the results discussed in the present manuscript. [file 1471-2105-11-259-S1.ZIP › Cloud_RSD/RSD_standalone/examples/Orthologs/Mycoplasma_gallisepticum.aa_Mycoplasma_mycoides.aa_output]

42560561 31544207 2.9245
161723273 31544211 0.8297
42561575 31544212 3.6634
42561574 31544213 2.6841
42560564 31544214 2.3766
42561129 31544216 2.0514
42560805 31544218 1.6149
42560806 31544219 0.6653
42560807 31544220 1.0166
42560819 31544221 2.6083
42561197 31544224 1.5216
42560593 31544225 4.9873
42560590 31544226 1.4062
42560804 31544229 1.3479
42560599 31544230 1.0259
42560824 31544231 3.764
42561293 31544233 1.6461
42560914 31544234 1.5745
42560648 31544235 1.505
42560700 31544241 2.7611
42561460 31544242 0.9103
42561021 31544244 2.8569
42561022 31544245 0.7652
42561023 31544246 4.4064
42561372 31544247 0.5871
42561373 31544248 1.2828
42561374 31544249 0.3523
42561111 31544251 1.4335
42561271 31544254 1.0923
42561270 31544255 1.4165
42561269 31544256 1.536
42561267 31544258 0.7078
42561266 31544259 0.5577
42561265 31544260 1.1882
42561264 31544261 1.2035
42561263 31544262 0.6212
42561261 31544264 0.9252
42561260 31544265 0.8222
42561259 31544266 2.2037
42561257 31544267 0.7454
161723274 31544269 1.3418
42561255 31544270 1.0723
42561254 31544271 1.8803
42561253 31544272 1.0984
42561252 31544273 1.0897
42561251 31544274 1.6327
42561250 31544275 2.0861
42561249 31544276 2.375
42561065 31544277 1.7577
42560629 31544279 1.0502
42560821 31544284 1.0533
42560891 31544286 1.4992
42560848 31544287 2.7509
42561459 31544291 0.8046
42561136 31544292 1.4097
42561131 31544293 1.5943
42561130 31544294 2.0725
42560900 31544295 2.8393
42560899 31544298 2.1477
42561184 31544299 4.4668
42560871 31544306 1.9932
42560870 31544307 0.6876
42561439 31544308 3.5667
42561440 31544309 3.3612
42560867 31544310 3.2261
42560896 31544317 3.8714
42560893 31544319 1.1741
42560882 31544320 2.6312
42561054 31544321 2.9195
42560883 31544323 1.6615
42560982 31544324 1.5255
42560730 31544326 1.602
42560803 31544327 2.1661
42560985 31544333 2.4688
42560984 31544334 5.4249
42561090 31544335 2.7705
42561379 31544338 1.6389
42561044 31544339 1.2735
42560698 31544340 1.6887
42560702 31544341 1.1001
42560703 31544342 3.2256
42561413 31544344 1.4476
42560951 31544346 2.3608
42561520 31544350 2.6395
42561521 31544351 0.894
42561138 31544354 2.2399
42560572 31544361 1.5145
42560947 31544362 1.2339
42560946 31544363 2.2939
42561011 31544374 2.3285
42561024 31544375 1.3494
42561025 31544376 2.4683
42560810 31544379 1.4299
42560881 31544388 2.0978
42560967 31544389 1.3208
42561010 31544390 2.7066
42560688 31544391 1.3047
42561009 31544393 1.3791
42560844 31544396 1.4713
42560860 31544412 1.7191
42561113 31544413 2.1875
42560993 31544415 3.2856
42561522 31544417 1.3377
42561523 31544418 1.0256
42561313 31544422 3.1184
42561312 31544423 2.3494
42561311 31544424 2.9376
42560874 31544425 1.7055
42561218 31544429 1.9615
42560712 31544430 0.4124
42561214 31544432 2.9237
42561210 31544436 2.4569
42561209 31544437 1.8807
42560837 31544442 2.8218
42560639 31544443 0.8544
42561429 31544444 1.678
42561051 31544450 1.6095
42561052 31544451 2.5499
42561053 31544452 1.9925
42561080 31544457 4.0917
42561240 31544460 3.8594
42560905 31544468 3.6291
42561524 31544470 2.2179
42561143 31544475 3.8994
42560943 31544479 1.8245
42561433 31544480 3.598
42561036 31544483 2.1834
42561037 31544484 2.385
42560948 31544487 3.1346
42560958 31544492 1.0884
42561212 31544493 1.6591
42561412 31544494 0.9586
42561083 31544496 4.8662
42561239 31544497 1.6675
42561238 31544498 0.9023
42561411 31544500 1.0772
42561409 31544504 2.2026
42561408 31544505 1.928
42561407 31544506 3.0932
42561406 31544507 3.2354
42561405 31544508 0.7817
42561404 31544509 2.0623
42561403 31544510 0.5032
42561215 31544514 2.5207
42561205 31544515 0.7893
42561204 31544516 0.9622
42560718 31544521 1.6492
42561144 31544522 1.8306
42561115 31544523 1.3784
42561539 31544525 4.2957
42561063 31544537 2.7102
42561140 31544539 3.6441
42561141 31544558 2.2117
42560845 31544559 1.9908
42560649 31544560 1.5694
42560771 31544561 2.1276
42560772 31544562 1.3889
42560773 31544563 1.0977
42561126 31544565 1.6776
42561125 31544566 4.1172
42560581 31544567 4.5181
42560970 31544569 2.8955
42561095 31544571 1.432
42561093 31544573 0.6308
42560664 31544574 1.4521
42560988 31544577 3.026
42560989 31544578 1.3847
42561026 31544582 1.5706
42561038 31544583 2.8871
42561294 31544584 2.3027
42560671 31544590 2.5401
42561003 31544591 3.2108
42561002 31544592 2.8577
42561001 31544593 1.49
42561000 31544594 3.3373
42560999 31544595 0.9366
42560998 31544596 3.616
42560997 31544597 2.4181
42560996 31544598 2.7622
42561118 31544602 4.0595
42561121 31544604 1.4551
42561122 31544605 1.9486
42560926 31544606 2.5934
42560925 31544607 3.1735
42561107 31544608 3.5932
42561108 31544609 2.6664
42561301 31544612 4.0698
42561309 31544613 3.3982
42560978 31544620 1.9173
42560977 31544621 2.6556
42561081 31544622 3.4359
42561046 31544623 1.4396
42561045 31544624 0.9623
42561285 31544636 2.9597
42561235 31544637 1.1117
42561376 31544647 1.211
42560901 31544649 2.0906
42561085 31544652 1.9473
42560974 31544654 1.9466
42560784 31544657 1.4272
42561375 31544662 2.7153
42561451 31544664 2.8975
42561454 31544665 1.4806
42561027 31544668 1.3061
42560642 31544669 1.5129
42560776 31544671 1.9706
42560775 31544672 3.3166
42560774 31544673 1.2434
42560957 31544675 3.1906
42560956 31544676 1.2892
42561299 31544680 0.9914
42560809 31544683 1.6283
42560808 31544684 1.5462
42560812 31544685 1.6767
42560816 31544686 1.3511
42560815 31544687 1.6276
42560814 31544688 0.9888
42560813 31544689 1.7349
42560811 31544690 1.3631
42560818 31544691 1.1422
42561284 31544692 2.4866
42560928 31544695 3.3007
42561142 31544696 1.0889
42561014 31544697 1.6781
42561015 31544698 1.6882
42561291 31544701 2.6116
42561043 31544702 2.8457
42560828 31544704 1.6396
42561004 31544708 1.9758
42560801 31544709 0.7301
42561033 31544711 1.5008
42560986 31544715 1.365
42560734 31544718 1.698
42561491 31544721 0.8586
42561483 31544722 0.689
42561482 31544723 0.8813
42561481 31544724 0.7432
42561480 31544725 1.9446
42561479 31544726 2.9921
42561137 31544727 2.2758
42560589 31544728 1.5661
42560990 31544730 1.7273
42561097 31544731 1.9148
161723277 31544734 0.6535
42560711 31544736 0.4576
42560710 31544737 0.3848
161723278 31544738 0.4092
42560826 31544739 0.8109
42561139 31544743 0.7917
42561426 31544747 3.6323
42560850 31544749 3.2405
42560902 31544751 1.2134
42560790 31544752 2.5452
42561346 31544753 3.6118
127763383 31544757 0.6148
42561461 31544770 4.8285
42560634 31544771 5.1549
42560851 31544772 1.4638
42560838 31544773 1.8388
42560913 31544774 1.4994
42561082 31544777 2.1981
42560563 31544778 1.4575
42561468 31544779 1.6102
42561241 31544780 3.7122
42561242 31544781 1.9693
42561243 31544782 1.4032
42561244 31544783 1.1058
42561347 31544784 1.3228
42561345 31544785 1.6337
42561351 31544786 1.9899
42561352 31544788 1.775
42561350 31544789 1.4999
42561357 31544790 1.6559
42560568 31544791 2.2821
42560569 31544792 2.8214
42560570 31544793 1.2353
42560607 31544803 2.2779
42560608 31544805 2.6435
42561076 31544807 1.7435
42561286 31544810 1.6108
42561287 31544811 1.8955
42561474 31544812 4.2302
42561031 31544813 1.8444
42561472 31544815 2.8556
42561471 31544816 2.3401
42560585 31544817 1.8466
42561528 31544820 1.3858
42560817 31544825 1.5513
42560964 31544826 2.6148
42561005 31544827 3.5357
42560963 31544828 1.3851
42560962 31544829 1.2273
42560960 31544830 0.9873
42561245 31544831 2.0518
42561246 31544832 1.2889
42561247 31544833 0.8672
42561248 31544834 0.6227
42560631 31544837 1.7508
42561447 31544838 2.6207
42560853 31544839 2.3867
42561040 31544840 1.7272
42560854 31544841 2.094
42560855 31544842 3.1755
42560856 31544843 2.5383
42560768 31544844 1.2801
42560770 31544845 2.0987
42560677 31544846 2.9056
42561530 31544847 1.1248
42561430 31544848 2.8009
42561478 31544851 2.3895
42561153 31544854 4.1306
42561152 31544855 2.4704
42561151 31544856 2.1429
42561150 31544857 3.1876
42561149 31544858 3.117
42561148 31544860 1.0004
42561147 31544861 0.5909
42561154 31544863 3.2477
42560693 31544865 0.7465
42561432 31544866 1.0724
42560701 31544867 1.6493
42561510 31544868 0.8569
42561511 31544869 1.017
42561470 31544870 1.4048
42560602 31544871 2.1009
42561366 31544872 2.1526
42561030 31544874 1.3928
42561476 31544882 2.1092
42561475 31544883 1.4891
42561569 31544884 1.3731
42561570 31544885 0.7619
42561289 31544904 1.5701
42561162 31544911 2.7859
42560686 31544916 2.082
42560685 31544917 1.1891
42561283 31544918 2.5578
42561455 31544919 3.4916
42561456 31544920 2.8142
42561463 31544922 1.8304
42560644 31544923 1.7631
42560605 31544924 3.246
42560606 31544925 1.6055
42560626 31544926 1.4523
42560567 31544927 1.3385
42560566 31544928 1.0082
42560562 31544930 4.6547
