# Supplementary material for: Cloud computing for comparative genomics
Source: BMC Bioinformatics. 2010 May 18;11:259. doi: 10.1186/1471-2105-11-259 (PMC3098063; doi:10.1186/1471-2105-11-259)
Supplement: Additional file 1 — Cloud-ready reciprocal smallest distance algorithm (RSD). complete software stack for RSD-cloud software used to generate the results discussed in the present manuscript. [file 1471-2105-11-259-S1.ZIP › Cloud_RSD/RSD_standalone/examples/Orthologs/Mycoplasma_gallisepticum.aa_Mycoplasma_penetrans.aa_output]

26553460 31544205 1.2814
26553453 31544207 2.6844
26553699 31544209 1.9497
26553700 31544210 1.9335
26554489 31544211 0.6269
26554488 31544212 2.133
26554487 31544213 1.2976
26554486 31544214 2.1567
26554485 31544215 2.4866
26554064 31544216 1.7676
26553890 31544217 6.2235
26554090 31544218 1.4302
26554088 31544219 0.4537
26554089 31544220 0.739
26553747 31544222 4.219
26553576 31544223 3.3025
26553981 31544224 1.0954
26554476 31544225 2.9782
26554475 31544226 1.3469
26554474 31544228 1.7195
26554473 31544229 1.1974
26554472 31544230 1.084
26553734 31544233 1.0822
26553529 31544234 1.386
26553999 31544235 0.9833
26554342 31544242 0.8203
26554386 31544243 3.1849
26554385 31544244 1.5417
26554384 31544245 0.7046
26554383 31544246 2.375
26553538 31544247 0.7055
26553539 31544248 1.282
26553540 31544249 0.3929
26554141 31544250 0.5163
26553879 31544253 3.1183
26554466 31544254 1.0275
161723281 31544255 0.931
26554464 31544256 1.0779
26554463 31544257 1.4315
26554462 31544258 0.4973
26554461 31544259 0.3274
26554460 31544260 0.7175
26554457 31544261 0.914
26554459 31544262 0.3007
26554458 31544263 1.8198
26554456 31544264 0.5278
26554455 31544265 0.3348
26554454 31544266 1.0208
26554453 31544267 0.7539
26554452 31544268 0.3109
26554451 31544269 1.0098
26554450 31544270 1.0983
26554449 31544271 0.7651
26554448 31544272 0.9715
26554447 31544273 1.1894
26554446 31544274 1.1349
26554445 31544275 1.6863
26554444 31544276 1.4541
26554412 31544277 1.7762
26554296 31544279 0.9246
26553921 31544282 1.199
26553997 31544284 0.8418
161723284 31544286 1.1761
26554392 31544287 2.0999
26553781 31544289 3.4808
26554363 31544291 0.6489
26554407 31544292 1.3461
26554406 31544293 1.5231
26554405 31544294 1.4519
26554403 31544295 3.4509
26553600 31544296 1.7237
26553706 31544297 3.8908
26554369 31544298 2.0815
26554300 31544299 3.731
26553549 31544307 1.0521
26553563 31544317 3.0837
26553565 31544319 1.1218
26553566 31544320 1.6445
26554377 31544323 1.7555
26554279 31544324 1.5013
26554308 31544326 1.378
26554307 31544327 2.5463
26554306 31544328 2.4854
26554305 31544329 1.8676
26554304 31544330 1.1045
26553500 31544331 2.0768
26553501 31544332 2.2226
26553502 31544333 2.7407
26553746 31544334 3.4006
26554057 31544336 4.803
26554257 31544337 0.9312
26553588 31544338 1.3732
26553922 31544339 1.356
161723285 31544340 1.2464
26553517 31544341 0.7736
26553518 31544342 3.4193
26553519 31544343 1.6901
26553520 31544344 1.5688
26553698 31544346 2.0398
26553701 31544347 2.3583
26554026 31544350 1.4727
26554025 31544351 0.8635
26554350 31544354 1.3194
26553543 31544356 3.2302
26554387 31544361 1.4206
26553682 31544362 0.7632
26553681 31544363 2.2833
26553572 31544365 0.7304
26553954 31544372 1.7918
26553953 31544373 1.3364
26553935 31544374 1.6134
26553936 31544375 0.9374
26553937 31544376 2.2656
26553657 31544377 2.2796
26553728 31544379 1.4555
26554397 31544382 2.0919
26553740 31544388 1.5459
26553741 31544389 1.2717
26553980 31544390 2.0519
26553504 31544391 1.2143
26554471 31544392 5.3636
26554470 31544393 1.2379
26553820 31544396 0.7135
26553800 31544397 1.6232
26553584 31544412 3.0074
26553585 31544413 2.0054
26553586 31544414 2.5836
26553522 31544415 2.3735
26553844 31544416 2.1131
26553531 31544417 0.7497
26553532 31544418 0.5872
26553851 31544420 4.6936
26554116 31544422 2.4696
26554114 31544424 2.7538
26554256 31544425 1.5464
26553868 31544429 1.9194
26553484 31544430 0.2482
26553685 31544431 2.3116
26554390 31544432 2.1769
26554353 31544433 3.1194
26553651 31544436 1.6836
26553652 31544437 1.4677
26553653 31544438 1.0666
26553654 31544439 3.2131
26553655 31544440 3.7019
26553780 31544442 1.3365
26553856 31544443 0.9218
26553857 31544444 1.7642
26553731 31544446 3.4445
26553591 31544448 4.2972
26553802 31544459 2.0229
26553971 31544475 3.5956
26553544 31544478 2.9213
26553892 31544479 0.4857
26554341 31544480 3.2941
26554201 31544481 1.1706
26554200 31544482 2.0227
26554199 31544483 1.9627
26554198 31544484 2.4983
26554197 31544485 0.4473
26553683 31544487 1.5883
26553705 31544492 0.7571
26554251 31544493 1.9807
26553727 31544494 0.5801
26553533 31544497 0.734
26553534 31544498 0.6115
26554389 31544499 0.6701
26554477 31544500 0.7988
26553508 31544504 2.2826
26553509 31544505 1.1819
26553510 31544506 2.6099
26553511 31544507 3.8398
26553512 31544508 0.6154
26553513 31544509 1.9096
161723286 31544510 0.3481
26554339 31544512 2.7288
26553943 31544513 4.7782
26554272 31544515 0.6325
26554271 31544516 0.9882
26554147 31544517 3.4132
26554370 31544519 0.8762
26553833 31544520 5.3282
26553742 31544521 2.1994
26553462 31544522 1.0791
26554335 31544523 1.2024
26553608 31544525 4.8021
26554060 31544533 0.8662
26553592 31544534 2.0529
26553998 31544537 2.7513
26554349 31544539 2.5666
26553525 31544557 1.3503
26553523 31544558 1.3963
26553580 31544559 1.2658
26553880 31544560 2.6273
26554368 31544561 1.558
26554367 31544563 0.7166
26554376 31544565 1.247
26554375 31544566 2.8684
26554210 31544569 1.4519
26554209 31544570 1.9776
26553894 31544571 0.9491
26553895 31544572 2.3931
26553896 31544573 0.4812
26553573 31544574 1.4888
26553574 31544575 2.9715
26554355 31544576 3.6496
26554146 31544577 3.0938
26554145 31544578 1.0011
26553756 31544579 4.642
26553809 31544580 1.0077
26554343 31544582 1.2404
26554344 31544584 1.871
26554345 31544585 3.0542
26554346 31544586 3.8134
26553704 31544588 1.766
26553528 31544589 1.0682
26553854 31544590 2.1749
26554288 31544591 3.6041
26554289 31544592 2.5911
26554290 31544593 0.8626
26553795 31544594 3.4978
26553794 31544595 0.7697
26553793 31544596 3.1486
26553792 31544597 1.9162
26553790 31544598 2.2798
26554203 31544600 3.7524
26554291 31544602 3.5692
26553777 31544604 1.6742
26553491 31544606 1.5333
26554140 31544607 1.64
26553489 31544608 2.6388
26553487 31544609 1.7773
26554259 31544614 1.3303
26554260 31544615 3.5821
26553973 31544620 4.25
26553972 31544621 2.2207
26554096 31544622 2.8652
26554099 31544623 1.4012
26554100 31544624 0.6881
26553755 31544636 2.633
26553840 31544637 0.8273
26553933 31544640 1.5785
26554437 31544645 1.5778
26554438 31544646 2.1128
26553806 31544647 1.1786
26553842 31544649 1.4716
161723283 31544650 0.6779
26553646 31544654 1.3582
26553645 31544655 3.6416
26554348 31544657 1.3725
26553672 31544658 4.1119
26553665 31544661 1.8214
26553786 31544662 1.8516
26553785 31544663 0.9721
26553634 31544664 3.1861
26554382 31544665 1.1936
26553547 31544668 1.1441
26554315 31544669 1.4993
26554314 31544670 2.9934
26554313 31544671 1.4924
26554312 31544672 1.551
26554311 31544673 1.1574
26553995 31544675 2.7134
26554091 31544676 0.9531
26554410 31544677 2.6945
26553552 31544681 1.4
26553530 31544683 1.1262
26554044 31544684 1.8466
26554319 31544685 2.2656
26553963 31544686 1.0542
26553962 31544687 1.4689
26553961 31544688 0.5679
26553960 31544689 1.1604
26553622 31544690 0.9129
26554022 31544691 1.2044
26554320 31544692 2.3088
26553830 31544696 0.7928
26553818 31544697 1.6644
26553817 31544698 1.3753
26553865 31544699 1.511
26553465 31544701 2.0818
26554037 31544703 1.1642
26554038 31544704 1.612
26553758 31544705 1.416
26553852 31544707 5.3202
26554258 31544708 1.7903
26553826 31544709 0.7035
26553803 31544711 1.2312
26553611 31544715 0.6058
26554327 31544716 2.3709
26554329 31544718 0.738
26554330 31544719 1.3349
26554008 31544720 3.1677
26554328 31544721 1.9014
26554331 31544724 3.3099
26554414 31544727 1.356
26553642 31544728 1.2043
26553815 31544729 3.8819
26553595 31544730 1.8952
26553593 31544731 1.763
26553855 31544734 1.2393
26553483 31544736 0.3532
26553482 31544737 0.4326
26553481 31544738 0.2288
26554211 31544739 0.74
26554398 31544743 0.6279
26554063 31544747 1.2541
26553913 31544748 2.2601
26553912 31544749 2.494
26553911 31544750 3.3023
26553910 31544751 1.1858
26553909 31544752 1.3512
26554310 31544753 3.0266
26553575 31544756 2.0926
26553503 31544757 0.5426
26554396 31544759 2.0846
26554150 31544767 2.9091
26553499 31544768 2.4887
26553498 31544769 4.7592
26553497 31544770 4.7548
26553495 31544771 4.7542
26553494 31544772 1.4436
26553493 31544773 1.109
26553492 31544774 0.771
26553602 31544777 2.4379
26554393 31544778 1.1708
26554394 31544779 1.0473
26554422 31544780 1.8013
26554423 31544781 2.0408
26554424 31544782 0.9511
26554425 31544783 0.8746
26553825 31544784 0.9123
26553824 31544785 1.4524
26553561 31544786 1.3707
26553560 31544787 1.7189
26553559 31544788 1.465
26553571 31544789 1.1484
26553558 31544790 0.9011
26554039 31544791 0.8368
26554040 31544792 1.5448
26554041 31544793 0.6963
26554042 31544802 2.4083
26554261 31544803 1.7077
26554262 31544804 1.2639
26554263 31544805 2.2191
26553732 31544807 1.3262
26553733 31544808 2.8045
26553799 31544809 6.377
26553664 31544810 1.1398
26553663 31544811 1.4989
26553661 31544812 2.3238
26553660 31544813 1.8361
26553658 31544815 2.6102
26553570 31544817 1.5059
26553569 31544818 2.8609
26553568 31544819 1.6727
26553601 31544820 0.7954
26553955 31544825 1.4078
26553505 31544826 2.5173
26554340 31544827 2.0843
26553556 31544828 0.7997
26553555 31544829 0.9826
26553554 31544830 0.73
26554439 31544831 0.7969
26554440 31544832 1.1234
26554441 31544833 0.4884
26554442 31544834 0.2565
26554443 31544836 0.7752
26553624 31544837 2.2849
26553866 31544838 1.214
26553759 31544839 2.2637
26553920 31544840 1.5601
26554358 31544841 2.0395
26554359 31544842 1.9301
26554014 31544843 2.1623
26554016 31544844 1.7333
26554017 31544845 1.3249
26554318 31544846 2.2523
26553620 31544847 0.9311
26554254 31544848 2.4305
26554337 31544851 1.9777
26554338 31544852 2.9895
26554482 31544864 2.9585
26554481 31544865 0.7516
26554480 31544866 0.9966
26554479 31544867 1.1873
26553477 31544868 0.4895
26553478 31544869 0.854
26553598 31544870 1.2599
26553599 31544871 2.4873
26554223 31544872 0.8671
26554226 31544874 1.3717
26553475 31544882 2.0012
26553474 31544883 1.5375
26554276 31544886 4.3507
26554277 31544889 4.5555
26554181 31544893 3.3977
26553837 31544894 4.3237
26553763 31544901 2.6281
26553637 31544904 1.5335
26554013 31544905 0.845
26554357 31544906 3.1209
26553743 31544910 2.5626
26553843 31544915 2.3405
26554483 31544916 2.4107
26554484 31544917 0.9557
26554142 31544918 3.2644
26553754 31544919 1.5365
26553753 31544920 1.9915
26554266 31544922 1.6884
26554267 31544923 1.6657
26554268 31544924 2.8501
26554269 31544925 1.908
26553858 31544926 1.0192
26553456 31544927 0.7057
26553455 31544928 0.5721
26553454 31544930 3.7724
