# Supplementary material for: Cloud computing for comparative genomics
Source: BMC Bioinformatics. 2010 May 18;11:259. doi: 10.1186/1471-2105-11-259 (PMC3098063; doi:10.1186/1471-2105-11-259)
Supplement: Additional file 1 — Cloud-ready reciprocal smallest distance algorithm (RSD). complete software stack for RSD-cloud software used to generate the results discussed in the present manuscript. [file 1471-2105-11-259-S1.ZIP › Cloud_RSD/RSD_standalone/examples/Orthologs/Mycoplasma_gallisepticum.aa_Mycoplasma_pneumoniae.aa_output]

13508427 31544205 0.627
13508426 31544206 3.1836
13508425 31544207 2.9966
13507758 31544210 2.3775
13508421 31544211 0.518
13508419 31544213 0.6755
13508418 31544214 1.5406
13508295 31544216 1.811
13508230 31544217 4.4041
13507782 31544218 1.9171
13507789 31544219 0.5654
13507790 31544220 1.201
13508019 31544224 0.6933
13507819 31544225 1.7345
13508424 31544226 1.2627
13508411 31544229 1.244
13508410 31544230 0.7643
13507792 31544233 1.7173
13507821 31544234 2.2214
13507949 31544235 0.641
13508023 31544236 2.2344
13507872 31544237 3.4643
13507873 31544238 1.2172
13507874 31544239 0.854
13507875 31544240 0.788
13507879 31544241 0.8461
13507950 31544242 0.9082
13508350 31544243 1.5709
13508349 31544244 1.4712
13508348 31544245 0.893
13508347 31544246 1.8633
13508063 31544247 0.6202
13508062 31544248 1.075
13508061 31544249 0.397
13508059 31544250 0.5754
13508015 31544253 3.0612
13507903 31544254 0.9994
13507904 31544255 0.8668
13507905 31544256 1.2368
13507906 31544257 1.0796
13507907 31544258 0.4071
13507908 31544259 0.2749
13507909 31544260 0.6723
13507910 31544261 0.7758
13507911 31544262 0.1519
13507912 31544263 1.0801
13507913 31544264 0.4727
13507914 31544265 0.3092
13507915 31544266 0.8894
13507916 31544267 0.5649
13507917 31544268 0.4782
13507918 31544269 0.6301
13507919 31544270 0.6174
13507920 31544271 0.6392
13507921 31544272 0.7358
13507922 31544273 0.69
13507923 31544274 0.5947
13507924 31544275 1.5895
13507925 31544276 1.5824
13508413 31544277 2.0892
13508351 31544278 5.6647
13508016 31544279 0.8232
13508366 31544284 0.973
13508365 31544285 3.5334
13508361 31544286 0.629
13508360 31544287 1.4205
13508359 31544290 5.4362
13508358 31544291 0.5474
13508370 31544292 1.2526
13508371 31544293 1.2223
13508375 31544294 1.274
13508376 31544295 2.399
13507773 31544298 2.0487
13507892 31544299 1.2533
13508073 31544307 1.151
13507893 31544317 2.4489
13507894 31544319 0.9651
13507895 31544320 2.3799
13507896 31544322 2.5848
13508161 31544324 1.4909
13508158 31544326 1.1013
13508280 31544331 1.5623
13508281 31544332 1.8236
13508282 31544333 1.4502
13508283 31544334 2.8077
13508217 31544337 0.8957
13507946 31544338 1.3985
13508099 31544340 0.9964
13508100 31544341 0.7272
13508101 31544343 2.1951
13508334 31544344 1.3325
13508428 31544346 1.633
13508268 31544347 1.7853
13508277 31544350 1.2657
13508278 31544351 0.9624
13508279 31544352 0.5412
13507760 31544354 1.0889
13507762 31544361 1.5292
13508214 31544362 0.8097
13508215 31544363 1.6781
13507771 31544365 2.3245
13508262 31544371 2.6554
13508165 31544374 1.2415
13508164 31544375 0.819
13508163 31544376 2.4736
13508294 31544377 1.2842
13508293 31544378 1.0151
13508292 31544379 1.2762
13508291 31544380 3.7689
13508191 31544381 3.7954
13508271 31544382 1.6847
13508192 31544383 2.0653
13507880 31544384 3.4241
13507881 31544387 3.8066
13507784 31544388 1.5805
13507785 31544389 1.3024
13508136 31544390 1.7263
13508135 31544392 2.6749
13508134 31544393 1.1803
13508140 31544396 0.9936
13508057 31544397 2.7585
13508030 31544412 1.6311
13508031 31544413 1.2281
13508032 31544414 1.9413
13508033 31544415 2.6184
13508255 31544417 0.7773
13508254 31544418 0.6475
13507952 31544420 4.3129
13508154 31544422 1.3993
13508155 31544423 1.8801
13508156 31544424 2.5811
13508141 31544425 1.6246
13508144 31544428 2.6842
13508145 31544429 1.7282
13508404 31544430 0.215
13508403 31544431 1.6421
13508402 31544432 2.8144
13508400 31544433 2.0005
13508117 31544436 1.9341
13508118 31544437 1.7302
13508119 31544438 1.159
13508121 31544439 2.6515
13508264 31544440 4.1887
13507948 31544442 1.5284
13507991 31544443 1.0258
13507992 31544444 1.9658
13508139 31544448 3.9846
13508422 31544459 2.1319
13508256 31544471 2.4008
13508120 31544475 2.6497
13508266 31544478 1.3694
13508267 31544479 0.6639
13508226 31544483 1.5769
13508407 31544491 1.3959
13507800 31544492 0.737
13508408 31544493 2.4494
13508315 31544494 0.7839
13508356 31544497 0.6662
13508355 31544498 0.5558
13507772 31544500 1.0331
13508316 31544502 3.0064
13508343 31544504 1.5542
13508342 31544505 1.401
13508341 31544506 1.7601
13508340 31544507 2.2426
13508339 31544508 0.5645
13508338 31544509 1.6071
13508337 31544510 0.3035
13508336 31544511 2.3751
13508211 31544514 1.7772
13508169 31544515 0.5102
13508168 31544516 0.7869
13508034 31544518 2.6386
13508035 31544519 0.8763
13508261 31544521 1.6064
13508260 31544522 1.3183
13508259 31544523 1.2834
13508213 31544525 4.6631
13508044 31544533 0.7005
13508126 31544535 3.798
13508212 31544537 2.0155
13507859 31544539 1.5218
13507863 31544558 1.1311
13507864 31544559 1.7449
13507854 31544561 1.3055
13507855 31544562 0.3575
13507856 31544563 0.4869
13507844 31544565 1.1947
13507845 31544566 1.7231
13508390 31544567 6.1273
13507757 31544569 2.1136
13508064 31544571 0.8728
13508065 31544572 2.3963
13508066 31544573 0.5476
13508067 31544574 1.4199
13508068 31544575 2.1313
13508069 31544576 3.3607
13508070 31544577 2.242
13508071 31544578 0.8485
13508072 31544579 3.6948
13508088 31544582 1.0016
13508087 31544583 3.3755
13508079 31544584 2.6232
13508078 31544585 2.8977
13508077 31544588 1.6465
13508089 31544590 1.1365
13508090 31544592 2.7846
13508091 31544593 0.8982
13508092 31544594 3.461
13508093 31544595 0.9598
13508307 31544597 2.9862
13508308 31544598 1.1793
13508310 31544600 3.3098
13508056 31544602 3.66
13508055 31544603 4.1959
13508054 31544604 1.5149
13508053 31544605 1.4179
13508040 31544606 1.2058
13508039 31544607 1.9708
13508038 31544608 1.7035
13508037 31544609 1.4151
13508036 31544610 3.6564
13507857 31544611 3.3862
13508075 31544621 1.8949
13507862 31544623 1.4744
13507861 31544624 0.9001
13508200 31544636 1.3211
13508123 31544637 1.0425
13507813 31544647 1.4149
13508208 31544648 3.9237
13508209 31544649 1.0274
13508210 31544650 0.3256
13508299 31544651 1.5628
13508300 31544652 1.6449
13508302 31544654 0.6855
13508304 31544655 2.8823
13508311 31544657 1.0494
13507983 31544661 0.8965
13507982 31544662 1.8728
13507981 31544663 0.4436
13507980 31544664 2.999
13507979 31544665 1.1423
13507978 31544666 3.2407
13507799 31544668 1.1513
13507798 31544669 1.2206
13507797 31544670 1.5536
13507796 31544671 1.2491
13507795 31544672 1.5001
13507794 31544673 0.9422
13508008 31544675 3.9058
13508229 31544676 1.1969
13508401 31544680 0.6418
13508312 31544681 0.7258
13508313 31544682 1.5166
13508042 31544683 0.9563
13508041 31544684 1.355
13508128 31544685 1.1735
13508129 31544686 0.9274
13508130 31544687 0.9483
13508131 31544688 0.5465
13508132 31544689 0.6408
13508133 31544690 0.9009
13508272 31544691 0.7811
13508199 31544692 1.633
13507898 31544693 1.9632
13508125 31544695 2.568
13508270 31544696 0.7769
13508284 31544697 4.6407
13508285 31544698 0.9754
13508286 31544699 1.7482
13508287 31544701 2.5065
13508288 31544703 0.8284
13508289 31544704 1.629
13508290 31544705 1.3967
13508306 31544707 3.7737
13508182 31544708 2.2449
13508345 31544709 0.559
13508012 31544711 1.4464
13507770 31544712 2.6435
13507768 31544715 0.7809
13507956 31544718 1.0148
13507955 31544719 1.4357
13508198 31544720 3.3615
13507954 31544724 2.6529
13507947 31544727 1.3529
13508218 31544728 1.6963
13508138 31544729 3.7597
13507810 31544731 1.6436
13508364 31544733 2.1529
13508363 31544734 0.8471
13507966 31544736 0.2755
13507965 31544737 0.3537
13507964 31544738 0.2125
13508185 31544739 0.6359
13508324 31544742 2.6689
13508173 31544743 0.2929
13508174 31544744 3.2625
13508047 31544747 1.4673
13508007 31544748 2.8004
13508006 31544749 1.8682
13508005 31544750 1.5671
13508004 31544751 1.2482
13508003 31544753 2.3168
13508186 31544755 4.0648
13508018 31544757 0.5763
13508405 31544758 2.137
13508183 31544762 2.6157
13508187 31544768 2.4041
13508190 31544771 3.6375
13508219 31544772 1.4615
13508220 31544773 1.4281
13508221 31544774 0.6261
13508222 31544776 4.0634
13508276 31544777 2.459
13507811 31544778 1.369
13507812 31544779 0.8534
13507935 31544780 1.7592
13507934 31544781 1.3499
13507933 31544782 0.8903
13507932 31544783 0.6767
13508367 31544784 0.7495
13508368 31544785 1.1463
13507805 31544786 1.5515
13507804 31544787 1.74
13507803 31544788 1.1331
13507802 31544789 0.787
13507801 31544790 0.7522
13507999 31544791 1.1801
13507998 31544792 2.0155
13507997 31544793 0.8654
13507791 31544802 2.1761
13508014 31544804 1.5497
13508357 31544805 2.2475
13508275 31544807 1.0906
13508274 31544808 2.0607
13508335 31544809 4.6165
13507977 31544810 1.1355
13507976 31544811 1.344
13507975 31544812 2.0871
13507974 31544813 2.7678
13507971 31544815 2.7254
13507970 31544816 2.1525
13507969 31544817 1.5524
13507967 31544819 1.9774
13507786 31544821 0.9697
13508166 31544824 2.6595
13508167 31544825 0.9036
13508395 31544826 1.5794
13508396 31544827 1.5814
13508397 31544828 0.7061
13508398 31544829 0.9736
13508399 31544830 0.7603
13507931 31544831 0.8343
13507930 31544832 1.0956
13507929 31544833 0.6856
13507928 31544834 0.3917
13507927 31544835 0.2362
13507926 31544836 0.7608
13508002 31544837 1.5243
13508000 31544838 1.1647
13507990 31544839 1.6699
13507989 31544840 1.1144
13507988 31544841 2.5146
13507987 31544842 1.75
13507986 31544843 1.698
13507985 31544844 1.4429
13507984 31544845 1.2663
13507815 31544846 1.9668
13508296 31544847 0.9263
13508297 31544848 2.5067
13507806 31544851 2.1126
13507807 31544852 2.2556
13507763 31544864 2.5521
13507764 31544865 0.6635
13507765 31544866 1.0874
13507783 31544867 1.1473
13507958 31544868 0.4442
13507959 31544869 0.5723
13507960 31544870 1.4738
13507961 31544871 1.7981
13507817 31544872 3.0255
13508094 31544882 1.1447
13508095 31544883 1.5155
13508081 31544886 2.1964
13508028 31544887 2.3142
13508084 31544889 1.8753
13508096 31544904 1.3277
13508346 31544905 0.9419
13507759 31544906 2.6584
13508416 31544916 1.7853
13508417 31544917 1.0569
13507756 31544918 2.5899
13507963 31544919 1.8018
13507962 31544920 1.4604
13507748 31544922 1.4457
13507747 31544923 1.427
13507746 31544924 2.8102
13507745 31544925 1.6718
13507744 31544926 1.1426
13507743 31544927 0.7467
13507742 31544928 0.5692
13507741 31544929 1.4101
13507740 31544930 3.16
