# Supplementary material for: Cloud computing for comparative genomics
Source: BMC Bioinformatics. 2010 May 18;11:259. doi: 10.1186/1471-2105-11-259 (PMC3098063; doi:10.1186/1471-2105-11-259)
Supplement: Additional file 1 — Cloud-ready reciprocal smallest distance algorithm (RSD). complete software stack for RSD-cloud software used to generate the results discussed in the present manuscript. [file 1471-2105-11-259-S1.ZIP › Cloud_RSD/RSD_standalone/examples/Orthologs/Mycoplasma_genitalium.aa_Mycoplasma_hyopneumoniae_232.aa_output]

54020117 12044853 1.0463
54020243 12044854 1.383
54020355 12044855 1.6942
54020350 12044856 2.2764
54020066 12044858 2.0764
54020653 12044859 2.651
54020022 12044869 3.0339
54020190 12044871 2.1553
54019983 12044873 1.0343
54020443 12044874 1.1664
54020199 12044876 1.587
54020354 12044879 2.7481
54020570 12044880 1.9207
54020575 12044881 2.1271
54020479 12044883 1.8602
54020273 12044884 1.547
54020360 12044885 1.9047
54020359 12044886 1.9651
54020480 12044888 0.846
54020618 12044889 1.4743
54020274 12044891 1.596
54020583 12044892 1.2588
54020582 12044893 2.663
54020581 12044894 2.1634
54020637 12044896 1.8221
54020517 12044897 1.3391
54020010 12044898 1.3391
54020132 108885079 1.2787
54020571 12044900 1.4274
54020133 12044901 1.6302
54020100 12044902 1.84
54020348 12044908 1.9091
54020290 108885080 1.4346
54020341 12044911 1.7931
54020413 108885081 3.0469
54020218 12044914 2.4008
54020519 12044916 4.113
54020518 12044917 1.3524
54020200 12044918 1.7261
54020623 12044919 4.2562
54020606 12044921 2.4635
54020008 12044922 2.3141
54020044 12044923 2.5176
161936258 12044924 1.6546
54020288 12044925 1.352
54020551 12044929 2.5326
54020550 12044930 2.7514
54020549 12044931 1.0143
54020521 12044933 0.8344
54020520 12044934 1.0899
54020384 12044935 1.8972
54020383 12044936 2.7588
54020432 12044938 2.8478
54020330 12044939 0.5679
54020329 12044940 0.796
54020328 12044941 0.6639
54020444 12044944 1.079
54020646 12044945 3.4546
54020645 108885083 2.8959
54020108 12044949 1.7987
54019988 12044951 2.0646
54019989 12044952 1.8833
54020431 12044954 1.8628
54020321 12044956 2.7117
54020541 108885084 2.2249
54020104 12044959 1.9773
54020105 12044962 2.9121
54020574 12044963 2.4363
54020106 12044964 2.914
54020192 12044965 1.4167
54020040 12044966 2.6975
54020401 12044967 2.9102
54020270 12044971 1.3816
54020271 12044972 3.5878
54020272 12044973 2.838
54020038 12044974 2.1965
54020621 12044978 1.5327
54020160 12044984 2.3031
54020352 12044986 2.4626
54020381 12044988 1.3174
54020027 12044990 0.8463
54020126 12044991 1.7177
54020017 12044992 3.6319
54020616 12044993 4.5419
161936256 12044994 1.475
54020644 12044998 3.3251
54020434 12045000 3.8205
54020069 12045003 1.5469
54020070 12045004 1.9149
54020071 12045005 1.7216
54020072 12045006 2.6087
54020073 12045007 0.6895
54020074 12045008 0.5425
54020075 12045009 2.0032
54020076 12045010 1.7727
54020077 12045011 1.2157
54020078 12045012 2.6894
54020079 12045013 2.0784
54020080 12045014 0.6521
54020081 12045015 1.5917
54020082 12045016 1.0285
54020083 12045017 0.6752
161936259 12045018 1.3512
54020085 12045019 1.6101
54020086 12045020 2.2603
54020087 12045021 1.5341
54020088 12045022 2.1054
54020089 12045023 2.3213
54020090 12045024 1.9806
54020091 12045025 2.4042
54020092 12045026 1.309
54020093 12045028 0.7713
54020094 108885090 1.2723
54020095 12045030 2.1508
54020096 12045031 2.2129
54020346 12045032 1.4641
54020345 12045033 1.9298
54020344 12045034 2.4949
54020168 12045038 3.1568
54020171 12045040 1.2172
54020172 12045041 1.2213
54020173 108885091 1.3308
54019975 108885092 1.2988
54020339 12045046 1.1364
54020338 12045047 3.8738
54020112 12045048 2.5959
54020113 12045049 1.0637
54020114 12045050 1.035
54019980 12045053 3.3469
54020320 12045055 1.2203
54020319 12045056 1.9895
54019979 12045057 2.9413
54020325 12045058 3.3389
54020208 12045061 2.4138
54020317 12045062 3.1201
54020285 12045067 3.5133
54020286 12045068 2.1278
54020116 12045069 2.2536
54020111 12045070 1.6126
54020185 108885095 2.5324
54020186 12045077 1.785
54020440 12045080 2.62
54020059 12045084 0.3884
54020060 12045085 0.7479
54020061 12045086 0.5284
54020416 12045087 1.9436
54020415 12045089 0.8985
54020015 12045090 1.6084
54020400 12045093 3.6253
54020568 12045094 1.7764
54020530 108885097 2.5737
54020194 12045098 2.8549
54020516 12045100 1.5015
161936260 12045103 2.7319
54020012 12045104 4.1736
54020011 12045105 1.5148
54020641 12045106 2.7822
54020642 12045107 1.7459
54020343 12045108 1.9563
54020206 12045112 1.8521
54020410 12045113 1.3473
54020409 12045114 2.568
54020169 12045115 3.5225
54020612 12045116 2.5053
54020611 12045117 2.6152
54020255 12045118 1.6394
54020506 12045121 2.3008
54020648 12045122 1.2212
54020046 12045126 2.1532
54020222 12045127 1.5167
54020221 12045128 2.1716
54020422 12045129 0.6605
54020423 12045130 1.1247
54020439 108885099 1.2301
54020424 12045132 1.7926
54020301 12045138 1.532
54020489 12045139 2.0802
54020162 12045144 2.1528
54020164 12045146 3.5793
54020386 12045147 2.942
54020387 12045148 1.7019
54020140 12045149 0.8403
54020139 12045150 0.7872
54020202 12045151 1.58
54019977 12045153 1.5793
54020293 12045154 2.7659
54020554 12045155 1.9134
54020216 108885101 1.152
54019991 12045157 0.6629
54020021 12045161 0.7595
54020287 12045162 4.8271
54020253 12045167 1.1489
54020303 12045169 5.2143
54020166 12045172 4.4311
54020248 12045179 2.2769
54020584 12045180 3.273
54020295 12045182 1.9662
54020107 12045185 2.8145
54020141 12045186 5.232
54020024 12045187 1.9605
54020023 12045188 1.8008
54020214 12045190 2.7638
54020205 13277519 2.4375
54020305 12045191 1.685
54020515 12045192 1.3479
54020260 12045193 0.8803
54020394 12045195 2.355
54020324 12045198 1.4836
54020628 108885105 1.5309
54020629 12045200 1.4215
54020318 108885106 1.8233
54020406 12045205 1.917
54020523 12045206 1.6467
54020569 12045210 3.2492
54020268 12045211 1.5182
54020007 12045212 2.1292
54020123 12045215 1.1535
54020553 12045217 1.5686
54020198 12045219 1.6828
54019998 12045220 4.0764
161936255 12045221 2.9997
54020630 12045222 1.4382
54020495 12045227 3.8176
54020492 12045228 2.8095
54019984 12045231 3.0445
54020402 12045234 2.518
54020620 12045236 1.7083
54019981 12045239 2.7819
54019972 12045240 1.4108
54020291 12045241 3.3928
54020213 12045244 1.4783
54019994 12045245 1.8014
54020097 12045252 3.9244
54020522 12045253 1.8413
54020057 12045256 0.8919
54020254 12045258 1.5361
54020006 12045261 0.5662
54020005 12045262 2.771
54020004 12045263 0.9074
54020003 12045264 2.9419
54020001 12045266 1.3816
54020000 12045267 2.3925
54020356 12045269 0.8431
54020650 12045277 1.1198
54020651 12045278 1.8247
54020353 108885112 2.5182
54020127 12045281 0.9807
54019978 12045283 2.7855
54020427 12045284 1.6776
54020115 12045286 1.1463
54020212 12045289 1.4146
54020261 108885113 1.1387
54020428 12045291 1.775
54020009 12045293 2.2733
54020578 12045294 2.0028
54020577 12045295 3.0089
54020576 108885114 4.7439
54020438 12045301 2.5891
54020414 12045302 3.9044
54020037 12045303 1.5853
54020036 12045304 1.2004
54020035 108885115 1.3662
54020572 12045307 0.9444
54020567 12045310 0.4234
54020016 108885117 2.2558
54020382 12045316 1.577
54020347 12045317 2.1121
54020412 12045319 1.1997
54020408 12045321 1.5231
54020652 12045322 2.796
54020659 12045323 3.0188
54020660 12045325 0.6834
54019970 12045329 3.4712
