# Supplementary material for: Cloud computing for comparative genomics
Source: BMC Bioinformatics. 2010 May 18;11:259. doi: 10.1186/1471-2105-11-259 (PMC3098063; doi:10.1186/1471-2105-11-259)
Supplement: Additional file 1 — Cloud-ready reciprocal smallest distance algorithm (RSD). complete software stack for RSD-cloud software used to generate the results discussed in the present manuscript. [file 1471-2105-11-259-S1.ZIP › Cloud_RSD/RSD_standalone/examples/Orthologs/Mycoplasma_genitalium.aa_Mycoplasma_penetrans.aa_output]

26553454 108885075 2.8721
26553455 12044853 0.5632
26553456 12044854 0.8135
26553858 12044855 1.1442
26554269 12044856 2.4558
26554268 12044857 3.4861
26554267 12044858 1.6622
26554266 12044859 1.588
26553795 12044860 2.9884
26554142 108885077 2.6624
26554210 12044864 2.2507
26553862 12044865 1.877
26554357 108885078 2.9919
26554350 12044869 1.5149
26554287 12044870 1.8528
26554387 12044871 1.6103
26554482 12044872 3.1929
26554481 12044873 0.8389
26554480 12044874 0.8689
26553611 12044876 0.8947
26553572 12044879 2.686
26554477 12044880 1.0902
26554369 12044881 1.7382
26554090 12044883 2.0666
26554479 12044884 1.725
26553740 12044885 1.8145
26553741 12044886 1.5075
26554088 12044888 0.7766
26554089 12044889 1.3522
26554042 12044890 1.9096
26553734 12044891 1.3394
26554311 12044892 1.3631
26554312 12044893 2.2085
26554313 12044894 1.6388
26554309 12044895 2.6185
26554315 12044896 1.7597
26553547 12044897 1.1825
26553705 12044898 0.9611
26553558 108885079 0.9311
26553571 12044900 1.3582
26553559 12044901 1.3668
26553560 12044902 1.5501
26553561 12044903 1.8827
26554337 12044904 3.3158
26553593 12044908 1.4217
26554393 12044909 1.4081
26554394 108885080 1.1381
26553806 12044911 1.6756
26553968 108885081 2.9304
26554231 12044914 1.238
26554230 108885082 2.7786
26554476 12044916 2.8874
26554475 12044917 1.3142
26553903 12044918 1.2703
26553821 12044920 4.6043
26553588 12044921 1.524
26554414 12044922 1.347
26553780 12044923 1.5742
26553999 12044924 0.9634
26554342 12044925 0.9982
26554058 12044927 5.2353
26554331 12044929 1.6574
26554330 12044930 1.2671
26554329 12044931 0.6133
26554328 12044932 1.7725
26553477 12044933 0.558
26553478 12044934 1.1964
26553598 12044935 1.8925
26553599 12044936 2.5834
26553753 12044937 1.6904
26553754 12044938 1.7581
26553481 12044939 0.3067
26553482 12044940 0.6058
26553483 12044941 0.4316
26553568 12044942 1.8564
26553570 12044944 1.5918
26553658 108885083 2.193
26553660 12044949 2.4912
26553661 12044950 3.3964
26553663 12044951 1.4935
26553664 12044952 1.3608
26554382 12044954 1.3459
26553634 12044955 2.4687
26553785 108885119 1.158
26553786 12044956 2.2954
26553665 108885084 1.9234
26554017 108885085 1.166
26554016 12044959 1.8472
26554014 12044960 2.4178
26554359 108885086 2.1792
26554358 12044962 2.7713
26553920 12044963 1.7707
26553759 12044964 2.0798
26553856 12044965 1.0471
26553857 12044966 2.3688
26554092 12044967 2.0348
26554041 12044971 0.9768
26554040 12044972 1.7969
26554039 12044973 1.1908
26553866 12044974 1.1071
26553624 12044976 2.5102
26553910 12044978 1.5184
26553912 12044980 2.5141
26553913 12044981 2.1994
26553995 12044982 3.6374
26553803 12044984 1.2578
26554262 12044986 1.9203
26553879 12044987 3.4054
26554296 12044988 1.0632
26553503 12044990 0.7228
26553981 12044991 1.1426
26554300 12044992 3.3905
26553563 12044993 2.5289
26553565 12044994 1.3042
26553566 12044995 2.4178
26554380 12044997 2.5629
26554322 12045000 4.3832
26554466 12045003 1.1371
161723281 12045004 1.1512
26554464 12045005 1.4166
26554463 12045006 1.2598
26554462 12045007 0.4957
26554461 12045008 0.3854
26554460 12045009 1.1924
26554457 12045010 1.1246
26554459 12045011 0.4109
26554458 12045012 2.7822
26554456 12045013 1.2155
26554455 12045014 0.4744
26554454 12045015 1.4227
26554453 12045016 0.6539
26554452 12045017 0.4056
26554451 12045018 1.0648
26554450 12045019 1.2682
26554449 12045020 1.1686
26554448 12045021 1.0412
26554447 12045022 1.1223
26554446 12045023 1.1294
26554445 12045024 2.2679
26554444 12045025 1.4854
26554443 12045026 1.1779
26554442 12045028 0.3872
26554441 108885090 0.9127
26554440 12045030 1.0395
26554439 12045031 0.9941
26554425 12045032 1.1405
26554424 12045033 1.0025
26554423 12045034 2.2852
26554422 12045035 1.6538
26553736 12045036 1.7687
26554376 12045046 1.5322
26554375 12045047 3.2159
26554368 12045048 1.5002
26554367 12045050 0.9648
26554349 12045053 2.7226
26554100 12045055 0.9612
26554099 12045056 1.572
26553523 12045057 1.529
26553580 12045058 1.9401
26553582 12045059 2.9723
26553584 12045060 3.3932
26553585 12045061 2.298
26553586 12045062 2.6309
26554370 12045331 1.2423
26553487 12045065 1.6535
26553489 12045066 2.4796
26553490 12045067 3.9121
26553491 12045068 1.9638
26554044 12045069 1.8229
26553530 12045070 1.397
26553610 12045072 4.4189
26553777 12045077 2.0061
26554291 12045079 3.5274
26553800 12045080 1.9949
26554141 12045082 0.6128
26554140 12045083 2.1365
26553540 12045084 0.3424
26553539 12045085 0.9159
26553538 12045086 0.6421
26553894 12045087 1.3239
26553895 12045088 2.1
26553896 12045089 0.6123
26553573 12045090 1.6152
26553574 12045091 3.1275
26554355 12045092 3.9426
26554146 12045093 3.8889
26554145 12045094 1.0161
26553972 108885097 2.0074
26553704 12045097 1.7102
26554344 12045098 3.2283
26554343 12045100 1.4836
26553854 12045101 2.1023
26554289 12045102 3.0335
26554290 12045103 1.0513
26553794 12045105 1.0138
26553475 12045106 1.8283
26553474 12045107 1.7463
26553637 12045108 1.4819
161723285 12045112 1.3997
26553517 12045113 0.93
26553519 12045114 2.5624
26553651 12045116 2.1257
26553652 12045117 1.5971
26553653 12045118 1.151
26553654 12045120 3.9192
26553971 12045121 2.6617
26553840 12045122 1.1933
26554319 12045126 2.2116
26553963 12045127 1.2468
26553962 12045128 1.3828
26553961 12045129 0.6929
26553960 12045130 1.29
26553622 108885099 1.0561
26554470 12045132 1.5468
26554471 12045133 5.0649
26553980 12045134 2.4088
26553815 108885100 3.2315
26553591 12045137 4.2186
26553820 12045138 0.9756
26554256 12045139 1.5514
26554116 12045144 2.2356
26554114 12045146 2.8056
26554307 12045147 2.3477
26554308 12045148 1.511
26554027 12045149 1.113
26554028 12045150 1.3086
26554279 12045151 1.4884
26553936 12045153 0.8877
26553935 12045154 1.5173
26554271 108885101 1.0821
26554272 12045157 0.6457
26554398 12045161 0.6252
26554150 12045163 5.1657
26554258 12045164 2.6808
26553844 12045166 2.5385
26554211 12045167 0.9154
26553499 12045169 2.6199
26553497 12045171 4.5941
26553495 12045172 4.8266
26554213 12045178 2.2248
26554320 12045179 2.3564
26553755 12045180 2.7512
26553842 12045182 1.4774
161723283 12045183 0.5148
26553685 12045184 2.7918
26554401 12045186 8.9398
26553682 12045187 1.1687
26553681 12045188 2.3567
26554257 12045190 1.2753
26553642 13277519 1.4305
26553494 12045191 1.52
26553493 12045192 1.7908
26553492 12045193 0.7418
26554199 12045195 2.2306
26554091 12045198 1.2858
26553532 108885105 0.694
26553531 12045200 0.8551
26554335 108885106 1.516
26553462 12045205 1.3651
26553742 12045206 1.7486
26553655 12045208 3.6132
26553544 12045210 3.3241
26553892 12045211 0.644
26553698 12045212 2.3336
26553830 12045215 0.8283
26554397 12045216 2.4589
26554022 12045217 1.1626
26553733 108885107 2.462
26553732 12045219 1.5818
26553602 12045220 3.1299
26554026 12045221 1.8923
26554025 12045222 1.0418
26554372 12045223 1.3363
26553500 12045224 2.3117
26553501 12045225 2.1398
26553502 12045226 2.3976
26553746 12045227 2.8238
26553818 12045228 3.3946
26553817 12045229 1.2847
26553865 12045230 1.7919
26553465 12045231 2.9492
26554037 12045232 1.2316
26554038 12045233 1.7499
26553758 12045234 1.4336
26553728 12045236 1.4687
26553657 12045238 2.2464
26554064 12045239 2.5633
26553620 12045240 1.1166
26554254 12045241 2.7439
26553647 12045244 1.7453
26553646 12045245 1.2902
26553645 12045246 3.911
26554373 12045248 6.2012
26553792 12045249 3.3306
26554348 12045253 1.4727
26553552 108885109 1.3435
26553727 12045256 0.8132
26553520 12045258 1.4732
26553799 12045259 5.7094
161723286 12045261 0.4379
26553513 12045262 1.8791
26553512 12045263 0.706
26553511 12045264 4.1795
26553510 12045265 3.124
26553509 12045266 1.5438
26553508 12045267 2.3934
26553826 12045269 0.7196
26554013 12045270 0.7457
26554383 12045271 3.1813
26554384 12045272 0.7725
26554385 12045273 2.0181
26554386 12045274 2.5719
26553534 12045277 0.6553
26553533 12045278 0.7525
26554263 108885112 2.6307
26554363 12045281 0.705
26554392 12045283 1.9339
161723284 12045284 1.1154
26553855 12045286 1.4876
26553997 12045289 1.0458
26553825 108885113 0.855
26553824 12045291 1.7941
26554407 12045293 1.7676
26554406 12045294 1.4995
26554405 12045295 1.9604
26554403 108885114 4.2514
26553505 12045301 2.3969
26554340 12045302 2.1032
26553556 12045303 1.0936
26553555 12045304 0.9474
26553554 108885115 1.046
26553543 12045306 3.0793
26553484 12045310 0.2887
26554396 12045311 2.2405
26553468 12045312 1.066
26554251 108885117 1.1883
26554472 12045316 0.9541
26554473 12045317 1.7909
26554412 12045319 1.3995
26554483 108885118 2.6504
26554484 12045321 1.1793
26554486 12045322 2.1488
26554487 12045323 1.2956
26554488 12045324 2.4155
26554489 12045325 0.8854
26553802 12045326 1.663
26554065 12045327 2.8707
26553816 12045328 1.1844
26553453 12045329 2.247
26553460 12045330 1.3113
