# Supplementary material for: Cloud computing for comparative genomics
Source: BMC Bioinformatics. 2010 May 18;11:259. doi: 10.1186/1471-2105-11-259 (PMC3098063; doi:10.1186/1471-2105-11-259)
Supplement: Additional file 1 — Cloud-ready reciprocal smallest distance algorithm (RSD). complete software stack for RSD-cloud software used to generate the results discussed in the present manuscript. [file 1471-2105-11-259-S1.ZIP › Cloud_RSD/RSD_standalone/examples/Orthologs/Mycoplasma_mycoides.aa_Mycoplasma_genitalium.aa_output]

12045329 42560561 2.8532
108885075 42560562 3.5709
12044909 42560563 2.045
12045322 42560564 2.6362
12044853 42560566 0.9959
12044854 42560567 1.4385
12044973 42560568 2.1102
12044972 42560569 3.1018
12044971 42560570 1.1982
12044871 42560572 1.6164
12044944 42560585 2.0327
13277519 42560589 1.8601
12044917 42560590 1.4106
12044916 42560593 5.0633
12045316 42560599 1.1239
12044936 42560602 2.7741
12044856 42560606 1.6252
108885112 42560608 2.8071
12044855 42560626 1.5295
12044988 42560629 1.2713
12044976 42560631 2.1329
12045121 42560632 3.7903
12044965 42560639 1.1183
12044896 42560642 1.7132
12044858 42560644 2.2352
12044924 42560648 1.34
12045090 42560664 1.6563
12044997 42560665 3.1222
12044875 42560668 2.7117
12045312 42560669 1.6419
12045101 42560671 2.4396
108885081 42560677 3.1781
12045321 42560685 1.304
108885118 42560686 2.6387
12044873 42560693 0.9932
12045150 42560695 2.6287
12045149 42560697 2.8196
12045112 42560698 2.2393
12045232 42560700 2.4599
12044884 42560701 1.9012
12045113 42560702 1.1339
12045114 42560703 3.9274
12044939 161723278 0.4853
12044940 42560710 0.57
12044941 42560711 0.5175
12045310 42560712 0.4966
12045206 42560718 1.8719
12045148 42560730 1.5443
12044931 42560734 1.5693
12044959 42560768 1.6169
108885085 42560770 2.1221
12045048 42560771 2.2189
12045050 42560773 1.123
12044892 42560774 1.3151
12044893 42560775 2.9073
12044894 42560776 2.2751
12045253 42560784 1.3337
12045036 42560786 3.3785
12045269 42560801 0.7384
12045147 42560803 2.9173
12044883 42560805 2.0035
12044888 42560806 1.176
12044889 42560807 1.6037
12045069 42560808 1.7365
12045070 42560809 1.6569
12045236 42560810 1.5646
108885099 42560811 1.4819
12045126 42560812 1.8659
12045130 42560813 1.916
12045129 42560814 0.8506
12045128 42560815 2.1861
12045127 42560816 1.4875
12045155 42560817 1.5447
12045217 42560818 1.3416
12044919 42560819 4.8748
12045289 42560821 1.1117
12045167 42560826 1.0121
12045233 42560828 1.9116
12044923 42560837 2.5641
12045192 42560838 2.1819
12045138 42560844 1.6341
12045058 42560845 2.5216
12045080 42560847 3.9209
12045283 42560848 2.5624
12044980 42560850 2.9598
12045191 42560851 1.6255
12044964 42560853 2.6766
12044962 42560854 2.3781
108885086 42560855 3.7921
12044960 42560856 2.2256
12045060 42560860 2.489
12045139 42560874 2.0366
12044990 127763383 0.7725
12044885 42560881 2.0846
12045284 42560891 1.7183
12044994 42560893 1.3794
12044993 42560896 2.9068
12044881 42560899 2.0346
108885114 42560900 3.3908
12045182 42560901 1.7923
12044978 42560902 1.5393
12045193 42560913 1.2342
12044918 42560914 1.6462
12045068 42560926 2.6753
12045211 42560943 1.7653
108885088 42560944 3.4277
12045188 42560946 2.0922
12045187 42560947 1.3096
12045212 42560951 2.5506
12044967 42560955 2.5847
12045198 42560956 1.4282
12044982 42560957 4.0033
12044898 42560958 1.3187
108885115 42560960 0.8266
12045304 42560962 1.3117
12045303 42560963 1.7542
12045301 42560964 2.8985
12044886 42560967 1.5268
12045245 42560974 2.1557
12045244 42560975 1.3799
108885097 42560977 2.5406
12045151 42560982 1.4941
12045227 42560984 5.5583
12045226 42560985 2.7876
12044876 42560986 1.4128
12045093 42560988 3.9882
12045094 42560989 1.3567
12044879 42560993 3.613
12045252 42560994 3.8191
12045105 42560999 1.3151
12045104 42561000 3.3091
12045103 42561001 2.1464
12045102 42561002 3.8128
12045164 42561004 2.764
12045132 42561009 1.7
12045134 42561010 2.9419
12045154 42561011 2.3545
12045228 42561014 3.2428
12045229 42561015 1.9049
12045230 42561016 2.3986
12045286 161723277 1.1611
12045273 42561021 3.0912
12045272 42561022 0.9899
12045271 42561023 3.6226
12045153 42561024 1.498
12045100 42561026 1.8807
12044897 42561027 1.4829
12044949 42561031 2.9133
12044984 42561033 1.3372
12045195 42561036 2.1232
12045099 42561038 2.5532
12044963 42561040 1.8862
12045055 42561045 1.2039
12045056 42561046 1.7661
12045041 42561052 3.6457
108885091 42561053 3.5359
12045203 42561064 2.6802
12045319 42561065 1.3286
108885107 42561075 3.6335
12045219 42561076 1.657
12045220 42561082 3.1017
12045243 42561085 1.9136
12045089 42561093 0.563
12045087 42561095 1.7895
12044908 42561097 2.3057
12045066 42561107 3.3672
12045061 42561113 2.3124
108885106 42561115 1.7198
12045079 42561118 2.9589
12045077 42561121 1.5509
108885095 42561122 1.9707
12045047 42561125 3.8453
12045046 42561126 1.6692
12045239 42561129 2.5481
12045295 42561130 2.3258
12045294 42561131 3.1226
12045293 42561136 1.7464
12044922 42561137 2.4329
12044869 42561138 2.3082
12045161 42561139 0.7814
12045053 42561140 4.7799
12045057 42561141 2.4594
12045215 42561142 0.9497
12045119 42561143 3.5793
12045205 42561144 2.1104
12044992 42561184 3.653
12044991 42561197 1.4296
108885101 42561204 0.9136
12045157 42561205 0.9041
12045208 42561207 5.1207
12045118 42561208 1.7778
12045117 42561209 2.25
12045116 42561210 2.4971
108885117 42561212 1.8604
12045184 42561215 2.8374
12045122 42561235 1.3302
12045277 42561238 0.9938
12045278 42561239 1.5765
12045327 42561240 6.2905
12045035 42561241 2.5961
12045034 42561242 2.3975
12045033 42561243 1.6494
12045032 42561244 1.142
12045031 42561245 1.8482
12045030 42561246 1.4371
108885090 42561247 1.0442
12045028 42561248 0.6437
12045025 42561249 2.2726
12045024 42561250 2.1908
12045023 42561251 1.7641
12045022 42561252 1.304
12045021 42561253 1.3429
12045020 42561254 1.9081
12045019 42561255 1.391
12045018 161723274 1.2171
12045016 42561257 0.7641
12045014 42561260 0.8413
12045013 42561261 1.3524
12045011 42561263 0.6747
12045010 42561264 1.3863
12045009 42561265 1.6564
12045008 42561266 0.6366
12045007 42561267 0.7914
12045006 42561268 2.2608
12045005 42561269 1.7734
12045004 42561270 1.4839
12045003 42561271 1.5866
108885077 42561283 2.4095
12045179 42561284 2.6021
12045180 42561285 2.6822
12044952 42561286 1.8628
12044951 42561287 1.5966
12045108 42561289 1.748
12044891 42561293 1.2125
12045098 42561294 2.9688
12045307 42561299 1.0804
12045146 42561311 3.622
12045145 42561312 2.181
12045144 42561313 2.9328
12044977 42561316 3.1696
12045145 42561326 2.181
12045291 42561345 1.9893
108885113 42561347 1.2827
12044900 42561350 1.6591
12044903 42561351 2.0473
12044901 42561352 1.7327
12044914 42561353 1.88
108885082 42561354 3.3786
108885079 42561357 1.7056
12045317 42561368 1.8647
12045086 42561372 0.5063
12045085 42561373 0.5774
12045084 42561374 0.2415
12044956 42561375 2.7873
12044911 42561376 1.6649
12044921 42561379 1.873
12045261 42561403 0.5225
12045262 42561404 2.0132
12045263 42561405 0.8622
12045265 42561407 2.928
12045266 42561408 2.9803
12045267 42561409 2.4614
12044880 42561411 1.4214
12045256 42561412 1.0004
12045258 42561413 1.4557
12044966 42561429 2.3867
12045241 42561430 2.0501
12044874 42561432 0.9557
12044974 42561447 2.5318
12044955 42561451 3.4931
12044954 42561454 1.2965
12044937 42561456 2.1816
12045281 42561459 0.8833
12044925 42561460 1.2381
12045171 42561461 3.9522
12044859 42561463 2.1864
108885080 42561468 1.4486
12044935 42561470 1.8917
12044945 42561471 2.7109
108885083 42561472 2.5031
12045107 42561475 1.7569
12045106 42561476 2.3015
12044904 42561478 3.333
12044929 42561481 3.033
12044930 42561482 3.5403
12044970 42561494 2.1754
12044989 42561500 1.823
12044933 42561510 0.7267
12044934 42561511 1.0601
12045221 42561520 2.94
12045222 42561521 1.1965
12045200 42561522 1.4826
108885105 42561523 1.1238
12045240 42561530 1.3556
12045072 42561539 4.1274
12045240 42561553 1.3556
12045072 42561562 4.1274
12045323 42561574 2.6905
12045325 161723273 0.6865
