# Supplementary material for: Cloud computing for comparative genomics
Source: BMC Bioinformatics. 2010 May 18;11:259. doi: 10.1186/1471-2105-11-259 (PMC3098063; doi:10.1186/1471-2105-11-259)
Supplement: Additional file 1 — Cloud-ready reciprocal smallest distance algorithm (RSD). complete software stack for RSD-cloud software used to generate the results discussed in the present manuscript. [file 1471-2105-11-259-S1.ZIP › Cloud_RSD/RSD_standalone/examples/Orthologs/Mycoplasma_mycoides.aa_Mycoplasma_hyopneumoniae_232.aa_output]

54019970 42560561 3.1365
54019971 42560562 3.5759
54020652 42560564 1.8405
54020117 42560566 1.0753
54020243 42560567 1.4903
54020272 42560568 1.9221
54020271 42560569 2.6623
54020270 42560570 1.3976
54020190 42560572 1.724
54020296 42560573 4.6502
54020587 42560577 2.5041
54020586 42560579 2.2666
54020588 42560581 2.112
54020444 42560585 1.1189
54020205 42560589 2.2145
54020518 42560590 1.3903
54020242 42560592 4.7145
54020382 42560599 1.258
54020383 42560602 2.5845
54020189 42560604 2.0348
54020349 42560605 3.2443
54020350 42560606 2.0093
54020351 42560607 2.9567
54020353 42560608 2.8789
54020598 42560620 1.4846
54020355 42560626 1.6479
54020381 42560629 1.154
54020166 42560634 4.0718
54020192 42560639 1.2786
54020637 42560642 1.3936
54020066 42560644 1.9087
54020357 161723280 1.4188
161936258 42560648 1.6389
54020178 42560649 2.4513
54020395 42560658 2.2546
54020397 42560661 2.9834
54020015 42560664 1.4606
54020065 42560672 2.729
54020413 42560677 1.525
54020607 161723279 0.7616
54020606 42560684 0.7511
54020408 42560685 1.2927
54020334 42560688 1.4381
54019983 42560693 0.9079
54020139 42560696 2.4707
54020140 42560697 2.5052
54019975 42560700 2.6811
54020273 42560701 1.3751
54020410 42560702 1.0194
54020409 42560703 3.1012
54020323 42560708 3.0072
54020330 161723278 0.3633
54020329 42560710 0.6527
54020328 42560711 0.5975
54020567 42560712 0.426
54020523 42560718 2.0519
54020540 42560719 2.8604
54020387 42560730 1.6438
54020551 42560732 2.9318
54020549 42560734 1.3555
54020050 42560739 4.0207
54020238 127763382 2.8702
54020626 42560766 2.1908
54020104 42560768 1.6771
54020103 42560769 2.4159
54020112 42560771 1.8619
54020113 42560772 1.1952
54020114 42560773 0.9847
54020583 42560774 1.3991
54020582 42560775 3.8822
54020581 42560776 2.6603
54020404 42560779 1.6176
54020522 42560784 1.2543
54020563 42560786 2.9239
54020297 42560789 4.7246
54020531 42560790 2.6909
54020041 42560799 4.1235
54020356 42560801 0.7478
54020386 42560803 2.0316
54020347 42560804 1.6939
54020479 42560805 1.5931
54020480 42560806 1.0498
54020618 42560807 1.4367
54020116 42560808 1.5049
54020111 42560809 1.105
54020620 42560810 1.6466
54020439 42560811 1.1968
54020046 42560812 2.5348
54020423 42560813 1.6962
54020422 42560814 0.8464
54020221 42560815 1.9732
54020222 42560816 1.4305
54020554 42560817 1.6462
54020553 42560818 1.3719
54020635 42560819 1.933
54020212 42560821 1.1307
54020275 42560822 2.1315
54020253 42560826 0.7134
54020044 42560837 2.8141
54020515 42560838 2.2178
54020301 42560844 1.4603
54020325 42560845 2.9992
54020440 42560847 3.7394
54019978 42560848 2.6938
54020305 42560851 1.4747
54020106 42560853 2.6215
54020105 42560854 1.707
54020627 42560859 3.3259
54020245 42560860 3.5031
54020527 42560870 1.1799
54020489 42560874 1.2938
54020027 127763383 0.5935
54020359 42560880 1.605
54020360 42560881 2.148
54020337 42560883 2.7671
54020427 42560891 1.6267
161936256 42560893 1.4485
54020616 42560896 3.4316
54020575 42560899 1.806
54020576 42560900 3.3019
54020295 42560901 1.7685
54020621 42560902 1.3047
54020260 42560913 1.4205
54020200 42560914 1.1842
54020285 42560925 3.1747
54020286 42560926 2.8515
54020392 42560927 1.9607
54020591 42560934 2.4524
54020589 42560935 1.4356
54020268 42560943 1.6754
54020023 42560946 2.0163
54020024 42560947 1.5966
54020007 42560951 2.882
54020401 42560955 2.7484
54020324 42560956 0.7691
54020010 42560958 1.0936
54019973 42560959 2.7945
54020035 42560960 1.1409
54020036 42560962 1.21
54020037 42560963 1.1815
54020438 42560964 2.5155
54019994 42560974 1.4412
54020213 42560975 1.1816
54020530 42560977 3.017
54020529 42560978 2.9326
54020202 42560982 0.8897
54020199 42560986 1.0962
54020400 42560988 2.7013
54020568 42560989 1.5804
54020354 42560993 2.6585
54020099 42560996 2.578
54020101 42560997 1.9169
54020102 42560998 3.1057
54020011 42560999 1.3265
54020012 42561000 3.2078
161936260 42561001 2.2723
54020014 42561003 2.8995
54020414 42561005 3.2416
54020361 42561008 9.2634
54020424 42561009 1.3497
54020293 42561011 2.6027
54020492 42561014 2.6848
54020115 161723277 1.1093
54019977 42561024 1.2739
54020516 42561026 1.7666
54020517 42561027 1.1671
54020220 42561030 2.71
54020108 42561031 2.3026
54020160 42561033 2.0064
54020394 42561036 1.9272
54020574 42561040 1.3778
54020124 42561042 2.7405
54020405 42561043 2.7198
54020371 42561044 2.8992
54020320 42561045 1.1481
54020319 42561046 1.937
54020175 42561051 1.4502
54020176 42561052 1.9287
54020177 42561053 2.0124
54020487 42561054 2.3977
54020453 42561059 1.1971
54020454 42561060 0.8581
54020455 42561061 1.578
54020456 161723276 1.3444
54020107 42561064 1.9745
54020412 42561065 1.1366
54020252 42561066 2.7222
54020198 42561076 1.6559
54020604 42561077 1.4455
54019998 42561082 3.2647
54020227 42561089 3.3028
54020358 42561090 2.794
54020415 42561093 0.8366
54020416 42561095 1.0406
54020348 42561097 2.006
54020208 42561113 1.7189
54020318 42561115 1.3788
54020187 42561118 3.3989
54020186 42561121 1.4525
54020185 42561122 2.2675
54020338 42561125 4.1033
54020339 42561126 1.4938
54019981 42561129 1.9485
54020577 42561130 3.0263
54020578 42561131 1.5326
54020009 42561136 1.5619
54020008 42561137 1.4705
54020022 42561138 3.5603
54020021 42561139 0.7109
54019980 42561140 2.7052
54019979 42561141 2.915
54020123 42561142 1.0263
54020406 42561144 1.3973
54020532 42561147 0.7336
54020533 42561148 1.1415
54020534 42561149 4.8561
54020536 42561151 3.0509
54020537 42561152 3.6658
54020538 42561153 5.5974
54020277 42561156 2.1206
54020276 42561162 1.7979
54020605 42561172 2.1297
54020434 42561180 2.8983
54020017 42561186 2.0259
54020126 42561197 1.6937
54020216 42561204 0.9052
54019991 42561205 0.8619
54020255 42561208 1.7616
54020611 42561209 2.2301
54020612 42561210 2.6187
54020016 42561212 1.9524
54020188 42561213 1.5266
54020648 42561235 1.1547
54020650 42561238 0.9052
54020651 42561239 1.22
54020519 42561240 4.5762
54020344 42561242 2.0082
54020345 42561243 1.7437
54020346 42561244 1.2303
54020096 42561245 1.8142
54020095 42561246 2.0659
54020094 42561247 1.0786
54020093 42561248 0.9964
54020091 42561249 1.7097
54020090 42561250 1.5149
54020089 42561251 2.1211
54020088 42561252 1.1761
54020087 42561253 1.1365
54020086 42561254 1.9538
54020085 42561255 1.1282
161936259 161723274 0.9202
54020082 42561257 1.0542
54020081 42561259 1.849
54020080 42561260 0.5176
54020079 42561261 1.4544
54020077 42561263 0.927
54020076 42561264 1.3334
54020075 42561265 1.2638
54020074 42561266 0.5362
54020073 42561267 0.5661
54020072 42561268 1.7806
54020071 42561269 1.721
54020070 42561270 1.0325
54020069 42561271 1.4481
54020248 42561284 2.1175
54020584 42561285 3.6127
54019989 42561286 1.7232
54019988 42561287 2.063
54020343 42561289 1.6157
54019984 42561291 2.1791
54020274 42561293 1.0177
54020194 42561294 2.445
54020572 42561299 1.5494
54020163 42561312 1.9552
54020162 42561313 3.0015
54020164 42561324 2.8911
54020163 42561326 1.9552
54020506 42561328 3.1173
54020428 42561345 1.3595
54020261 42561347 1.6122
54020571 42561350 1.5057
54020133 42561352 1.5508
54020132 42561357 1.4693
54020218 42561366 2.0628
54020061 42561372 0.5492
54020060 42561373 0.7444
54020059 42561374 0.3101
54020321 42561375 2.5885
54020341 42561376 1.5002
54020006 42561403 0.584
54020005 42561404 2.2983
54020004 42561405 0.952
54020003 42561406 2.9761
54020002 42561407 4.5574
54020001 42561408 2.3348
54020000 42561409 2.5534
54020570 42561411 1.7739
54020057 42561412 0.9162
54020254 42561413 1.7119
54020161 42561428 3.7195
54020040 42561429 2.4074
54020291 42561430 2.627
54020443 42561432 1.2672
54020643 42561433 3.5272
54020526 42561440 3.4623
54020525 42561441 4.147
54020528 42561442 2.1405
54020038 42561447 2.4971
54020431 42561454 1.6973
54020432 42561455 3.2231
54020127 42561459 0.9928
54020288 42561460 1.1375
54020167 42561461 4.0305
54020653 42561463 2.5338
54020290 42561468 1.5875
54020384 42561470 1.785
54020646 42561471 2.343
54020645 42561472 1.8723
54020303 42561474 7.6736
54020642 42561475 1.7106
54020641 42561476 2.3222
54020638 42561478 2.3548
54020374 42561479 4.5388
54020373 42561480 2.1128
54020378 42561481 1.0573
54020377 42561482 1.0223
54020376 42561483 0.8471
54020375 42561491 1.08
54020521 42561510 0.8658
54020520 42561511 0.9935
161936255 42561520 1.9124
54020630 42561521 1.0332
54020629 42561522 1.2786
54020628 42561523 1.2901
54019972 42561530 1.2203
54019972 42561553 1.2203
54019993 42561572 1.5571
54020659 42561574 3.2148
54020660 161723273 0.65
