# Supplementary material for: Cloud computing for comparative genomics
Source: BMC Bioinformatics. 2010 May 18;11:259. doi: 10.1186/1471-2105-11-259 (PMC3098063; doi:10.1186/1471-2105-11-259)
Supplement: Additional file 1 — Cloud-ready reciprocal smallest distance algorithm (RSD). complete software stack for RSD-cloud software used to generate the results discussed in the present manuscript. [file 1471-2105-11-259-S1.ZIP › Cloud_RSD/RSD_standalone/examples/Orthologs/Mycoplasma_mycoides.aa_Mycoplasma_penetrans.aa_output]

26553453 42560561 2.6996
26553454 42560562 3.2409
26554393 42560563 1.4902
26554486 42560564 2.1278
26553455 42560566 0.9868
26553456 42560567 1.324
26554039 42560568 2.2853
26554040 42560569 3.0058
26554041 42560570 1.1971
26554387 42560572 1.3486
26554165 42560575 2.0935
26553710 42560583 1.9187
26553570 42560585 1.2723
26553569 42560586 2.2912
26553568 42560587 2.7462
26553642 42560589 1.4395
26554475 42560590 1.3727
26553718 42560594 0.7769
26553717 42560595 0.9763
26554187 42560597 1.6289
26554472 42560599 1.1632
26553599 42560602 2.5118
26554268 42560605 3.7348
26554269 42560606 2.179
26554261 42560607 2.577
26554263 42560608 2.638
26553769 42560610 2.2119
26553626 42560614 1.0343
26554165 42560615 2.0935
26553858 42560626 1.4258
26554296 42560629 0.997
26553624 42560631 2.1907
26553772 42560632 3.4551
26553495 42560634 3.9573
26553856 42560639 0.9849
26554315 42560642 1.6519
26554267 42560644 1.8222
26553999 42560648 1.5551
26553880 42560649 2.9797
26553603 42560658 1.4053
26553573 42560664 1.5455
26554380 42560665 3.8711
26553854 42560671 2.9832
26553810 42560672 1.4927
26553968 42560677 2.8528
26554043 42560684 1.6802
26554484 42560685 1.1665
26554483 42560686 2.5943
26554481 42560693 0.921
26554028 42560695 2.8298
26554027 42560697 3.1711
161723285 42560698 2.4017
26554037 42560700 2.2745
26554479 42560701 1.8429
26553517 42560702 0.9478
26553518 42560703 2.7558
26553519 42560705 3.3117
26553735 42560708 2.5804
26553481 161723278 0.451
26553482 42560710 0.5341
26553483 42560711 0.519
26553484 42560712 0.422
26553742 42560718 1.7727
26554308 42560730 1.6636
26554005 42560734 1.5867
26553930 42560738 3.72
26554428 42560766 2.5024
26554016 42560768 1.0987
26554017 42560770 2.2288
26554368 42560771 1.7486
26554367 42560773 1.0895
26554311 42560774 1.1035
26554313 42560776 2.1989
26553974 42560782 1.1914
26554348 42560784 1.4315
26553736 42560786 4.121
26553909 42560790 2.9654
26553625 42560799 4.0867
26553826 42560801 0.7283
26554307 42560803 2.5932
26554473 42560804 1.3054
26554090 42560805 1.5044
26554088 42560806 0.8531
26554089 42560807 0.962
26554044 42560808 1.74
26553530 42560809 1.6498
26553728 42560810 1.5059
26553622 42560811 1.2585
26554319 42560812 2.2903
26553960 42560813 1.7628
26553961 42560814 0.8389
26553962 42560815 1.5873
26553963 42560816 1.2959
26553955 42560817 1.6607
26554022 42560818 1.2161
26554413 42560820 2.0323
26553997 42560821 0.9036
26553788 42560824 1.5777
26553789 42560825 2.03
26554211 42560826 0.8771
26554038 42560828 1.4677
26553666 42560837 2.4007
26553493 42560838 1.6789
26554435 42560843 3.0895
26553820 42560844 1.3278
26553580 42560845 2.4236
26553800 42560847 3.9406
26554392 42560848 2.6322
26553912 42560850 2.5086
26553494 42560851 1.3634
26553759 42560853 1.9986
26554358 42560854 2.1134
26554359 42560855 3.2439
26553584 42560860 3.1709
26553608 42560864 4.5319
26553549 42560870 1.1303
26554256 42560874 1.3112
26554395 42560875 2.0278
26553503 127763383 0.6238
26553740 42560881 1.5917
26554377 42560883 1.6725
161723284 42560891 1.2292
26553565 42560893 1.3419
26553563 42560896 4.2277
26554369 42560899 1.6587
26554403 42560900 3.2226
26553842 42560901 1.8063
26553910 42560902 1.0071
26553828 42560903 2.5132
26553492 42560913 1.1858
26553529 42560914 1.4351
26553575 42560923 5.8175
26553490 42560925 3.7366
26553491 42560926 2.8787
26553900 42560934 2.0836
26553901 42560935 0.9099
26553892 42560943 1.8396
26553681 42560946 2.7499
26553682 42560947 1.116
26553683 42560948 3.0755
26553698 42560951 2.3613
26554092 42560955 3.1799
26554091 42560956 1.0089
26553995 42560957 2.2549
26553705 42560958 1.2018
26553970 42560959 1.5674
26553554 42560960 0.993
26553555 42560962 0.9486
26553556 42560963 1.4731
26553505 42560964 2.9913
26554469 42560965 1.4085
26553741 42560967 0.8535
26553700 42560970 3.3294
26554355 42560972 3.5678
26553646 42560974 1.6268
26553647 42560975 1.585
26553972 42560977 3.1581
26553973 42560978 2.8476
26554279 42560982 1.1366
26553746 42560984 5.0902
26553502 42560985 1.2659
26553611 42560986 1.2543
26554146 42560988 3.4444
26554145 42560989 1.2274
26553595 42560990 1.5856
26553522 42560993 3.2326
26554203 42560994 5.0476
26553790 42560996 2.5203
26553792 42560997 2.4886
26553793 42560998 3.4951
26553794 42560999 0.9559
26553795 42561000 3.0686
26554290 42561001 1.4325
26554289 42561002 2.6757
26554288 42561003 2.7691
26554258 42561004 2.0391
26554340 42561005 3.9181
26554470 42561009 1.5519
26553980 42561010 2.915
26553935 42561011 2.229
26553818 42561014 2.1737
26553817 42561015 1.777
26553865 42561016 2.1548
26553855 161723277 0.9014
26554385 42561021 2.9712
26554384 42561022 0.8044
26553936 42561024 1.3338
26553937 42561025 2.4747
26554343 42561026 2.2369
26553547 42561027 1.0178
26554226 42561030 1.5818
26553660 42561031 1.8912
26553803 42561033 1.2032
26554199 42561036 2.1751
26554198 42561037 2.7478
26554324 42561039 1.6912
26553920 42561040 1.4556
26553922 42561044 1.2261
26554100 42561045 0.8423
26554099 42561046 1.6227
26554352 42561059 3.8655
26553998 42561064 3.0556
26554412 42561065 0.9606
26553628 42561066 1.4485
26553733 42561075 2.9388
26553732 42561076 1.7625
26554096 42561081 3.2961
26553602 42561082 2.4836
26553627 42561088 0.9544
26554418 42561089 3.0515
26553896 42561093 0.4859
26553894 42561095 1.5987
26553593 42561097 2.0036
26553489 42561107 3.1745
26553585 42561113 1.9966
26554335 42561115 1.42
26554291 42561118 3.0914
26553777 42561121 1.3105
26554372 42561123 0.904
26554375 42561125 4.1705
26554376 42561126 1.7221
26554064 42561129 1.8247
26554405 42561130 2.7568
26554406 42561131 1.433
26554407 42561136 1.4104
26554414 42561137 1.3656
26554350 42561138 2.012
26554398 42561139 0.6751
26554349 42561140 3.1059
26553523 42561141 2.0308
26553830 42561142 0.9846
26553462 42561144 1.7809
26553976 42561145 2.82
26553743 42561156 3.041
26554322 42561180 2.0234
26554165 42561191 2.0935
26553981 42561197 1.6971
26554271 42561204 1.0553
26554272 42561205 0.7914
26553656 42561206 3.6859
26553655 42561207 4.5674
26553653 42561208 1.6603
26553652 42561209 1.8613
26553651 42561210 1.8171
26554251 42561212 1.6052
26554391 42561213 1.5845
26554390 42561214 1.7003
26553685 42561215 2.5785
26553574 42561217 2.8375
26554062 42561226 1.077
26554061 42561229 2.8179
26553840 42561235 1.0062
26553534 42561238 0.6923
26553533 42561239 1.3872
26553541 42561240 5.731
26554422 42561241 2.8463
26554423 42561242 2.0467
26554424 42561243 1.3149
26554425 42561244 1.0392
26554439 42561245 1.1538
26554440 42561246 1.5445
26554441 42561247 0.7239
26554442 42561248 0.6654
26554444 42561249 1.9129
26554445 42561250 1.9823
26554446 42561251 1.5802
26554447 42561252 1.3636
26554448 42561253 1.2823
26554449 42561254 1.5364
26554450 42561255 0.9245
26554451 161723274 1.2515
26554453 42561257 0.6809
26554454 42561259 1.7237
26554455 42561260 0.7848
26554456 42561261 0.9426
26554459 42561263 0.5301
26554457 42561264 1.0776
26554460 42561265 1.1763
26554461 42561266 0.8702
26554462 42561267 0.728
26554464 42561269 1.683
161723281 42561270 1.4357
26554466 42561271 0.9789
26553787 42561272 0.7574
26554416 42561274 2.597
26554142 42561283 1.7648
26554320 42561284 2.42
26553755 42561285 4.0
26553664 42561286 1.4649
26553663 42561287 1.6433
26553637 42561289 1.381
26553465 42561291 2.7711
26553734 42561293 1.4064
26554344 42561294 2.1981
26554346 42561296 4.5717
26554013 42561299 1.4814
26554115 42561312 1.8743
26554116 42561313 3.0708
26554114 42561324 2.5589
26554115 42561326 1.8743
26553971 42561328 2.9078
26553629 42561343 1.1992
26553824 42561345 1.5051
26553825 42561347 1.405
26553571 42561350 1.5279
26553561 42561351 2.0675
26553559 42561352 1.7513
26554231 42561353 1.6929
26554230 42561354 2.1767
26554232 42561355 3.238
26553558 42561357 1.4941
26553908 42561361 2.3619
26554223 42561363 1.8364
26554034 42561369 1.2147
26554035 42561370 1.2348
26553538 42561372 0.6454
26553539 42561373 0.9104
26553540 42561374 0.3075
26553786 42561375 2.4247
26553806 42561376 1.1523
26553588 42561379 1.5863
161723286 42561403 0.5305
26553513 42561404 1.6368
26553512 42561405 0.8016
26553511 42561406 3.482
26553510 42561407 3.0085
26553509 42561408 1.1797
26553508 42561409 3.3069
26554477 42561411 0.7784
26553727 42561412 0.8031
26553520 42561413 1.9867
26553504 42561420 1.1418
26554063 42561426 3.7836
26553857 42561429 2.0314
26554254 42561430 1.7371
26554480 42561432 0.9306
26554341 42561433 3.742
26553550 42561436 4.0335
26553866 42561447 2.4638
26553634 42561451 2.3933
26554382 42561454 1.3545
26553754 42561455 3.0982
26553753 42561456 2.4576
26554363 42561459 0.8347
26554342 42561460 0.9265
26554266 42561463 1.548
26554394 42561468 1.4204
26553598 42561470 1.7829
26553658 42561472 2.282
26553661 42561474 5.1402
26553474 42561475 1.3831
26553475 42561476 2.1137
26554338 42561477 2.9481
26554337 42561478 2.356
26554331 42561481 3.5198
26554006 42561482 3.1281
26554004 42561484 2.1165
26553468 42561506 1.3058
26553477 42561510 1.0956
26553478 42561511 1.3388
26554026 42561520 2.2891
26554025 42561521 1.2496
26553531 42561522 1.3624
26553532 42561523 1.0
26553601 42561528 1.2542
26553620 42561530 1.3241
26553601 42561551 1.2542
26553620 42561553 1.3241
26553767 42561572 4.3977
26554310 42561573 3.3697
26554487 42561574 2.4882
26554488 42561575 2.2606
