# Supplementary material for: Cloud computing for comparative genomics
Source: BMC Bioinformatics. 2010 May 18;11:259. doi: 10.1186/1471-2105-11-259 (PMC3098063; doi:10.1186/1471-2105-11-259)
Supplement: Additional file 1 — Cloud-ready reciprocal smallest distance algorithm (RSD). complete software stack for RSD-cloud software used to generate the results discussed in the present manuscript. [file 1471-2105-11-259-S1.ZIP › Cloud_RSD/RSD_standalone/examples/Orthologs/Mycoplasma_penetrans.aa_Mycoplasma_hyopneumoniae_232.aa_output]

54019970 26553453 2.7254
54019971 26553454 3.9406
54020117 26553455 0.9235
54020243 26553456 1.2235
54020406 26553462 1.6189
54019984 26553465 2.924
54020642 26553474 1.6973
54020641 26553475 2.4642
54020521 26553477 1.2603
54020520 26553478 1.4061
54020330 26553481 0.5158
54020329 26553482 0.6745
54020328 26553483 0.5934
54020567 26553484 0.3814
54020285 26553490 2.9139
54020286 26553491 2.5714
54020260 26553492 1.0496
54020515 26553493 1.5204
54020305 26553494 1.6104
54020167 26553497 4.6097
54020491 26553499 5.5055
54020027 26553503 0.7051
54020334 26553504 1.5362
54020438 26553505 2.6927
54020048 26553506 3.5823
54020000 26553508 2.9003
54020001 26553509 1.1704
54020002 26553510 2.7137
54020003 26553511 3.8928
54020004 26553512 0.933
54020005 26553513 2.565
54020006 161723286 0.5782
54020410 26553517 1.1143
54020409 26553518 2.7965
54020289 26553519 2.2917
54020254 26553520 1.4261
54019979 26553523 2.6335
54020111 26553530 1.5647
54020629 26553531 1.4878
54020628 26553532 1.3984
54020651 26553533 1.4386
54020650 26553534 0.9355
54020061 26553538 0.6604
54020060 26553539 0.843
54020059 26553540 0.3389
54020519 26553542 4.377
54020517 26553547 0.8953
54020528 26553550 4.5388
54020035 26553554 1.4613
54020036 26553555 1.0914
54020037 26553556 1.1175
54020132 26553558 1.2792
54020133 26553559 1.586
54020100 26553560 1.6679
54020616 26553563 4.2035
161936256 26553565 1.4963
54020446 26553568 2.4987
54020445 26553569 3.8691
54020444 26553570 1.5904
54020571 26553571 1.4225
54020354 26553572 2.1476
54020015 26553573 1.4601
54020325 26553580 3.4033
54020208 26553585 2.6956
54020348 26553593 2.0701
54020384 26553598 1.3619
54020383 26553599 2.3675
54019998 26553602 3.2365
54020395 26553603 1.817
54020526 26553606 5.5499
54020019 26553608 4.741
54020199 26553611 1.4043
54020067 26553614 2.7329
54019972 26553620 1.232
54020439 26553622 1.1851
54020041 26553625 3.0931
54020252 26553628 2.4053
54020607 26553629 2.5343
54020632 26553632 4.0778
54020266 26553634 2.5448
54020343 26553637 1.747
54020205 26553642 1.3954
54019994 26553646 1.6777
54020213 26553647 1.4785
54020612 26553651 2.4282
54020611 26553652 2.5201
54020255 26553653 1.7779
54020476 26553654 2.8978
54020645 26553658 2.5566
54020108 26553660 1.6055
54019988 26553663 1.8459
54019989 26553664 1.827
54020541 26553665 2.4063
54020044 26553666 2.1211
54020299 26553673 3.1347
54020283 26553674 3.1208
54020023 26553681 2.4398
54020024 26553682 1.4247
54020007 26553698 2.2873
54020010 26553705 1.0902
54020057 26553727 1.1334
54020620 26553728 1.5572
54020198 26553732 1.5728
161936257 26553733 2.3697
54020274 26553734 1.1463
54020323 26553735 2.8981
54020563 26553736 2.4592
54020360 26553740 1.8319
54020359 26553741 1.3196
54020523 26553742 1.8348
54020277 26553743 2.6325
54020495 26553746 3.6404
54020432 26553754 3.1212
54020584 26553755 3.1086
54020527 26553757 1.2857
54020402 26553758 2.8126
54020106 26553759 2.9233
54020186 26553777 1.6906
54020321 26553786 2.9328
54020099 26553790 2.3515
54020101 26553792 2.7498
54020011 26553794 1.3524
54020012 26553795 3.3748
54020440 26553800 1.6176
54020160 26553803 2.1455
54020341 26553806 1.6361
54020065 26553810 2.8075
54020492 26553818 2.5506
54020301 26553820 1.4187
54020428 26553824 1.6805
54020261 26553825 1.1061
54020356 26553826 0.9615
54020123 26553830 1.0484
54020427 161723284 1.5332
54020648 26553840 1.0926
54020295 26553842 2.1042
54020107 26553844 3.0146
54020433 26553849 3.101
54020115 26553855 1.4782
54020192 26553856 1.348
54020040 26553857 1.6476
54020355 26553858 1.4386
54020038 26553866 2.002
54020178 26553880 2.2169
54020610 26553890 6.9428
54020268 26553892 1.3764
54020416 26553894 1.3864
54020415 26553896 0.835
54020595 26553898 2.6911
54020591 26553900 2.5242
54020590 26553901 1.7026
54020589 26553902 1.08
54020200 26553903 1.4999
54020531 26553909 3.1645
54020621 26553910 1.2065
54020257 26553913 3.3775
54020574 26553920 1.9175
54020435 26553921 1.0994
54020371 26553922 2.7413
54020500 26553929 2.0096
54020181 26553930 2.5381
54020147 26553931 1.5015
54020293 26553935 2.3333
54019977 26553936 1.1531
54020554 26553955 2.5067
54020423 26553960 1.0846
54020422 26553961 0.5367
54020221 26553962 1.4689
54020222 26553963 1.4354
54019973 26553970 1.9669
54020506 26553971 2.8143
54020530 26553972 2.52
54020529 26553973 2.6579
54020126 26553981 1.8515
54020212 26553997 1.1097
161936258 26553999 1.7252
54020375 26554004 1.9536
54020550 26554006 2.6408
54020551 26554007 2.0371
54020104 26554016 1.7881
54020553 26554022 1.512
54020630 26554025 1.1852
161936255 26554026 2.649
54020140 26554027 1.0799
54020139 26554028 1.3462
54019974 26554037 2.3029
54020272 26554039 2.352
54020271 26554040 3.1288
54020270 26554041 1.5068
54020606 26554043 2.2836
54020116 26554044 1.9912
54020425 26554063 1.5828
54019981 26554064 1.8354
54020480 26554088 0.6854
54020618 26554089 1.3398
54020479 26554090 1.4237
54020324 26554091 1.0706
54020319 26554099 2.2853
54020320 26554100 1.1584
54020164 26554114 2.8247
54020163 26554115 2.0843
54020162 26554116 2.256
54020367 26554143 4.1864
54020568 26554145 1.7076
54020400 26554146 3.1365
54020161 26554147 2.9166
54020505 26554171 2.8866
54020507 26554172 0.6799
54020508 161723282 1.212
54020509 26554174 0.5274
54020483 26554175 1.0291
54020484 26554176 0.474
54020485 26554178 1.4079
54020486 26554180 0.4857
54020394 26554199 2.5214
54020097 26554203 3.8778
54020253 26554211 1.17
54020218 26554223 1.1659
54020220 26554226 2.3162
54020016 26554251 2.1439
54020291 26554254 3.7074
54020489 26554256 1.4825
54020214 26554257 2.3626
54020153 26554259 2.0915
54020351 26554261 3.0285
54020352 26554262 2.0897
54020353 26554263 2.9778
54020653 26554266 2.6753
54020066 26554267 1.7663
54020349 26554268 3.3523
54020350 26554269 2.4908
54020216 26554271 1.1619
54019991 26554272 0.6207
54020202 26554279 1.4924
54020014 26554288 2.752
161936260 26554290 2.0164
54020381 26554296 1.237
54020258 26554300 3.1215
54020386 26554307 2.3402
54020387 26554308 2.0324
54020380 26554310 3.2946
54020583 26554311 1.3367
54020582 26554312 2.4815
54020581 26554313 2.211
54020637 26554315 2.0392
54020413 26554318 2.9613
54020046 26554319 1.823
54020248 26554320 2.4135
54020434 26554322 2.6589
54020549 26554329 0.8301
54020377 26554330 2.9261
54020318 26554335 1.4819
54020638 26554337 3.1507
54020414 26554340 3.8344
54020643 26554341 3.6173
54020288 26554342 1.1499
54020516 26554343 1.6982
54020194 26554344 2.1824
54020522 26554348 2.1961
54019980 26554349 3.1418
54020022 26554350 2.7509
54020453 26554352 3.2528
54020105 26554358 2.1738
54020127 26554363 0.9697
54020114 26554367 0.8799
54020112 26554368 2.2311
54020575 26554369 1.8132
54020338 26554375 4.2028
54020339 26554376 1.2802
54020337 26554377 2.0952
54020335 26554380 4.2268
54020431 26554382 1.5709
54020190 26554387 2.0063
54020188 26554391 2.0655
54019978 26554392 3.2372
54020290 26554394 1.4078
54020609 26554397 2.9994
54020021 26554398 0.6762
54020576 26554403 3.8796
54020577 26554405 2.5391
54020578 26554406 1.4451
54020009 26554407 1.7015
54020412 26554412 1.3768
54020008 26554414 1.7093
54020227 26554418 2.9113
54020344 26554423 2.4483
54020345 26554424 1.6674
54020346 26554425 1.3017
54020626 26554428 7.5679
54020096 26554439 2.1583
54020095 26554440 2.1917
54020094 26554441 1.0046
54020093 26554442 0.7515
54020092 26554443 1.3894
54020091 26554444 1.7532
54020090 26554445 1.879
54020089 26554446 2.2829
54020088 26554447 2.4203
54020087 26554448 1.6987
54020086 26554449 2.6268
54020085 26554450 1.3487
161936259 26554451 0.9994
54020083 26554452 0.5403
54020082 26554453 1.0467
54020081 26554454 1.6554
54020080 26554455 0.7089
54020079 26554456 1.3661
54020076 26554457 1.6119
54020389 26554458 3.1109
54020077 26554459 0.8927
54020075 26554460 2.3879
54020074 26554461 0.6021
54020073 26554462 0.6623
54020072 26554463 3.5121
54020071 26554464 2.1847
54020070 161723281 1.5843
54020069 26554466 1.6023
54020424 26554470 1.2457
54020361 26554471 5.1776
54020382 26554472 1.5727
54020347 26554473 1.695
54020518 26554475 1.356
54020570 26554477 1.7971
54020273 26554479 1.767
54020443 26554480 1.0466
54019983 26554481 0.9558
54020408 26554484 1.3816
54020652 26554486 1.6566
54020659 26554487 2.6935
54020660 26554489 0.6741
