# Supplementary material for: Cloud computing for comparative genomics
Source: BMC Bioinformatics. 2010 May 18;11:259. doi: 10.1186/1471-2105-11-259 (PMC3098063; doi:10.1186/1471-2105-11-259)
Supplement: Additional file 1 — Cloud-ready reciprocal smallest distance algorithm (RSD). complete software stack for RSD-cloud software used to generate the results discussed in the present manuscript. [file 1471-2105-11-259-S1.ZIP › Cloud_RSD/RSD_standalone/examples/Orthologs/Mycoplasma_pneumoniae.aa_Mycoplasma_genitalium.aa_output]

108885075 13507740 0.4098
108885076 13507741 0.4913
12044853 13507742 0.1038
12044854 13507743 0.1696
12044855 13507744 0.2657
12044856 13507745 0.6396
12044857 13507746 0.8755
12044858 13507747 0.6082
12044859 13507748 0.4887
12044860 13507753 0.7655
12044861 13507754 0.6388
12044862 13507755 0.4774
108885077 13507756 0.6039
12044864 13507757 0.3169
12044865 13507758 0.3127
108885078 13507759 0.6472
12044869 13507760 0.3342
12044870 13507761 0.6237
12044871 13507762 0.4364
12044872 13507763 0.1842
12044873 13507764 0.2941
12044874 13507765 0.4115
12044875 13507767 0.3689
12044876 13507768 0.1533
12044877 13507769 0.4479
12044878 13507770 0.5814
12044879 13507771 0.6296
12044880 13507772 0.2682
12044881 13507773 0.379
12044882 13507775 0.8981
12044883 13507782 0.8993
12044884 13507783 0.4754
12044885 13507784 0.6732
12044886 13507785 0.4538
12044887 13507786 0.5248
12044888 13507789 0.3674
12044889 13507790 0.6554
12044890 13507791 0.5486
12044891 13507792 0.217
12044892 13507794 0.3631
12044893 13507795 0.2971
12044894 13507796 0.2731
12044895 13507797 0.5628
12044896 13507798 0.3718
12044897 13507799 0.431
12044898 13507800 0.273
108885079 13507801 0.3156
12044900 13507802 0.2057
12044901 13507803 0.5121
12044902 13507804 0.4968
12044903 13507805 0.6377
12044904 13507806 0.3559
12044905 13507807 0.6668
12044906 13507808 0.1502
12044907 13507809 0.6556
12044908 13507810 0.6527
12044909 13507811 0.7291
108885080 13507812 0.3074
12044911 13507813 0.5105
12044912 13507814 0.7939
108885081 13507815 0.5935
12044914 13507817 0.428
108885082 13507818 0.7974
12044916 13507819 0.4574
12044917 13507820 0.5532
12044918 13507821 0.4089
12044919 13507822 0.7966
12044920 13507823 0.9025
12045046 13507844 0.5224
12045047 13507845 0.7158
12045048 13507854 0.2962
12045049 13507855 0.1764
12045050 13507856 0.3491
12045052 13507858 1.0358
12045053 13507859 0.4047
12045054 13507860 0.2549
12045055 13507861 0.4187
12045056 13507862 0.528
12045057 13507863 0.2441
12045058 13507864 0.6913
12045059 13507865 0.7166
12045039 13507872 1.1874
12045040 13507873 0.6684
12045041 13507874 0.3472
108885091 13507875 0.4789
108885092 13507879 0.678
12045044 13507880 1.0667
108885093 13507881 0.7545
12044992 13507892 0.2828
12044993 13507893 0.4732
12044994 13507894 0.2992
12044995 13507895 0.4634
12044996 13507896 1.15
12044997 13507897 1.34
12044998 13507898 0.4656
108885088 13507899 0.5291
12045000 13507900 1.3852
12045001 13507901 1.301
108885089 13507902 0.4818
12045003 13507903 0.0708
12045004 13507904 0.3827
12045005 13507905 0.7454
12045006 13507906 0.3623
12045007 13507907 0.1384
12045008 13507908 0.0599
12045009 13507909 0.2856
12045010 13507910 0.25
12045011 13507911 0.0816
12045012 13507912 0.4383
12045013 13507913 0.2725
12045014 13507914 0.0521
12045015 13507915 0.3995
12045016 13507916 0.2134
12045017 13507917 0.1258
12045018 13507918 0.1301
12045019 13507919 0.3725
12045020 13507920 0.2914
12045021 13507921 0.2332
12045022 13507922 0.3955
12045023 13507923 0.1775
12045024 13507924 1.3295
12045025 13507925 0.579
12045026 13507926 0.2294
12045027 13507927 0.0946
12045028 13507928 0.1247
108885090 13507929 0.1382
12045030 13507930 0.1426
12045031 13507931 0.2482
12045032 13507932 0.2623
12045033 13507933 0.2718
12045034 13507934 0.3297
12045035 13507935 0.7365
12045036 13507936 0.578
12045037 13507937 0.6501
12045038 13507938 0.9261
12044921 13507946 0.3182
12044922 13507947 0.2667
12044923 13507948 0.332
12044924 13507949 0.1584
12044925 13507950 0.3088
12044926 13507951 1.592
12044927 13507952 0.9658
12044928 13507953 0.6954
12044929 13507954 0.3026
12044930 13507955 0.19
12044931 13507956 0.2969
12044932 13507957 0.6189
12044933 13507958 0.1311
12044934 13507959 0.2601
12044935 13507960 0.7384
12044936 13507961 0.4078
12044937 13507962 0.3997
12044938 13507963 0.3607
12044939 13507964 0.0449
12044940 13507965 0.1602
12044941 13507966 0.1083
12044942 13507967 0.5867
12044943 13507968 0.6425
12044944 13507969 0.4772
12044945 13507970 0.4538
108885083 13507971 0.4838
12044947 13507972 0.9219
12044949 13507974 0.9064
12044950 13507975 0.414
12044951 13507976 0.5133
12044952 13507977 0.4198
12044953 13507978 0.6083
12044954 13507979 0.4615
12044955 13507980 0.7881
108885119 13507981 0.1527
12044956 13507982 0.339
108885084 13507983 0.349
108885085 13507984 0.4734
12044959 13507985 0.3637
12044960 13507986 0.9227
108885086 13507987 0.4563
12044962 13507988 0.7617
12044963 13507989 0.4611
12044964 13507990 0.6476
12044965 13507991 0.4392
12044966 13507992 0.67
12044967 13507993 0.835
12044968 13507994 0.7505
12044969 13507995 1.4243
12044970 13507996 0.8728
12044971 13507997 0.4169
12044972 13507998 0.6317
12044973 13507999 0.4744
12044974 13508000 0.3972
12044975 13508001 1.3632
12044976 13508002 0.4724
12044977 13508003 0.5904
12044978 13508004 0.501
12044979 13508005 0.296
12044980 13508006 0.3773
12044981 13508007 0.6349
12044982 13508008 0.7214
12044984 13508012 0.5126
108885087 13508013 0.6148
12044986 13508014 0.4016
12044987 13508015 0.5435
12044988 13508016 0.3602
12044989 13508017 0.6953
12044990 13508018 0.2268
12044991 13508019 0.1307
12045115 13508023 0.813
12045060 13508030 0.472
12045061 13508031 0.6904
12045062 13508032 0.489
12045063 13508034 0.4354
12045331 13508035 0.1117
12045064 13508036 0.5746
12045065 13508037 0.7326
12045066 13508038 0.549
12045067 13508039 1.3267
12045068 13508040 0.3657
12045069 13508041 0.543
12045070 13508042 0.3066
12045071 13508048 1.4748
12045072 13508049 0.7721
12045073 13508050 0.8688
108885094 13508052 0.7805
108885095 13508053 0.2271
12045077 13508054 0.5628
12045078 13508055 1.013
12045079 13508056 0.8575
12045080 13508057 0.4714
108885096 13508058 0.621
12045082 13508059 0.3723
12045083 13508060 1.0717
12045084 13508061 0.123
12045085 13508062 0.3999
12045086 13508063 0.147
12045087 13508064 0.2198
12045088 13508065 1.0805
12045089 13508066 0.3611
12045090 13508067 0.5714
12045091 13508068 0.7684
12045092 13508069 0.5653
12045093 13508070 0.5883
12045094 13508071 0.2881
108885097 13508075 0.7333
12045096 13508076 0.3473
12045097 13508077 0.3107
12045098 13508080 0.9935
12045099 13508087 0.7626
12045100 13508088 0.4459
12045101 13508089 0.3774
12045102 13508090 0.9027
12045103 13508091 0.1379
12045104 13508092 1.1724
12045105 13508093 0.4249
12045106 13508094 0.6205
12045107 13508095 0.4075
12045108 13508096 0.5812
12045109 13508097 0.5833
12045111 13508098 0.8841
12045112 13508099 0.3824
12045113 13508100 0.2298
12045114 13508101 0.8722
12045116 13508117 0.8669
12045117 13508118 0.4812
12045118 13508119 0.5455
12045119 13508120 0.5806
12045120 13508121 1.0736
12045121 13508122 0.7509
12045122 13508123 0.4038
12045123 13508124 0.6585
12045124 13508125 0.5364
12045125 13508126 1.0324
12045126 13508128 0.3354
12045127 13508129 0.3828
12045128 13508130 0.3704
12045129 13508131 0.1221
12045130 13508132 0.1343
108885099 13508133 0.201
12045132 13508134 0.4343
12045133 13508135 0.4131
12045134 13508136 0.3665
12045135 13508137 0.6046
108885100 13508138 0.9868
12045137 13508139 0.8172
12045138 13508140 0.1746
12045139 13508141 0.5636
12045140 13508142 0.4104
12045141 13508143 0.8211
12045142 13508144 0.5628
12045143 13508145 0.527
12045144 13508154 0.7015
12045145 13508155 0.6168
12045146 13508156 0.8044
12045147 13508157 0.7471
12045148 13508158 0.4983
12045149 13508159 0.4999
12045150 13508160 0.298
12045151 13508161 0.6421
12045152 13508162 0.5141
12045153 13508164 0.4039
12045154 13508165 0.3896
12045155 13508167 0.2894
108885101 13508168 0.4558
12045157 13508169 0.2142
12045158 13508170 0.591
12045159 13508171 0.7312
108885102 13508172 0.4864
12045161 13508173 0.0776
12045162 13508174 0.456
12045163 13508175 0.7699
12045164 13508182 0.7763
108885103 13508183 0.5882
12045166 13508184 0.7011
12045167 13508185 0.1385
12045168 13508186 2.1269
12045169 13508187 0.734
12045170 13508188 0.9485
12045171 13508189 1.1455
12045172 13508190 0.6888
12045173 13508191 2.2918
12045174 13508192 1.3005
12045175 13508193 0.6789
12045176 13508194 0.4212
12045178 13508196 0.4397
12045179 13508199 0.4733
12045180 13508200 0.2977
12045181 13508208 0.8301
12045182 13508209 0.2942
12045183 13508210 0.0607
12045184 13508211 0.4833
12045185 13508212 0.5135
12045186 13508213 2.5567
12045187 13508214 0.3397
12045188 13508215 0.5474
12045189 13508216 1.2943
12045190 13508217 0.3456
13277519 13508218 0.316
12045191 13508219 0.5573
12045192 13508220 0.3378
12045193 13508221 0.0675
12045194 13508222 0.8377
12045195 13508226 0.6518
12045196 13508227 1.1048
108885104 13508228 0.9535
12045198 13508229 0.2758
12044948 13508247 0.8727
108885105 13508254 0.0849
12045200 13508255 0.1675
12045201 13508256 0.3789
12045202 13508257 0.9485
12045203 13508258 0.5098
108885106 13508259 0.4712
12045205 13508260 0.2637
12045206 13508261 0.827
12045207 13508262 0.5758
12045208 13508264 0.6069
12045209 13508265 1.2249
12045210 13508266 0.6209
12045211 13508267 0.2391
12045212 13508428 0.4244
12045213 13508268 0.09
12045214 13508269 0.4496
12045215 13508270 0.2119
12045216 13508271 0.3884
12045217 13508272 0.3457
108885107 13508274 0.4538
12045219 13508275 0.202
12045220 13508276 0.6554
12045221 13508277 0.332
12045222 13508278 0.0967
12045223 13508279 0.1207
12045224 13508280 0.304
12045225 13508281 0.317
12045226 13508282 0.5501
12045227 13508283 0.5751
12045228 13508284 0.4254
12045229 13508285 0.2136
12045230 13508286 0.3061
12045231 13508287 0.6775
12045232 13508288 0.2195
12045233 13508289 0.583
12045234 13508290 0.3864
12045235 13508291 0.6731
12045236 13508292 0.5233
12045237 13508293 0.3792
12045238 13508294 0.1842
12045239 13508295 0.5912
12045240 13508296 0.4426
12045241 13508297 0.7307
12045242 13508298 0.8059
12045243 13508300 0.3429
12045244 13508301 0.6141
12045245 13508302 0.2412
12045246 13508304 0.9718
12045247 13508305 0.5547
12045248 13508306 1.5994
12045249 13508307 0.6822
108885108 13508308 0.4002
12045251 13508309 0.5789
12045252 13508310 0.4393
12045253 13508311 0.2768
108885109 13508312 0.1712
12045255 13508313 0.3059
12045256 13508315 0.2836
12045257 13508331 1.175
12045258 13508334 0.5496
12045259 13508335 0.802
12045260 13508336 0.2876
12045261 13508337 0.098
12045262 13508338 0.3537
12045263 13508339 0.1589
12045264 13508340 0.3777
12045265 13508341 0.4396
12045266 13508342 0.3078
12045267 13508343 0.3934
108885110 13508344 0.8597
12045269 13508345 0.3008
12045270 13508346 0.3055
12045271 13508347 0.3259
12045272 13508348 0.2373
12045273 13508349 0.2882
12045274 13508350 0.5737
12045275 13508351 1.1901
108885111 13508353 1.4062
12045277 13508355 0.1891
12045278 13508356 0.1625
108885112 13508357 0.7893
12045281 13508358 0.1733
12045282 13508359 1.0307
12045283 13508360 0.163
12045284 13508361 0.3578
12045285 13508362 0.5025
12045286 13508363 0.185
12045287 13508364 0.316
12045288 13508365 0.4734
12045289 13508366 0.3429
108885113 13508367 0.4148
12045291 13508368 0.487
12045292 13508369 0.3664
12045293 13508370 0.394
12045294 13508371 0.459
12045295 13508375 0.4011
108885114 13508376 0.5325
12045297 13508377 0.3984
12045299 13508382 0.6815
12045298 13508383 0.8511
12045300 13508387 2.4026
12045301 13508395 0.4163
12045302 13508396 0.36
12045303 13508397 0.1151
12045304 13508398 0.3068
108885115 13508399 0.2129
12045306 13508400 0.4628
12045307 13508401 0.1933
108885116 13508403 0.5431
12045310 13508404 0.0339
12045311 13508405 0.7846
12045312 13508406 0.3919
12045313 13508407 0.6219
108885117 13508408 0.6582
12045315 13508409 0.8115
12045316 13508410 0.1707
12045317 13508411 0.4062
12045318 13508412 0.3096
12045319 13508413 0.2044
108885118 13508416 0.3495
12045321 13508417 0.3915
12045322 13508418 0.6593
12045323 13508419 0.1294
12045324 13508420 0.8534
12045325 13508421 0.161
12045326 13508422 0.3284
12045327 13508423 0.3885
12045328 13508424 0.2353
12045329 13508425 0.2557
12045330 13508427 0.1159
