# Supplementary material for: Cloud computing for comparative genomics
Source: BMC Bioinformatics. 2010 May 18;11:259. doi: 10.1186/1471-2105-11-259 (PMC3098063; doi:10.1186/1471-2105-11-259)
Supplement: Additional file 1 — Cloud-ready reciprocal smallest distance algorithm (RSD). complete software stack for RSD-cloud software used to generate the results discussed in the present manuscript. [file 1471-2105-11-259-S1.ZIP › Cloud_RSD/RSD_standalone/examples/Orthologs/Mycoplasma_pneumoniae.aa_Mycoplasma_hyopneumoniae_232.aa_output]

54020117 13507742 1.0393
54020243 13507743 1.3106
54020355 13507744 1.7774
54020350 13507745 2.8134
54020349 13507746 3.5469
54020066 13507747 2.2172
54020653 13507748 2.9401
54020022 13507760 3.1301
54020190 13507762 1.9816
54019983 13507764 0.9369
54020443 13507765 1.3619
54020199 13507768 1.6243
54020354 13507771 2.4407
54020570 13507772 2.0262
54020575 13507773 2.3146
54020479 13507782 1.565
54020273 13507783 1.4738
54020360 13507784 2.2479
54020359 13507785 1.7205
54020480 13507789 0.916
54020618 13507790 1.6067
54020274 13507792 1.6625
54020583 13507794 1.2853
54020582 13507795 2.4738
54020581 13507796 2.3255
54020637 13507798 1.7168
54020517 13507799 1.335
54020010 13507800 1.2224
54020132 13507801 1.4255
54020571 13507802 1.4096
54020133 13507803 1.7866
54020100 13507804 2.3606
54020348 13507810 1.805
54020290 13507812 1.4148
54020341 13507813 2.0686
54020413 13507815 3.0822
54020218 13507817 2.4832
54020519 13507819 4.3803
54020518 13507820 1.4234
54020200 13507821 2.0311
54020339 13507844 1.2385
54020338 13507845 3.5493
54020112 13507854 2.8395
54020113 13507855 0.9752
54020114 13507856 1.0623
54019980 13507859 2.9143
54020320 13507861 1.2159
54020319 13507862 2.1286
54019979 13507863 2.7287
54020325 13507864 3.3446
54020170 13507872 4.0602
54020171 13507873 1.2995
54020172 13507874 1.167
54020173 13507875 1.1053
54019975 13507879 1.171
54020017 13507892 3.7666
54020616 13507893 4.0308
161936256 13507894 1.5532
54020644 13507898 3.5073
54020434 13507900 3.9104
54020069 13507903 1.6531
54020070 13507904 1.8115
54020071 13507905 1.9289
54020072 13507906 2.7633
54020073 13507907 0.6908
54020074 13507908 0.5955
54020075 13507909 1.8871
54020076 13507910 1.7539
54020077 13507911 1.1432
54020078 13507912 2.8226
54020079 13507913 1.4263
54020080 13507914 0.6451
54020081 13507915 1.8198
54020082 13507916 1.1348
54020083 13507917 0.5485
161936259 13507918 1.1997
54020085 13507919 1.446
54020086 13507920 2.2607
54020087 13507921 1.5986
54020088 13507922 2.0251
54020089 13507923 2.4067
54020090 13507924 1.7584
54020091 13507925 2.1699
54020092 13507926 1.5349
54020093 13507928 0.8935
54020094 13507929 1.2288
54020095 13507930 2.1261
54020096 13507931 2.3295
54020346 13507932 1.3018
54020345 13507933 1.9858
54020344 13507934 2.6383
54020563 13507936 2.6281
54020606 13507946 2.6604
54020008 13507947 2.2514
54020044 13507948 2.7226
161936258 13507949 1.6499
54020288 13507950 1.3321
54020551 13507954 2.6437
54020550 13507955 2.7299
54020549 13507956 1.0561
54020521 13507958 0.9358
54020520 13507959 1.0455
54020384 13507960 2.0656
54020383 13507961 3.1641
54020432 13507963 3.0934
54020330 13507964 0.5647
54020329 13507965 0.7104
54020328 13507966 0.633
54020444 13507969 1.0481
54020646 13507970 2.4095
54020645 13507971 3.0261
54020108 13507974 1.8896
54020303 13507975 4.4915
54019988 13507976 2.1807
54019989 13507977 1.8568
54020431 13507979 2.0091
54020321 13507982 2.8321
54020541 13507983 2.4162
54020104 13507985 1.9522
54020105 13507988 2.8858
54020574 13507989 2.3893
54020106 13507990 3.2806
54020192 13507991 1.2284
54020040 13507992 2.4832
54020270 13507997 1.3984
54020271 13507998 3.6404
54020272 13507999 2.8532
54020038 13508000 2.1077
54020621 13508004 1.4437
54020160 13508012 2.2685
54020381 13508016 1.3394
54020027 13508018 0.8423
54020126 13508019 1.7672
54020208 13508031 2.6451
54020286 13508040 2.0556
54020116 13508041 2.016
54020111 13508042 1.6097
54020425 13508047 1.5739
54020185 13508053 2.4973
54020186 13508054 1.7997
54020440 13508057 2.6753
54020059 13508061 0.3418
54020060 13508062 0.7065
54020061 13508063 0.5249
54020416 13508064 1.8825
54020415 13508066 0.7774
54020015 13508067 1.591
54020400 13508070 3.7014
54020568 13508071 1.689
54020527 13508073 1.3215
54020530 13508075 2.6913
54020194 13508079 2.8507
54020516 13508088 1.6582
161936260 13508091 2.9535
54020012 13508092 4.1011
54020011 13508093 1.6238
54020641 13508094 2.737
54020642 13508095 1.7457
54020343 13508096 1.8478
54020410 13508100 1.3482
54020409 13508101 2.9823
54020612 13508117 2.6855
54020611 13508118 2.4489
54020255 13508119 1.7349
54020506 13508122 2.1965
54020648 13508123 1.3091
54020046 13508128 1.9498
54020222 13508129 1.5073
54020221 13508130 2.3477
54020422 13508131 0.7363
54020423 13508132 1.1409
54020439 13508133 1.1905
54020424 13508134 1.6073
54020301 13508140 1.6582
54020489 13508141 1.9968
54020168 13508147 3.0296
54020162 13508154 1.8193
54020164 13508156 3.5956
54020386 13508157 3.1694
54020387 13508158 1.7353
54020140 13508159 0.8562
54020139 13508160 0.759
54020202 13508161 1.6808
54019977 13508164 1.3638
54020293 13508165 2.7227
54020380 13508166 4.0566
54020554 13508167 1.996
54020216 13508168 1.1933
54019991 13508169 0.6534
54020021 13508173 0.774
54020253 13508185 1.1392
54020166 13508190 4.2703
54020248 13508199 2.2755
54020584 13508200 3.1153
54020295 13508209 1.9621
54020141 13508213 7.2023
54020024 13508214 1.8982
54020023 13508215 2.0622
54020214 13508217 2.7324
54020205 13508218 2.4389
54020305 13508219 1.819
54020515 13508220 1.3077
54020260 13508221 0.7182
54020394 13508226 2.3186
54020324 13508229 1.4662
54020610 13508230 3.8569
54020508 13508231 1.2415
54020509 13508232 0.6497
54020483 13508233 1.7168
54020484 13508234 0.4719
54020485 13508235 0.845
54020486 13508236 0.2909
54020507 13508237 0.665
54020505 13508238 2.6498
54020169 13508245 3.0912
54020628 13508254 1.5233
54020629 13508255 1.4548
54020107 13508258 2.6753
54020318 13508259 1.8306
54020406 13508260 2.0185
54020523 13508261 1.5756
54020569 13508266 3.5179
54020268 13508267 1.426
54020007 13508428 2.1013
54020123 13508270 1.2093
54020609 13508271 3.0846
54020553 13508272 1.5188
54020198 13508275 1.8459
54019998 13508276 4.9274
161936255 13508277 3.0591
54020630 13508278 1.4214
54020495 13508283 4.0837
54020492 13508284 2.7965
54020402 13508290 2.7296
54020620 13508292 1.8632
54019981 13508295 2.5345
54019972 13508296 1.5149
54020291 13508297 3.2276
54020213 13508301 1.574
54019994 13508302 1.9223
54020097 13508310 4.0047
54020522 13508311 1.9175
54020057 13508315 0.9937
54020635 13508331 4.378
54020254 13508334 1.5806
54020006 13508337 0.5638
54020005 13508338 2.8737
54020004 13508339 0.9185
54020003 13508340 3.2474
54020001 13508342 1.2396
54020000 13508343 2.8876
54020356 13508345 0.8346
54020650 13508355 1.1378
54020651 13508356 1.8726
54020353 13508357 3.3692
54020127 13508358 1.0061
54019978 13508360 3.0343
54020427 13508361 1.7093
54020115 13508363 1.0141
54020212 13508366 1.2655
54020261 13508367 1.1156
54020428 13508368 1.861
54020009 13508370 2.457
54020578 13508371 1.9509
54020577 13508375 2.7248
54020576 13508376 3.6979
54020588 13508390 0.9288
54020587 13508391 2.0255
54020586 13508392 2.0422
54020438 13508395 2.8361
54020414 13508396 4.1312
54020037 13508397 1.5932
54020036 13508398 1.2604
54020035 13508399 1.5962
54020572 13508401 0.8573
54020567 13508404 0.423
54020016 13508408 2.326
54020382 13508410 1.5597
54020347 13508411 1.9563
54020412 13508413 1.1421
54020408 13508417 1.5321
54020652 13508418 3.0682
54020659 13508419 3.3373
54020660 13508421 0.7161
54019970 13508425 3.1865
