# Supplementary material for: Cloud computing for comparative genomics
Source: BMC Bioinformatics. 2010 May 18;11:259. doi: 10.1186/1471-2105-11-259 (PMC3098063; doi:10.1186/1471-2105-11-259)
Supplement: Additional file 1 — Cloud-ready reciprocal smallest distance algorithm (RSD). complete software stack for RSD-cloud software used to generate the results discussed in the present manuscript. [file 1471-2105-11-259-S1.ZIP › Cloud_RSD/RSD_standalone/examples/Orthologs/Mycoplasma_pneumoniae.aa_Mycoplasma_mycoides.aa_output]

42560562 13507740 3.3616
42560566 13507742 0.9626
42560567 13507743 1.4715
42560626 13507744 1.5977
42560606 13507745 2.0124
42560644 13507747 2.4386
42561463 13507748 1.7459
42561283 13507756 2.308
42561138 13507760 2.5036
42560572 13507762 1.5445
42560693 13507764 0.8916
42561432 13507765 1.1143
42560986 13507768 1.4815
42560993 13507771 2.8673
42561411 13507772 1.4545
42560899 13507773 2.1495
42560805 13507782 2.4717
42560701 13507783 1.7655
42560881 13507784 2.2802
42560967 13507785 1.3283
42560806 13507789 1.0036
42560807 13507790 1.4582
42561293 13507792 1.476
42560774 13507794 1.3071
42560775 13507795 3.0019
42560776 13507796 2.2823
42560642 13507798 1.61
42561027 13507799 1.3954
42560958 13507800 1.3058
42561357 13507801 1.8898
42561350 13507802 1.6981
42561352 13507803 1.799
42561351 13507805 2.297
42561478 13507806 3.1364
42561097 13507810 2.2874
42560563 13507811 1.913
42561468 13507812 1.4671
42561376 13507813 1.7559
42561504 13507814 2.5661
42560677 13507815 3.1543
42561421 13507816 3.1295
42561353 13507817 1.8681
42561354 13507818 3.1097
42560992 13507819 5.1291
42560590 13507820 1.387
42560914 13507821 1.8286
42561126 13507844 1.7523
42560771 13507854 2.1915
42560773 13507856 1.1266
42561140 13507859 3.8737
42561045 13507861 1.1993
42561046 13507862 1.7564
42561141 13507863 2.2536
42560845 13507864 2.582
42561052 13507874 3.6938
42561053 13507875 3.8896
42561184 13507892 5.3093
42560896 13507893 3.042
42560893 13507894 1.4251
42560665 13507897 3.3395
42561271 13507903 1.5055
42561270 13507904 1.3229
42561269 13507905 1.7973
42561267 13507907 0.7327
42561266 13507908 0.6137
42561265 13507909 1.4536
42561264 13507910 1.353
42561263 13507911 0.6824
42561261 13507913 0.9654
42561260 13507914 0.841
42561257 13507916 0.8082
161723274 13507918 1.1053
42561255 13507919 1.2646
42561254 13507920 1.6139
42561253 13507921 1.3537
42561252 13507922 1.3084
42561251 13507923 1.6841
42561250 13507924 1.892
42561249 13507925 2.4029
42561248 13507928 0.6139
42561247 13507929 0.9038
42561246 13507930 1.4338
42561245 13507931 1.6998
42561244 13507932 1.0588
42561243 13507933 1.4754
42561242 13507934 2.4387
42561241 13507935 3.1856
42560786 13507936 3.4277
42561379 13507946 1.7926
42561137 13507947 2.2575
42560837 13507948 2.4755
42560648 13507949 1.3837
42561460 13507950 1.1731
42561481 13507954 2.7976
42561482 13507955 3.6943
42560734 13507956 1.874
42561484 13507957 1.958
42561510 13507958 0.6847
42561511 13507959 0.968
42561470 13507960 1.9289
42560602 13507961 2.8789
42561456 13507962 2.1633
42561455 13507963 5.1405
161723278 13507964 0.4472
42560710 13507965 0.6187
42560711 13507966 0.4911
42560585 13507969 1.5383
42561471 13507970 2.5257
42561472 13507971 2.6377
42561031 13507974 2.6696
42561287 13507976 1.7434
42561286 13507977 1.7823
42561454 13507979 1.3144
42561451 13507980 3.5228
42561375 13507982 2.9526
42560770 13507984 2.4578
42560768 13507985 1.7447
42560856 13507986 2.7283
42560855 13507987 3.2188
42560854 13507988 2.3687
42561040 13507989 1.897
42560853 13507990 2.9926
42560639 13507991 1.0664
42561429 13507992 2.6134
42560955 13507993 2.1967
42561494 13507996 2.4156
42560570 13507997 1.2667
42560569 13507998 3.2464
42560568 13507999 2.4962
42561447 13508000 2.4597
42560631 13508002 2.2268
42561316 13508003 3.1684
42560902 13508004 1.4187
42560850 13508006 3.028
42560957 13508008 4.4986
42561033 13508012 1.5153
42560629 13508016 1.323
42561500 13508017 1.6962
127763383 13508018 0.7554
42561197 13508019 1.4248
42560860 13508030 2.5542
42561113 13508031 1.9922
42561107 13508038 2.6011
42560925 13508039 4.0645
42560926 13508040 2.1862
42560808 13508041 1.8034
42560809 13508042 1.5944
42561229 13508045 2.7501
42561383 13508046 1.2646
42561426 13508047 3.5955
42561122 13508053 2.0151
42561121 13508054 1.6153
42561118 13508056 2.7365
42560847 13508057 3.8748
42561374 13508061 0.2224
42561373 13508062 0.5562
42561372 13508063 0.5105
42561095 13508064 1.9417
42561093 13508066 0.4626
42560664 13508067 1.4848
42560988 13508070 3.483
42560989 13508071 1.3428
42560870 13508073 1.2844
42560977 13508075 2.9902
42561294 13508079 2.6155
42561038 13508087 2.531
42561026 13508088 1.7418
42560671 13508089 2.4641
42561002 13508090 3.1683
42561001 13508091 2.1388
42561000 13508092 3.5444
42560999 13508093 1.2569
42561476 13508094 2.4319
42561475 13508095 1.8481
42561289 13508096 1.576
42560698 13508099 2.605
42560702 13508100 1.2147
42560703 13508101 3.7746
42561210 13508117 2.6283
42561209 13508118 1.9153
42561208 13508119 1.7724
42560632 13508120 3.2937
42561235 13508123 1.3229
42560812 13508128 1.8659
42560816 13508129 1.5218
42560815 13508130 2.1034
42560814 13508131 0.9465
42560813 13508132 1.8877
42560811 13508133 1.4075
42561009 13508134 1.7064
42561010 13508136 3.1369
42560844 13508140 1.4448
42560874 13508141 2.0169
42561327 13508154 2.9605
42561312 13508155 2.2006
42561311 13508156 3.3761
42560730 13508158 1.709
42560697 13508159 2.7139
42560696 13508160 2.3454
42560982 13508161 1.6148
42561025 13508163 2.0451
42561024 13508164 1.5472
42561011 13508165 2.4375
42560817 13508167 1.6055
42561204 13508168 0.97
42561205 13508169 0.8407
42561139 13508173 0.741
42561004 13508182 2.8062
42560826 13508185 0.9645
42561284 13508199 2.7275
42561285 13508200 2.8154
42560901 13508209 1.9077
42561215 13508211 2.719
42560947 13508214 1.3358
42560946 13508215 2.0102
42560589 13508218 1.9632
42560851 13508219 1.6872
42560838 13508220 2.1334
42560913 13508221 1.1447
42561036 13508226 2.1852
42560956 13508229 1.3949
42560935 13508235 4.0295
42561523 13508254 1.1012
42561522 13508255 1.4679
42560910 13508258 2.5783
42561115 13508259 1.7288
42561144 13508260 1.9804
42560718 13508261 2.3586
42560943 13508267 1.6514
42560951 13508428 2.8705
42561142 13508270 1.0132
42560818 13508272 1.1616
42561076 13508275 1.8363
42561082 13508276 3.058
42561520 13508277 3.0384
42561521 13508278 1.326
42560985 13508282 2.7343
42560984 13508283 6.1574
42561014 13508284 2.452
42561015 13508285 1.9223
42561016 13508286 2.4615
42560700 13508288 2.6184
42560828 13508289 2.2236
42560810 13508292 1.7017
42561129 13508295 2.5801
42561530 13508296 1.2906
42561430 13508297 1.6989
42561085 13508300 1.946
42560975 13508301 1.3137
42560974 13508302 2.0647
42560994 13508310 3.9131
42560784 13508311 1.3406
42561412 13508315 1.0
42560819 13508331 3.7907
42561413 13508334 1.4127
42561403 13508337 0.5273
42561404 13508338 2.2344
42561405 13508339 0.8669
42561406 13508340 4.0125
42561407 13508341 2.7824
42561408 13508342 2.3773
42561409 13508343 2.2826
42560801 13508345 0.6993
42561023 13508347 3.7891
42561022 13508348 0.976
42561021 13508349 2.9507
42561238 13508355 0.842
42561239 13508356 1.5127
42560608 13508357 3.0705
42561459 13508358 0.9082
42560848 13508360 2.5595
42560891 13508361 2.171
161723277 13508363 1.2249
42560821 13508366 1.0753
42561347 13508367 1.4311
42561345 13508368 1.8617
42561136 13508370 1.6196
42561131 13508371 2.513
42561130 13508375 2.7223
42560900 13508376 3.1313
42560581 13508390 1.7998
42560577 13508391 2.9208
42560579 13508392 2.4285
42560964 13508395 2.8516
42561005 13508396 4.0286
42560963 13508397 1.4445
42560962 13508398 1.3961
42560960 13508399 0.7948
42561299 13508401 1.0856
42561214 13508402 2.8896
42560712 13508404 0.4977
42560669 13508406 1.66
42561212 13508408 2.1448
42560599 13508410 1.1163
42560804 13508411 1.9733
42561065 13508413 1.2352
42560686 13508416 2.828
42560685 13508417 1.3521
42560564 13508418 2.96
42561574 13508419 2.6649
161723273 13508421 0.6432
42561240 13508423 6.3383
42560561 13508425 2.8197
