# Supplementary material for: Cloud computing for comparative genomics
Source: BMC Bioinformatics. 2010 May 18;11:259. doi: 10.1186/1471-2105-11-259 (PMC3098063; doi:10.1186/1471-2105-11-259)
Supplement: Additional file 1 — Cloud-ready reciprocal smallest distance algorithm (RSD). complete software stack for RSD-cloud software used to generate the results discussed in the present manuscript. [file 1471-2105-11-259-S1.ZIP › Cloud_RSD/RSD_standalone/examples/Orthologs/Mycoplasma_pneumoniae.aa_Mycoplasma_penetrans.aa_output]

26553454 13507740 2.8033
26553455 13507742 0.5692
26553456 13507743 0.8349
26553858 13507744 1.1483
26554269 13507745 2.1141
26554268 13507746 2.7449
26554267 13507747 1.7385
26554266 13507748 1.7772
26553795 13507753 2.8098
26554142 13507756 2.5845
26553861 13507757 2.3287
26553862 13507758 2.2165
26554357 13507759 3.1541
26554350 13507760 1.4692
26554287 13507761 1.7101
26554387 13507762 1.6307
26554482 13507763 2.7809
26554481 13507764 0.821
26554480 13507765 1.0062
26553611 13507768 0.9388
26553572 13507771 2.1592
26554477 13507772 1.0614
26554369 13507773 1.7404
26554090 13507782 2.1069
26554479 13507783 1.4528
26553740 13507784 2.1208
26553741 13507785 1.5327
26554088 13507789 0.6943
26554089 13507790 1.3058
26554042 13507791 2.0774
26553734 13507792 1.2641
26554311 13507794 1.2876
26554312 13507795 2.1919
26554313 13507796 1.6629
26554309 13507797 2.8535
26554315 13507798 1.5936
26553547 13507799 1.1679
26553705 13507800 0.8826
26553558 13507801 1.025
26553571 13507802 1.3508
26553559 13507803 1.5328
26553560 13507804 1.3475
26553561 13507805 1.84
26554337 13507806 3.4897
26553593 13507810 1.6944
26554393 13507811 1.2711
26554394 13507812 1.1148
26553806 13507813 1.7183
26554318 13507815 2.7464
26554231 13507817 1.1466
26554230 13507818 2.8818
26554476 13507819 3.2032
26554475 13507820 1.1778
26553903 13507821 1.3082
26554376 13507844 1.4604
26554375 13507845 3.1475
26554012 13507846 3.0703
26554011 13507847 2.0356
26554010 13507849 3.267
26554368 13507854 1.4947
26554367 13507856 0.871
26554349 13507859 2.6465
26554100 13507861 0.9449
26554099 13507862 1.7026
26553523 13507863 1.5827
26553580 13507864 1.9309
26553582 13507865 2.2513
26554300 13507892 3.6119
26553563 13507893 2.4432
26553565 13507894 1.352
26553566 13507895 2.2778
26554380 13507897 2.584
26554322 13507900 4.0373
26554466 13507903 1.193
161723281 13507904 1.2356
26554464 13507905 1.4097
26554463 13507906 1.3451
26554462 13507907 0.4541
26554461 13507908 0.3915
26554460 13507909 1.1606
26554457 13507910 1.1499
26554459 13507911 0.3563
26554458 13507912 1.9987
26554456 13507913 0.9425
26554455 13507914 0.466
26554454 13507915 1.267
26554453 13507916 0.6293
26554452 13507917 0.3128
26554451 13507918 1.0257
26554450 13507919 1.1991
26554449 13507920 1.0934
26554448 13507921 1.2815
26554447 13507922 1.1856
26554446 13507923 1.2086
26554445 13507924 1.9356
26554444 13507925 1.3166
26554443 13507926 1.0476
26554442 13507928 0.4082
26554441 13507929 0.7712
26554440 13507930 1.0883
26554439 13507931 1.0375
26554425 13507932 0.8737
26554424 13507933 1.0221
26554423 13507934 2.1568
26554422 13507935 1.7824
26553736 13507936 2.0229
26553588 13507946 1.6326
26554414 13507947 1.529
26553780 13507948 1.5968
26553999 13507949 0.9851
26554342 13507950 1.008
26554331 13507954 1.7531
26554330 13507955 1.2436
26554329 13507956 0.6823
26554328 13507957 1.7285
26553477 13507958 0.5839
26553478 13507959 1.1363
26553598 13507960 1.8067
26553599 13507961 2.6748
26553753 13507962 2.0844
26553754 13507963 1.9979
26553481 13507964 0.2821
26553482 13507965 0.5351
26553483 13507966 0.3782
26553568 13507967 1.8335
26553570 13507969 1.6294
26553658 13507971 2.3867
26553660 13507974 2.4736
26553661 13507975 3.5046
26553663 13507976 1.5821
26553664 13507977 1.4017
26554382 13507979 1.2062
26553634 13507980 2.7159
26553785 13507981 0.9876
26553786 13507982 2.2444
26553665 13507983 1.8299
26554017 13507984 1.3454
26554016 13507985 2.1124
26554014 13507986 2.4493
26554359 13507987 2.2156
26554358 13507988 2.5604
26553920 13507989 1.8947
26553759 13507990 2.4625
26553856 13507991 1.1201
26553857 13507992 2.3038
26554092 13507993 1.8384
26554041 13507997 0.9397
26554040 13507998 1.8245
26554039 13507999 1.2488
26553866 13508000 1.0311
26553624 13508002 2.5603
26553910 13508004 1.3493
26553912 13508006 2.6021
26553913 13508007 2.4258
26553995 13508008 3.4368
26553803 13508012 1.5118
26554262 13508014 1.8532
26553879 13508015 3.5283
26554296 13508016 0.9934
26553503 13508018 0.7249
26553981 13508019 1.1869
26553584 13508030 3.4435
26553585 13508031 2.0303
26553586 13508032 2.4862
26553522 13508033 2.7803
26554370 13508035 1.2074
26553487 13508037 2.5928
26553489 13508038 2.4596
26554140 13508039 1.9859
26553491 13508040 1.8522
26554044 13508041 1.7052
26553530 13508042 1.4254
26554060 13508044 0.618
26554061 13508045 0.4791
26554062 13508046 0.7829
26554063 13508047 1.0134
26553608 13508049 5.032
26553777 13508054 2.1133
26554291 13508056 3.1804
26553800 13508057 2.1126
26554141 13508059 0.6316
26553540 13508061 0.3471
26553539 13508062 1.0891
26553538 13508063 0.6223
26553894 13508064 1.3257
26553895 13508065 1.9957
26553896 13508066 0.5412
26553573 13508067 1.5829
26554355 13508069 3.9002
26554146 13508070 3.5474
26554145 13508071 1.0301
26553809 13508073 1.606
26553756 13508074 4.0608
26553972 13508075 2.1138
26553704 13508077 1.6273
26554344 13508079 2.4217
26554276 13508081 3.5389
26554343 13508088 1.5934
26553854 13508089 2.0764
26554289 13508090 4.0638
26554290 13508091 1.0498
26553794 13508093 0.9473
26553475 13508094 2.1198
26553474 13508095 1.7809
26553637 13508096 1.3464
161723285 13508099 1.3536
26553517 13508100 0.9174
26553519 13508101 2.6593
26554364 13508111 4.1424
26553651 13508117 2.2377
26553652 13508118 1.6058
26553653 13508119 1.1552
26553654 13508121 3.3779
26553971 13508122 2.933
26553840 13508123 1.2109
26554319 13508128 1.9565
26553963 13508129 1.2157
26553962 13508130 1.4203
26553961 13508131 0.6114
26553960 13508132 1.2404
26553622 13508133 1.0161
26554470 13508134 1.6807
26554471 13508135 5.7398
26553980 13508136 2.6244
26553815 13508137 2.8804
26553591 13508139 4.5441
26553820 13508140 0.952
26554256 13508141 1.5227
26554053 13508146 3.5637
26554116 13508154 2.0885
26554114 13508156 2.9461
26554307 13508157 2.7372
26554308 13508158 1.4748
26554027 13508159 1.0896
26554028 13508160 1.3384
26554279 13508161 1.3481
26553937 13508163 2.1051
26553936 13508164 0.9982
26553935 13508165 1.569
26554310 13508166 3.2581
26553955 13508167 1.3994
26554271 13508168 1.0953
26554272 13508169 0.5655
26554398 13508173 0.5963
26554151 13508175 5.5942
26554258 13508182 2.6715
26554150 13508183 5.0645
26553844 13508184 2.713
26554211 13508185 0.8229
26553499 13508187 2.7614
26553495 13508190 4.2923
26554218 13508195 2.6665
26554217 13508198 2.5866
26554320 13508199 2.451
26553755 13508200 2.7035
26553842 13508209 1.4016
161723283 13508210 0.5498
26553685 13508211 2.5293
26553682 13508214 1.0606
26553681 13508215 2.5816
26554257 13508217 1.3153
26553642 13508218 1.4234
26553494 13508219 1.5955
26553493 13508220 1.8601
26553492 13508221 0.6812
26554199 13508226 2.5329
26554091 13508229 1.3202
26553890 13508230 12.0036
161723282 13508231 1.1888
26554174 13508232 0.7482
26554175 13508233 1.4791
26554176 13508234 0.5569
26554178 13508235 1.4445
26554180 13508236 0.362
26554172 13508237 0.7491
26554171 13508238 2.3444
26553532 13508254 0.6948
26553531 13508255 0.9196
26554335 13508259 1.5912
26553462 13508260 1.4091
26553742 13508261 1.9293
26553655 13508264 3.7648
26553544 13508266 2.9291
26553892 13508267 0.6155
26553698 13508428 2.3771
26553830 13508270 0.8461
26554397 13508271 2.604
26554022 13508272 1.1263
26553733 13508274 2.5162
26553732 13508275 1.6668
26553602 13508276 3.1745
26554026 13508277 2.0104
26554025 13508278 1.0174
26553501 13508281 2.6075
26553502 13508282 2.3363
26553746 13508283 2.7093
26553818 13508284 3.4731
26553817 13508285 1.3553
26553865 13508286 1.9567
26554037 13508288 1.3178
26554038 13508289 1.7878
26553758 13508290 1.4803
26553728 13508292 1.5952
26553657 13508294 2.1398
26554064 13508295 2.513
26553620 13508296 1.1441
26554254 13508297 2.9406
26553647 13508301 1.7478
26553646 13508302 1.4327
26553914 13508303 2.2408
26553792 13508307 3.473
26554203 13508310 4.2618
26554348 13508311 1.4054
26553552 13508312 1.2694
26553727 13508315 0.7471
26553763 13508331 5.4403
26553520 13508334 1.549
26553799 13508335 6.4968
161723286 13508337 0.4298
26553513 13508338 2.0168
26553512 13508339 0.6873
26553511 13508340 4.2141
26553510 13508341 3.2091
26553509 13508342 1.4784
26553508 13508343 2.4777
26553826 13508345 0.6842
26554013 13508346 0.8686
26554383 13508347 3.3649
26554384 13508348 0.8123
26554385 13508349 1.8002
26554386 13508350 2.6913
26553534 13508355 0.594
26553533 13508356 0.8172
26554263 13508357 2.869
26554363 13508358 0.6882
26554392 13508360 2.0101
161723284 13508361 1.2648
26553855 13508363 1.5848
26553997 13508366 1.0401
26553825 13508367 0.9317
26553824 13508368 1.8581
26554407 13508370 1.6915
26554406 13508371 1.6832
26554405 13508375 1.8771
26554403 13508376 3.8977
26553505 13508395 2.3083
26554340 13508396 2.2399
26553556 13508397 1.13
26553555 13508398 1.0459
26553554 13508399 1.0799
26554353 13508400 3.1687
26554390 13508402 2.0706
26553484 13508404 0.3008
26554396 13508405 2.2993
26553468 13508406 1.0371
26554251 13508408 1.2313
26554472 13508410 0.9976
26554473 13508411 1.7512
26554412 13508413 1.2789
26554483 13508416 3.0679
26554484 13508417 1.1492
26554486 13508418 2.3921
26554487 13508419 1.2814
26554488 13508420 2.5877
26554489 13508421 0.8517
26553802 13508422 1.7411
26553542 13508423 3.0349
26553816 13508424 1.1817
26553453 13508425 2.3146
26553460 13508427 1.2451
