# Supplementary material for: Cloud computing for comparative genomics
Source: BMC Bioinformatics. 2010 May 18;11:259. doi: 10.1186/1471-2105-11-259 (PMC3098063; doi:10.1186/1471-2105-11-259)
Supplement: Additional file 1 — Cloud-ready reciprocal smallest distance algorithm (RSD). complete software stack for RSD-cloud software used to generate the results discussed in the present manuscript. [file 1471-2105-11-259-S1.ZIP › Cloud_RSD/RSD_standalone/examples/Orthologs/semantic.cache]

;; Object Orthologs/
;; SEMANTICDB Tags save file
(semanticdb-project-database-file "Orthologs/"
  :tables (list 
   (semanticdb-table "RSD_parallel_test.py"
    :major-mode 'python-mode
    :tags 'nil
    :file "RSD_parallel_test.py"
    :pointmax 1
    )
   )
  :file "semantic.cache"
  :semantic-tag-version "2.0pre3"
  :semanticdb-version "2.0pre3"
  )
