# Supplementary material for: Cloud computing for comparative genomics
Source: BMC Bioinformatics. 2010 May 18;11:259. doi: 10.1186/1471-2105-11-259 (PMC3098063; doi:10.1186/1471-2105-11-259)
Supplement: Additional file 1 — Cloud-ready reciprocal smallest distance algorithm (RSD). complete software stack for RSD-cloud software used to generate the results discussed in the present manuscript. [file 1471-2105-11-259-S1.ZIP › Cloud_RSD/RSD_standalone/examples/Orthologs/Xenopus_tropicalis.aa_Homo_sapiens.aa_output]

58761484 ENSXETP00000016904 0.1201
8922567 ENSXETP00000019807 0.6543
4826972 ENSXETP00000058075 0.094
22325370 ENSXETP00000058251 0.7917
113423562 ENSXETP00000029157 1.0563
47155554 ENSXETP00000018753 0.3074
89028490 ENSXETP00000041984 2.0274
4506635 ENSXETP00000033825 0.0706
13124759 ENSXETP00000003444 1.1447
4504303 ENSXETP00000058097 0.0
51702222 ENSXETP00000043169 0.323
4504303 ENSXETP00000054395 0.0
5902148 ENSXETP00000041812 0.7447
21450800 ENSXETP00000031381 1.662
31742503 ENSXETP00000055615 0.0
89145415 ENSXETP00000030460 0.7077
4507213 ENSXETP00000026219 0.4341
62988353 ENSXETP00000015500 0.826
113424006 ENSXETP00000057668 4.0741
89041121 ENSXETP00000053222 2.3775
33942066 ENSXETP00000031296 0.9372
70608155 ENSXETP00000033341 0.143
15529982 ENSXETP00000036628 0.3754
113423678 ENSXETP00000041131 0.8754
11056036 ENSXETP00000043457 0.4384
38348272 ENSXETP00000056815 1.3987
4504303 ENSXETP00000058158 0.0
31742503 ENSXETP00000058157 0.0
27777671 ENSXETP00000027386 0.8509
14042980 ENSXETP00000007200 0.8173
61966717 ENSXETP00000002934 1.0978
7705809 ENSXETP00000049892 0.3874
48717239 ENSXETP00000010238 0.3347
7019337 ENSXETP00000028817 0.5508
7705610 ENSXETP00000047363 0.2397
18426902 ENSXETP00000020579 1.1997
24797141 ENSXETP00000055171 0.1852
23592228 ENSXETP00000030012 3.2681
27477134 ENSXETP00000032932 0.5025
21464111 ENSXETP00000036463 1.6493
32140184 ENSXETP00000001127 2.7531
23308597 ENSXETP00000056413 0.3098
31742503 ENSXETP00000055687 0.0
20270186 ENSXETP00000057640 0.2176
20149304 ENSXETP00000041040 0.0315
32469515 ENSXETP00000045554 2.1908
5174429 ENSXETP00000043870 0.3473
113414416 ENSXETP00000056310 1.7585
52486265 ENSXETP00000050115 2.89
9257225 ENSXETP00000056253 0.0177
7705636 ENSXETP00000018365 0.1026
7661728 ENSXETP00000044018 0.0586
4503055 ENSXETP00000044922 0.4018
41152506 ENSXETP00000022633 0.8581
13775220 ENSXETP00000054423 0.0859
41203814 ENSXETP00000012636 2.1036
6005934 ENSXETP00000053210 0.2457
38569475 ENSXETP00000033391 0.4701
16445426 ENSXETP00000031911 0.2061
4758486 ENSXETP00000047620 0.0471
29568107 ENSXETP00000037932 1.7841
4503803 ENSXETP00000039845 0.3974
7705751 ENSXETP00000054038 0.9158
38327634 ENSXETP00000044950 0.0733
30089966 ENSXETP00000003522 1.0094
113429157 ENSXETP00000003582 2.5238
18105012 ENSXETP00000035790 0.9939
24308233 ENSXETP00000013505 0.8531
41352061 ENSXETP00000047440 0.3739
20336335 ENSXETP00000053903 0.7871
13375682 ENSXETP00000029505 0.8698
27501456 ENSXETP00000012898 1.6749
20336754 ENSXETP00000057790 0.0575
7705718 ENSXETP00000058018 0.2182
46409550 ENSXETP00000017605 1.1885
4557409 ENSXETP00000051205 0.4525
14670375 ENSXETP00000007299 0.2824
57529222 ENSXETP00000013462 0.5898
21361633 ENSXETP00000028083 0.4981
7710119 ENSXETP00000032785 0.2498
94421473 ENSXETP00000027446 2.2101
15011974 ENSXETP00000033342 0.9443
8922511 ENSXETP00000007098 0.5683
6041665 ENSXETP00000025384 0.4454
46409330 ENSXETP00000012634 0.4452
87298828 ENSXETP00000023091 0.7905
8922944 ENSXETP00000004479 0.1955
25121966 ENSXETP00000042946 0.1965
14165258 ENSXETP00000055256 1.012
4557853 ENSXETP00000054223 0.0875
34147464 ENSXETP00000014745 0.8646
38348310 ENSXETP00000026067 0.9735
4505701 ENSXETP00000038737 0.4457
18087833 ENSXETP00000003814 0.8524
51036596 ENSXETP00000029625 0.7117
14591902 ENSXETP00000029632 0.2818
31542263 ENSXETP00000054582 0.5923
30840978 ENSXETP00000051721 0.2313
41393593 ENSXETP00000011418 1.185
20149500 ENSXETP00000035541 0.3617
4826802 ENSXETP00000026069 0.107
16933561 ENSXETP00000054603 0.7242
6912488 ENSXETP00000055806 0.0515
61743978 ENSXETP00000056187 0.8202
32964825 ENSXETP00000023794 0.7458
6005902 ENSXETP00000013884 0.126
4507709 ENSXETP00000023543 0.4123
31542547 ENSXETP00000014538 0.0702
4507243 ENSXETP00000031184 0.3074
23943814 ENSXETP00000018628 0.6753
4503925 ENSXETP00000040139 0.9206
15011926 ENSXETP00000044938 0.2959
11321561 ENSXETP00000053757 1.2803
4504491 ENSXETP00000055996 0.7187
32307166 ENSXETP00000046423 1.1164
113427983 ENSXETP00000046427 4.0444
40807357 ENSXETP00000031770 0.2806
4885597 ENSXETP00000054901 0.0
4557415 ENSXETP00000028491 0.3692
67003570 ENSXETP00000030643 0.9361
24308458 ENSXETP00000030644 0.1792
11967991 ENSXETP00000053697 0.7832
13376780 ENSXETP00000037144 1.2528
49355757 ENSXETP00000031074 1.0327
29029589 ENSXETP00000031075 0.2244
64085252 ENSXETP00000016135 0.6412
24234747 ENSXETP00000031274 0.2159
4885233 ENSXETP00000006010 0.3823
20631977 ENSXETP00000058228 0.9476
4505737 ENSXETP00000030108 1.4279
23397454 ENSXETP00000017953 0.7612
19424126 ENSXETP00000049492 1.005
9961244 ENSXETP00000049493 0.4037
17998698 ENSXETP00000011150 0.3862
22218621 ENSXETP00000047831 0.0389
24496765 ENSXETP00000016483 0.5833
13128864 ENSXETP00000050501 1.1463
41352700 ENSXETP00000051388 1.6554
41352700 ENSXETP00000051385 1.6554
4505355 ENSXETP00000057642 0.3621
4506063 ENSXETP00000024459 0.0662
19923442 ENSXETP00000055349 0.3684
23510338 ENSXETP00000022520 0.5879
4826708 ENSXETP00000023541 0.1835
5730051 ENSXETP00000038295 0.1983
23308607 ENSXETP00000051796 0.4715
7661908 ENSXETP00000054148 0.2058
49619231 ENSXETP00000022062 0.337
6912568 ENSXETP00000035448 0.508
113423037 ENSXETP00000056423 2.3185
4504097 ENSXETP00000012551 0.7525
38327533 ENSXETP00000032657 0.2418
6996014 ENSXETP00000005727 0.2139
4507835 ENSXETP00000045872 0.4227
20336754 ENSXETP00000057463 0.0575
34222395 ENSXETP00000000185 1.0556
113423289 ENSXETP00000023520 2.5368
113424156 ENSXETP00000055580 0.7574
113424156 ENSXETP00000014278 0.7574
113424156 ENSXETP00000014279 0.7574
34335260 ENSXETP00000057738 1.4172
38198663 ENSXETP00000006696 0.1794
21361684 ENSXETP00000028014 0.6491
23111009 ENSXETP00000002819 0.2324
89027681 ENSXETP00000018692 4.6529
56117824 ENSXETP00000044919 1.498
14150076 ENSXETP00000055984 0.1111
8923557 ENSXETP00000013463 0.0544
29826282 ENSXETP00000045274 0.3402
4758472 ENSXETP00000057830 0.7495
4503031 ENSXETP00000033446 0.8579
40806200 ENSXETP00000054075 0.6657
13376001 ENSXETP00000021750 1.0544
21361525 ENSXETP00000032758 0.7857
33620719 ENSXETP00000021661 0.6736
31542638 ENSXETP00000006705 0.3388
13937401 ENSXETP00000042515 0.9601
28416436 ENSXETP00000029177 0.2972
7019319 ENSXETP00000012527 0.6075
61966731 ENSXETP00000054433 0.7591
39930401 ENSXETP00000036092 0.7993
19424120 ENSXETP00000042089 0.5254
10047124 ENSXETP00000042092 0.6272
20127519 ENSXETP00000005433 1.0097
19923493 ENSXETP00000050055 0.6978
8051608 ENSXETP00000032772 0.5166
10190720 ENSXETP00000055665 0.9091
28830308 ENSXETP00000020356 0.8155
32454737 ENSXETP00000010193 0.3836
4505815 ENSXETP00000042073 0.3553
4557767 ENSXETP00000013367 0.5797
4557421 ENSXETP00000042442 0.7448
21624648 ENSXETP00000058164 0.1437
113422495 ENSXETP00000006580 1.7275
51468840 ENSXETP00000006582 1.2958
7019333 ENSXETP00000027388 0.1299
41872403 ENSXETP00000055370 0.6981
25121958 ENSXETP00000043319 0.0992
6912674 ENSXETP00000057667 0.0747
4506761 ENSXETP00000057765 0.9379
24308107 ENSXETP00000005350 0.3261
42657272 ENSXETP00000049102 0.0585
54400749 ENSXETP00000053586 3.7453
17975755 ENSXETP00000016437 0.3197
67972411 ENSXETP00000021179 0.0386
113403752 ENSXETP00000029371 0.6852
40217622 ENSXETP00000017956 0.8033
21218438 ENSXETP00000043100 0.2402
16445029 ENSXETP00000027185 1.2994
5902050 ENSXETP00000027187 0.1278
47551349 ENSXETP00000054543 3.6368
52546689 ENSXETP00000056103 0.843
52546689 ENSXETP00000032492 0.843
22748911 ENSXETP00000032493 0.8297
51921275 ENSXETP00000042045 0.95
71040096 ENSXETP00000041610 1.1842
40288274 ENSXETP00000000617 0.4775
7019377 ENSXETP00000027468 0.8405
26024195 ENSXETP00000026302 0.7903
33359682 ENSXETP00000042095 0.6833
37595541 ENSXETP00000015353 1.2204
10835051 ENSXETP00000047325 0.3995
62240992 ENSXETP00000047324 0.399
7705664 ENSXETP00000043301 0.7148
50950117 ENSXETP00000041508 0.3614
27436981 ENSXETP00000051270 0.2508
37620216 ENSXETP00000031301 1.4649
22748977 ENSXETP00000008312 0.6782
22749499 ENSXETP00000033386 0.6382
19115958 ENSXETP00000054535 0.9784
55742857 ENSXETP00000041440 0.449
4506067 ENSXETP00000037997 0.1799
15011898 ENSXETP00000030876 0.1104
17978479 ENSXETP00000045707 0.4624
68989263 ENSXETP00000015010 1.4416
16933557 ENSXETP00000010202 1.102
21450832 ENSXETP00000019595 0.7894
15723370 ENSXETP00000026117 0.6081
17298690 ENSXETP00000027266 0.0588
7019569 ENSXETP00000038681 0.0864
11641243 ENSXETP00000049178 1.0133
55770836 ENSXETP00000017324 0.4341
10047116 ENSXETP00000006759 0.2196
4580422 ENSXETP00000021706 0.3673
18105007 ENSXETP00000035807 0.2507
21314600 ENSXETP00000033871 2.2174
4759030 ENSXETP00000036152 1.24
31377772 ENSXETP00000054000 0.587
20336754 ENSXETP00000057365 0.0575
31377846 ENSXETP00000011288 0.7616
34304358 ENSXETP00000057411 1.0868
28875797 ENSXETP00000034733 0.295
48255909 ENSXETP00000005450 0.3608
20357568 ENSXETP00000057343 4.0142
113404830 ENSXETP00000057336 2.8514
113415207 ENSXETP00000050522 0.4481
38569457 ENSXETP00000050523 0.9288
4557817 ENSXETP00000012975 0.7424
7705753 ENSXETP00000053829 1.1653
16945972 ENSXETP00000001241 0.4476
18860900 ENSXETP00000016881 0.7105
5031573 ENSXETP00000033431 0.0863
113422272 ENSXETP00000042816 0.5004
30023820 ENSXETP00000032571 0.5951
31543831 ENSXETP00000032577 0.0085
29789060 ENSXETP00000012209 0.1328
42542379 ENSXETP00000000178 0.2746
19718801 ENSXETP00000001567 0.1305
4506401 ENSXETP00000043488 0.2427
34734062 ENSXETP00000006673 0.5407
89062025 ENSXETP00000026100 0.8297
20336229 ENSXETP00000037898 0.1382
7705885 ENSXETP00000008725 0.0818
4506521 ENSXETP00000019980 0.0
113414829 ENSXETP00000026425 2.4854
34447229 ENSXETP00000009095 0.1678
10257437 ENSXETP00000022828 0.4259
24308382 ENSXETP00000022829 0.4267
17978477 ENSXETP00000022220 0.2996
7706047 ENSXETP00000051704 0.8426
8923579 ENSXETP00000053635 0.3607
4758400 ENSXETP00000051710 0.7859
14249672 ENSXETP00000025399 0.8654
113420258 ENSXETP00000003062 0.3643
4503729 ENSXETP00000003463 0.504
21361805 ENSXETP00000003465 0.4431
32483374 ENSXETP00000032695 0.2855
53793660 ENSXETP00000002649 1.2352
74271890 ENSXETP00000017507 0.1788
38257153 ENSXETP00000017509 0.2113
9790233 ENSXETP00000026397 1.0851
46358428 ENSXETP00000045954 0.3809
10947124 ENSXETP00000001948 0.2091
20502986 ENSXETP00000029384 0.5173
113420256 ENSXETP00000044954 0.2488
40254861 ENSXETP00000033546 0.3513
31881740 ENSXETP00000039825 0.5481
22035634 ENSXETP00000016673 0.7569
41281817 ENSXETP00000045289 0.8927
62955833 ENSXETP00000029458 0.1548
71361682 ENSXETP00000033362 0.6601
45439329 ENSXETP00000017366 0.3227
15147240 ENSXETP00000026562 0.9609
15718761 ENSXETP00000032647 0.0108
15718763 ENSXETP00000007368 0.0216
82775371 ENSXETP00000032653 0.3627
52426756 ENSXETP00000001378 0.371
18640754 ENSXETP00000033657 1.9274
7662354 ENSXETP00000033662 0.5803
6912602 ENSXETP00000035859 0.2534
6912382 ENSXETP00000054420 1.1823
34577110 ENSXETP00000044682 0.1276
4506027 ENSXETP00000044675 0.0098
88953173 ENSXETP00000001426 0.8643
7662100 ENSXETP00000021233 0.3334
82830424 ENSXETP00000052981 0.5501
113412381 ENSXETP00000046358 1.223
16905526 ENSXETP00000046359 0.809
45504382 ENSXETP00000028560 0.7009
30089950 ENSXETP00000048796 0.6547
34147529 ENSXETP00000048799 0.2337
34147529 ENSXETP00000053806 0.2337
31563368 ENSXETP00000055302 0.767
34147630 ENSXETP00000032775 0.3188
27262645 ENSXETP00000032792 0.5568
4502827 ENSXETP00000051222 0.2049
40807485 ENSXETP00000026326 0.0468
53829368 ENSXETP00000038676 0.4973
61742808 ENSXETP00000053089 1.0683
4502833 ENSXETP00000008352 0.1557
70167032 ENSXETP00000008359 0.9914
45505147 ENSXETP00000056069 0.6667
4508017 ENSXETP00000056068 0.2198
94400919 ENSXETP00000007827 0.743
20270303 ENSXETP00000007838 0.4367
4557495 ENSXETP00000049103 0.1097
19913410 ENSXETP00000010152 0.483
13375654 ENSXETP00000010156 0.6388
6453818 ENSXETP00000057334 0.6538
13399296 ENSXETP00000010163 0.6245
31982936 ENSXETP00000017960 0.4381
4557831 ENSXETP00000017961 0.1355
4507521 ENSXETP00000034164 0.2653
19923129 ENSXETP00000000075 3.5363
4506147 ENSXETP00000016874 0.3924
33383233 ENSXETP00000033727 0.3107
58331218 ENSXETP00000033723 0.2971
4507277 ENSXETP00000009174 1.2742
11545910 ENSXETP00000029187 1.0448
31377750 ENSXETP00000056774 0.185
38202209 ENSXETP00000039498 0.3534
16445419 ENSXETP00000038339 0.293
113412379 ENSXETP00000038336 0.1924
5901944 ENSXETP00000002641 1.1113
40254426 ENSXETP00000031275 0.6777
39995084 ENSXETP00000031276 0.1755
14249608 ENSXETP00000034161 0.6973
20070266 ENSXETP00000051795 0.7319
21389447 ENSXETP00000051792 0.3687
21361244 ENSXETP00000016079 0.9822
5174431 ENSXETP00000023795 0.0395
4758666 ENSXETP00000026288 0.3148
21361914 ENSXETP00000039399 1.0644
18702325 ENSXETP00000004551 0.8342
24308149 ENSXETP00000039636 0.4293
24308227 ENSXETP00000022039 0.9077
38570095 ENSXETP00000021819 0.2014
5729913 ENSXETP00000021821 0.1841
76096366 ENSXETP00000022528 0.8546
16950597 ENSXETP00000010528 0.3957
33188459 ENSXETP00000010512 0.2355
113419299 ENSXETP00000024468 0.7385
4759184 ENSXETP00000051189 0.2626
46048455 ENSXETP00000023216 0.5003
4504867 ENSXETP00000023214 0.9708
21618344 ENSXETP00000001864 0.144
37622887 ENSXETP00000005064 1.0483
45827729 ENSXETP00000027259 0.3535
4502527 ENSXETP00000034189 0.1143
42415488 ENSXETP00000056701 1.8243
20986501 ENSXETP00000013745 0.5616
23111005 ENSXETP00000013752 0.4685
14149631 ENSXETP00000013753 2.0335
30581164 ENSXETP00000025205 0.5487
33286424 ENSXETP00000025267 0.3972
10835000 ENSXETP00000009088 0.5428
32469495 ENSXETP00000009094 1.5269
52630423 ENSXETP00000046847 0.1804
14165276 ENSXETP00000046848 0.4383
42516563 ENSXETP00000046851 0.0735
19923957 ENSXETP00000036775 1.0884
113424467 ENSXETP00000037478 1.2614
21361112 ENSXETP00000045301 0.7467
4504205 ENSXETP00000045304 1.0278
13376271 ENSXETP00000015077 2.3802
21361499 ENSXETP00000057006 0.1826
4503529 ENSXETP00000043428 0.0512
91199548 ENSXETP00000043431 2.565
4759110 ENSXETP00000057003 0.7874
4507043 ENSXETP00000050275 0.3139
13787193 ENSXETP00000050243 0.4013
113412904 ENSXETP00000038051 0.1531
4505949 ENSXETP00000038064 0.7396
22538420 ENSXETP00000049658 0.6821
58219064 ENSXETP00000049681 0.5997
74136737 ENSXETP00000049683 1.3152
7661890 ENSXETP00000035804 0.3409
12383064 ENSXETP00000035802 0.468
15718698 ENSXETP00000035938 0.5036
7706333 ENSXETP00000050152 0.8361
38679888 ENSXETP00000050153 0.033
19923231 ENSXETP00000050186 0.0274
4503357 ENSXETP00000041288 1.4468
14149611 ENSXETP00000047776 0.0506
22095335 ENSXETP00000058154 2.8528
61966885 ENSXETP00000056412 0.5168
32189385 ENSXETP00000057289 0.2197
4758788 ENSXETP00000043132 0.2383
13994273 ENSXETP00000043133 0.709
7657347 ENSXETP00000043136 0.398
31657119 ENSXETP00000043138 0.6572
24308033 ENSXETP00000043142 0.5563
46240864 ENSXETP00000052139 1.2505
14210534 ENSXETP00000054263 4.0211
113418832 ENSXETP00000037787 2.2054
4503475 ENSXETP00000042318 0.0153
4502557 ENSXETP00000015124 0.1473
21040247 ENSXETP00000015128 0.5213
27552764 ENSXETP00000021710 0.488
23503265 ENSXETP00000056955 2.2956
8922081 ENSXETP00000046361 0.1511
24307971 ENSXETP00000044332 0.0641
113431098 ENSXETP00000028006 0.3587
29540535 ENSXETP00000028008 0.7349
5032117 ENSXETP00000028907 0.3708
24308251 ENSXETP00000028920 0.706
113420663 ENSXETP00000028922 0.46
76781483 ENSXETP00000035745 0.3274
76781485 ENSXETP00000035746 0.4156
71773324 ENSXETP00000027212 0.5437
25188199 ENSXETP00000027218 1.2696
4505939 ENSXETP00000027254 0.0125
22212918 ENSXETP00000039102 0.4815
16306566 ENSXETP00000055169 0.0661
94536798 ENSXETP00000005147 0.8726
5453662 ENSXETP00000005132 0.9181
28178816 ENSXETP00000032718 0.3917
55743108 ENSXETP00000054217 0.7669
54792138 ENSXETP00000055790 0.2716
4502539 ENSXETP00000033623 0.4378
50053872 ENSXETP00000034041 0.5939
75750470 ENSXETP00000043310 0.3017
92087055 ENSXETP00000039877 0.4969
65301137 ENSXETP00000018786 0.1302
55770884 ENSXETP00000053515 0.3544
5031631 ENSXETP00000052043 0.8704
26051237 ENSXETP00000052046 0.1971
113425935 ENSXETP00000006431 0.2448
10864043 ENSXETP00000006434 1.0713
11067753 ENSXETP00000026794 0.4515
38605733 ENSXETP00000035744 0.4388
7662486 ENSXETP00000023911 0.3269
24797106 ENSXETP00000023916 0.1763
42734312 ENSXETP00000016827 0.4063
56676371 ENSXETP00000016533 0.1306
5031705 ENSXETP00000016551 0.4262
18490987 ENSXETP00000044981 0.3641
22095331 ENSXETP00000044982 0.4775
16418441 ENSXETP00000032599 0.3831
45269141 ENSXETP00000051004 1.378
4507109 ENSXETP00000051005 0.0528
40254988 ENSXETP00000034103 0.4496
89041169 ENSXETP00000010470 0.2966
4557607 ENSXETP00000057832 0.3216
22748737 ENSXETP00000027195 1.025
16306566 ENSXETP00000054957 0.0661
32189357 ENSXETP00000012099 0.0832
4505719 ENSXETP00000052127 0.4684
34486092 ENSXETP00000052137 0.5813
5031875 ENSXETP00000052129 0.291
4757784 ENSXETP00000000014 1.2347
86991432 ENSXETP00000024456 0.7288
51093832 ENSXETP00000012074 0.142
49574529 ENSXETP00000043334 1.1145
15149470 ENSXETP00000043330 0.1881
27764873 ENSXETP00000043327 0.4284
113427356 ENSXETP00000054790 1.0503
56711310 ENSXETP00000043326 1.2018
59858803 ENSXETP00000039113 0.8416
91982767 ENSXETP00000026264 0.3606
14249552 ENSXETP00000026265 0.261
21314714 ENSXETP00000026266 1.0522
31543624 ENSXETP00000026267 0.7463
21361458 ENSXETP00000007759 0.5084
34878693 ENSXETP00000019243 2.542
21955154 ENSXETP00000019229 2.6228
4505531 ENSXETP00000044758 0.2604
16579828 ENSXETP00000044759 0.2435
4557539 ENSXETP00000044306 0.5447
31542255 ENSXETP00000005442 0.9494
13899275 ENSXETP00000054794 1.3311
29570793 ENSXETP00000005448 0.0746
18375617 ENSXETP00000057108 0.9325
71044477 ENSXETP00000013464 0.659
17921995 ENSXETP00000013468 0.4856
33286446 ENSXETP00000013470 0.7241
8922764 ENSXETP00000013472 0.4332
37577159 ENSXETP00000024901 0.2445
62955044 ENSXETP00000050248 0.251
9506741 ENSXETP00000050251 0.2549
89034486 ENSXETP00000046258 2.2059
21389555 ENSXETP00000054898 2.6638
12758125 ENSXETP00000046270 0.6594
4758606 ENSXETP00000046290 0.2973
5729770 ENSXETP00000046294 1.1219
7305013 ENSXETP00000044572 0.6217
13236510 ENSXETP00000056594 0.0904
4505357 ENSXETP00000018043 0.7082
18104957 ENSXETP00000018051 0.8914
42476164 ENSXETP00000013682 0.1065
25914749 ENSXETP00000023222 0.8711
45545431 ENSXETP00000053767 0.9159
18079316 ENSXETP00000023224 0.9499
4759302 ENSXETP00000005203 0.0614
23503291 ENSXETP00000005204 0.623
10190714 ENSXETP00000005206 0.5384
40254467 ENSXETP00000026439 0.1815
51972176 ENSXETP00000024113 1.103
49574534 ENSXETP00000003151 2.427
32455273 ENSXETP00000054687 1.006
10092601 ENSXETP00000020927 0.2546
4758540 ENSXETP00000030249 0.3524
19924141 ENSXETP00000043681 0.1414
113425880 ENSXETP00000024837 2.4277
31543164 ENSXETP00000024840 0.5778
11968059 ENSXETP00000024847 0.9361
4507305 ENSXETP00000020351 0.6373
14042968 ENSXETP00000018277 0.4207
14249632 ENSXETP00000057547 0.4357
8923469 ENSXETP00000037954 1.212
21314720 ENSXETP00000037955 0.5388
40255020 ENSXETP00000037959 0.0668
48717495 ENSXETP00000031515 0.7288
21264353 ENSXETP00000031534 0.1337
113412383 ENSXETP00000006468 0.1701
31377566 ENSXETP00000006779 1.4941
88967349 ENSXETP00000006775 0.2739
21704287 ENSXETP00000006774 0.7636
11545867 ENSXETP00000034169 1.1557
11024686 ENSXETP00000054754 0.1577
11024686 ENSXETP00000035984 0.1577
24308111 ENSXETP00000035989 0.1828
6552328 ENSXETP00000036013 0.3834
71274164 ENSXETP00000036014 1.1005
29294629 ENSXETP00000036020 0.177
113423564 ENSXETP00000036000 3.2693
4504793 ENSXETP00000035890 0.2295
19920317 ENSXETP00000023447 2.1088
29540559 ENSXETP00000005555 0.1431
27735143 ENSXETP00000018749 0.9587
20070197 ENSXETP00000042918 0.2429
49355721 ENSXETP00000056418 0.7494
88758611 ENSXETP00000044999 0.0765
5032155 ENSXETP00000045001 0.0697
40254422 ENSXETP00000025059 0.4859
6005804 ENSXETP00000026160 0.5032
4826675 ENSXETP00000026172 0.4548
73486661 ENSXETP00000026212 0.7807
11386151 ENSXETP00000031765 0.053
4557327 ENSXETP00000054029 1.3604
82880656 ENSXETP00000029829 0.6447
61676921 ENSXETP00000029825 0.7654
57863295 ENSXETP00000006651 0.2103
5902152 ENSXETP00000006652 1.5326
71565160 ENSXETP00000006666 0.6868
13124763 ENSXETP00000006671 0.8776
11055996 ENSXETP00000040462 1.0019
73611944 ENSXETP00000007474 0.1795
8923114 ENSXETP00000018166 0.2867
18640750 ENSXETP00000056105 1.0023
4826764 ENSXETP00000036185 0.4026
32469509 ENSXETP00000023874 0.6746
14550407 ENSXETP00000023880 1.4578
14670268 ENSXETP00000023883 0.4411
67782311 ENSXETP00000023885 0.7087
67782358 ENSXETP00000023890 1.3818
4557367 ENSXETP00000046160 0.7146
73623030 ENSXETP00000044307 0.2457
4505847 ENSXETP00000055383 0.7149
13376349 ENSXETP00000046257 0.5994
88954203 ENSXETP00000027851 3.2539
12408654 ENSXETP00000012291 0.654
38202257 ENSXETP00000012287 0.3981
44771201 ENSXETP00000012043 0.6519
21361517 ENSXETP00000012041 0.593
4502605 ENSXETP00000000748 0.9617
5031711 ENSXETP00000000752 0.0367
4758334 ENSXETP00000019814 0.469
62912453 ENSXETP00000043595 0.5822
4506953 ENSXETP00000050685 0.5019
55769589 ENSXETP00000054713 0.211
55769543 ENSXETP00000050692 0.1779
8923819 ENSXETP00000033381 0.6134
38348416 ENSXETP00000008705 0.7775
32484973 ENSXETP00000044492 0.2557
17986275 ENSXETP00000015112 0.1408
5174445 ENSXETP00000015113 0.4635
21361331 ENSXETP00000015114 0.2702
5031561 ENSXETP00000017553 1.8158
66571307 ENSXETP00000030447 1.0316
29789287 ENSXETP00000030450 0.743
17158035 ENSXETP00000030451 0.6271
21265043 ENSXETP00000044081 0.889
8922116 ENSXETP00000015070 0.3618
8923733 ENSXETP00000015071 0.7184
15812196 ENSXETP00000037821 0.868
14149999 ENSXETP00000037824 1.8618
40254834 ENSXETP00000047954 0.4065
29826341 ENSXETP00000037846 0.8338
4757716 ENSXETP00000037855 0.4684
41281398 ENSXETP00000051168 0.094
21735598 ENSXETP00000054013 0.339
21735596 ENSXETP00000054012 0.3247
113421717 ENSXETP00000054009 0.8466
5031947 ENSXETP00000027773 0.6716
12408675 ENSXETP00000027774 0.2227
55956892 ENSXETP00000027775 0.5928
113411459 ENSXETP00000027776 0.3274
33359686 ENSXETP00000027778 0.8976
46909594 ENSXETP00000029446 1.2691
4757982 ENSXETP00000022593 0.1359
4502835 ENSXETP00000022596 0.2394
5730116 ENSXETP00000022598 0.1968
7106299 ENSXETP00000006675 1.2124
17505193 ENSXETP00000006677 0.086
22027536 ENSXETP00000017088 0.345
62865606 ENSXETP00000024639 0.4399
113429112 ENSXETP00000054563 8.0017
4826900 ENSXETP00000024645 0.2215
22749137 ENSXETP00000024667 0.7486
113423722 ENSXETP00000042909 2.8338
34222167 ENSXETP00000040510 0.2421
113420238 ENSXETP00000057908 0.5515
89028323 ENSXETP00000012535 0.5161
57164969 ENSXETP00000024635 0.1725
4504195 ENSXETP00000024636 0.3466
42476193 ENSXETP00000024637 0.9312
50301238 ENSXETP00000024638 0.3727
31324547 ENSXETP00000020592 0.9734
4504975 ENSXETP00000020614 0.5342
21071056 ENSXETP00000020621 0.1032
21071056 ENSXETP00000020620 0.1032
24308410 ENSXETP00000053476 0.9179
40288288 ENSXETP00000020625 0.138
5453980 ENSXETP00000014161 0.438
39725957 ENSXETP00000014162 0.9356
11034819 ENSXETP00000009632 0.7377
44889475 ENSXETP00000005778 0.131
47933346 ENSXETP00000009654 0.6759
4502893 ENSXETP00000009659 0.2279
38505226 ENSXETP00000009660 0.8055
113418707 ENSXETP00000018253 0.8583
31563537 ENSXETP00000001870 0.2876
21314753 ENSXETP00000001863 0.8302
4759270 ENSXETP00000001862 0.2954
5453734 ENSXETP00000044285 0.224
55741864 ENSXETP00000044287 0.2863
113420988 ENSXETP00000050638 0.3216
8923221 ENSXETP00000050639 0.9822
40254908 ENSXETP00000000070 0.8719
8659559 ENSXETP00000000071 0.1406
47419934 ENSXETP00000000072 2.3629
10834972 ENSXETP00000033554 0.9513
4507699 ENSXETP00000058194 0.678
21464117 ENSXETP00000047465 2.343
7656975 ENSXETP00000047467 0.2752
38788274 ENSXETP00000003354 0.3257
32307140 ENSXETP00000003346 0.2967
113427540 ENSXETP00000003342 0.0769
37595528 ENSXETP00000020943 0.7222
8922648 ENSXETP00000020958 0.2378
23943882 ENSXETP00000027805 1.2368
33636764 ENSXETP00000046125 0.4157
13129078 ENSXETP00000006548 1.1264
21450705 ENSXETP00000006549 0.7065
45545421 ENSXETP00000006550 0.6272
61743963 ENSXETP00000006551 0.9748
58330909 ENSXETP00000006552 1.3151
13375705 ENSXETP00000014952 0.5782
46409306 ENSXETP00000014951 0.8197
37537722 ENSXETP00000014948 0.2884
56687498 ENSXETP00000055059 0.4444
62526043 ENSXETP00000014934 0.6989
15559207 ENSXETP00000014930 0.6901
14249166 ENSXETP00000014925 0.3952
38257157 ENSXETP00000012002 0.1752
31543628 ENSXETP00000013404 0.1573
28557800 ENSXETP00000019852 1.08
82617628 ENSXETP00000005849 0.6658
40217808 ENSXETP00000036920 0.4272
22748653 ENSXETP00000036922 0.5446
21450850 ENSXETP00000052415 0.9788
52353276 ENSXETP00000055591 1.0471
66472394 ENSXETP00000029907 0.3254
45593130 ENSXETP00000029911 1.6583
41281917 ENSXETP00000029930 0.1812
4503247 ENSXETP00000029944 1.09
5901980 ENSXETP00000029946 0.8282
13325068 ENSXETP00000004762 0.6733
18079254 ENSXETP00000048726 0.6545
14249704 ENSXETP00000048739 0.1168
13677218 ENSXETP00000048747 0.246
56682953 ENSXETP00000048752 0.7435
20149592 ENSXETP00000048763 0.3645
21070997 ENSXETP00000039820 0.3541
52353262 ENSXETP00000053364 0.9319
46195755 ENSXETP00000020287 1.1143
14149817 ENSXETP00000020288 0.3508
5803092 ENSXETP00000020290 0.2142
55742697 ENSXETP00000020293 0.1937
4502817 ENSXETP00000043526 0.1992
33667103 ENSXETP00000056278 1.493
16579888 ENSXETP00000005238 0.2296
16579888 ENSXETP00000058271 0.2296
4502985 ENSXETP00000038652 0.6208
12056465 ENSXETP00000033811 0.1942
113418415 ENSXETP00000002993 0.5068
113431156 ENSXETP00000015514 0.3806
4885351 ENSXETP00000015516 0.4095
13386502 ENSXETP00000037444 0.239
4827071 ENSXETP00000053876 0.0473
13376882 ENSXETP00000043553 1.1548
87578255 ENSXETP00000003431 0.2828
68509938 ENSXETP00000023587 0.2289
68509928 ENSXETP00000023586 0.4768
4826786 ENSXETP00000031477 0.173
82546847 ENSXETP00000031498 0.8418
10947137 ENSXETP00000031507 0.3493
4759248 ENSXETP00000041182 0.2209
19923943 ENSXETP00000041185 1.2826
4885365 ENSXETP00000041186 0.1842
45359842 ENSXETP00000049240 0.1772
32698918 ENSXETP00000049248 0.4529
30520350 ENSXETP00000049256 0.0581
4827016 ENSXETP00000015555 0.4068
4827006 ENSXETP00000011957 0.2071
5454106 ENSXETP00000010662 0.1076
21264365 ENSXETP00000010660 0.465
70995130 ENSXETP00000010653 0.459
15022799 ENSXETP00000013633 0.4315
4505017 ENSXETP00000019554 0.1487
21040328 ENSXETP00000058122 2.6896
4503611 ENSXETP00000019556 0.3484
12232413 ENSXETP00000019560 0.8369
4758980 ENSXETP00000040203 2.0945
90903245 ENSXETP00000035599 2.4661
52630449 ENSXETP00000038837 0.375
113420863 ENSXETP00000005597 0.5879
5803195 ENSXETP00000043082 1.7106
21361423 ENSXETP00000043086 0.878
4504843 ENSXETP00000050832 0.1984
21361127 ENSXETP00000050831 0.3564
21361334 ENSXETP00000024438 0.337
38158013 ENSXETP00000051408 0.2032
88943513 ENSXETP00000058268 2.6811
4758220 ENSXETP00000007322 0.1356
4503971 ENSXETP00000007323 0.0893
17136148 ENSXETP00000007324 0.7443
31317263 ENSXETP00000007327 0.3216
20336246 ENSXETP00000001672 0.2935
19923525 ENSXETP00000001673 0.4393
21614523 ENSXETP00000001674 0.6366
73747915 ENSXETP00000036129 1.5928
9665248 ENSXETP00000036167 1.2089
73747875 ENSXETP00000036180 0.4271
21040360 ENSXETP00000011245 0.4587
46255030 ENSXETP00000011273 0.9758
4505291 ENSXETP00000011253 0.879
4502641 ENSXETP00000046189 0.7612
62243290 ENSXETP00000046192 1.0166
19913406 ENSXETP00000046210 0.3429
12707572 ENSXETP00000058201 1.5854
44888822 ENSXETP00000058199 0.6495
4758556 ENSXETP00000040381 0.1154
13994257 ENSXETP00000058197 0.4277
4826651 ENSXETP00000033442 0.8628
38201704 ENSXETP00000008556 0.7038
14249722 ENSXETP00000008557 0.6792
24308129 ENSXETP00000008562 0.7317
51972284 ENSXETP00000008564 0.0828
32171249 ENSXETP00000008566 1.4197
4502067 ENSXETP00000056182 0.7853
31377746 ENSXETP00000052173 1.1488
72534772 ENSXETP00000018652 0.7784
11863130 ENSXETP00000018653 0.2725
4758378 ENSXETP00000016343 0.4026
12707570 ENSXETP00000001886 0.5336
5453706 ENSXETP00000001887 0.267
113414493 ENSXETP00000046089 0.5416
21389497 ENSXETP00000028741 0.5633
18201890 ENSXETP00000057013 1.6009
4503383 ENSXETP00000030438 0.2332
23618867 ENSXETP00000039675 0.1026
72534712 ENSXETP00000039646 0.1552
5803165 ENSXETP00000057092 0.1033
14861836 ENSXETP00000026182 0.4788
5902102 ENSXETP00000057088 0.0176
41281579 ENSXETP00000026188 0.1764
38492356 ENSXETP00000055777 0.8016
13259541 ENSXETP00000055772 0.2196
72535158 ENSXETP00000055765 0.9091
7706645 ENSXETP00000027477 0.1464
66346725 ENSXETP00000027524 0.4539
33589818 ENSXETP00000027488 0.5175
21361497 ENSXETP00000003600 0.4191
13376113 ENSXETP00000003596 0.9091
31542511 ENSXETP00000020412 1.4463
14211899 ENSXETP00000019915 2.0287
4504217 ENSXETP00000019908 0.594
29789293 ENSXETP00000056431 1.2308
10864021 ENSXETP00000019894 0.2966
27436971 ENSXETP00000019883 0.2303
46593007 ENSXETP00000046429 0.5767
37551987 ENSXETP00000003379 0.1993
33300666 ENSXETP00000041130 0.3935
30794376 ENSXETP00000041134 0.3814
21618334 ENSXETP00000041147 0.2493
29725611 ENSXETP00000041156 0.5753
113428892 ENSXETP00000024782 1.3206
29469069 ENSXETP00000038923 0.4496
31377739 ENSXETP00000038942 0.6239
21040239 ENSXETP00000038959 0.6153
40254967 ENSXETP00000038954 0.6278
94538343 ENSXETP00000008707 2.0739
24850109 ENSXETP00000031596 1.581
55743075 ENSXETP00000031591 0.4151
4504697 ENSXETP00000031486 1.1553
24307983 ENSXETP00000021954 0.2822
4504851 ENSXETP00000021949 0.5364
21237802 ENSXETP00000031732 0.3031
4758852 ENSXETP00000053218 0.8388
4826878 ENSXETP00000031738 0.1559
4506865 ENSXETP00000057629 0.4729
6912712 ENSXETP00000057627 0.3493
11612670 ENSXETP00000055886 0.532
5729991 ENSXETP00000031236 0.0328
8923460 ENSXETP00000031233 0.8325
11415036 ENSXETP00000050533 0.476
4507145 ENSXETP00000050538 0.2858
19923592 ENSXETP00000050540 0.3707
71037389 ENSXETP00000035026 0.1044
7706341 ENSXETP00000017425 0.0
113413664 ENSXETP00000017424 0.1859
52317156 ENSXETP00000041894 2.2662
22748691 ENSXETP00000041907 0.9808
19923195 ENSXETP00000033855 2.3503
11386171 ENSXETP00000055010 2.4083
4506177 ENSXETP00000055008 2.2082
83281200 ENSXETP00000016057 0.5465
30911103 ENSXETP00000057873 1.3748
75677570 ENSXETP00000016060 0.6885
75677574 ENSXETP00000016066 0.994
19923264 ENSXETP00000016069 0.148
10047102 ENSXETP00000016071 0.3462
39777594 ENSXETP00000024586 0.6543
30425380 ENSXETP00000024592 1.3502
51558724 ENSXETP00000021717 0.7513
38202255 ENSXETP00000021733 0.1363
31542269 ENSXETP00000010553 0.1806
38570107 ENSXETP00000010554 1.6277
7657633 ENSXETP00000010556 0.1026
31542301 ENSXETP00000010566 0.0747
20127528 ENSXETP00000010574 0.1633
4502027 ENSXETP00000050547 1.533
41393610 ENSXETP00000050539 0.695
10834978 ENSXETP00000020495 1.2593
4505981 ENSXETP00000055522 1.298
4505865 ENSXETP00000053923 3.2195
113428270 ENSXETP00000021679 2.6354
23397544 ENSXETP00000057906 1.0979
18254456 ENSXETP00000023084 0.833
82617546 ENSXETP00000023078 0.5176
14149783 ENSXETP00000023065 0.6494
19882213 ENSXETP00000017289 0.72
84370276 ENSXETP00000042475 0.7065
5454018 ENSXETP00000042474 0.862
19923223 ENSXETP00000000018 0.905
40255278 ENSXETP00000000022 5.4208
4506749 ENSXETP00000008670 0.1064
4503323 ENSXETP00000049617 0.5597
68303635 ENSXETP00000053496 0.477
38505170 ENSXETP00000049626 0.2014
10834988 ENSXETP00000007710 0.4852
4507205 ENSXETP00000040076 0.2328
22748845 ENSXETP00000027441 0.2771
4759058 ENSXETP00000027449 0.2799
7656959 ENSXETP00000027458 0.2481
55743098 ENSXETP00000027462 1.8013
55743102 ENSXETP00000027475 1.5241
113415244 ENSXETP00000057744 1.5302
40255155 ENSXETP00000057742 2.3269
4826880 ENSXETP00000047859 0.7858
21361563 ENSXETP00000047864 0.2683
5453802 ENSXETP00000047873 0.5541
8923615 ENSXETP00000038066 0.6384
7662238 ENSXETP00000012315 0.3968
7705481 ENSXETP00000038345 0.1323
62243586 ENSXETP00000038349 0.9981
113420272 ENSXETP00000038353 1.0361
4506001 ENSXETP00000038355 1.1356
41327756 ENSXETP00000038375 0.4489
4758786 ENSXETP00000054949 0.1602
31377715 ENSXETP00000017162 0.4076
5453601 ENSXETP00000017165 0.3724
7705785 ENSXETP00000017166 0.3649
14249478 ENSXETP00000017167 0.8926
45643117 ENSXETP00000017169 0.0599
52856440 ENSXETP00000017172 0.4262
47078292 ENSXETP00000017177 0.3931
42821108 ENSXETP00000041544 0.5035
21396487 ENSXETP00000001432 0.75
42542392 ENSXETP00000001435 0.6595
19923570 ENSXETP00000022660 0.2209
30023818 ENSXETP00000001437 0.7732
7706369 ENSXETP00000055048 0.2086
19923368 ENSXETP00000057950 0.8059
14249586 ENSXETP00000043656 1.2274
15042937 ENSXETP00000029453 1.1632
9257242 ENSXETP00000029442 0.1274
37537554 ENSXETP00000057253 0.8339
4505157 ENSXETP00000029411 0.2368
51592100 ENSXETP00000029410 0.7829
8922416 ENSXETP00000029406 0.4174
29789054 ENSXETP00000035848 1.1673
28195394 ENSXETP00000054183 0.0569
40068497 ENSXETP00000015438 0.8995
4885105 ENSXETP00000028515 0.4701
113411625 ENSXETP00000053667 0.4846
4502333 ENSXETP00000013042 0.5065
4503145 ENSXETP00000013055 0.4693
38490537 ENSXETP00000013071 0.6738
16418413 ENSXETP00000053663 0.5265
29150259 ENSXETP00000039050 0.822
56711332 ENSXETP00000039059 0.7273
20357512 ENSXETP00000037776 0.9768
9789947 ENSXETP00000031737 0.2389
32171205 ENSXETP00000031744 0.264
13236524 ENSXETP00000025076 0.5716
8922739 ENSXETP00000025103 0.3305
17975763 ENSXETP00000025128 0.3721
21361181 ENSXETP00000043952 0.0873
24308161 ENSXETP00000043919 0.6928
24308073 ENSXETP00000043914 0.5943
66932902 ENSXETP00000043908 0.3893
5031653 ENSXETP00000043895 0.3035
4758774 ENSXETP00000043894 0.5864
12751473 ENSXETP00000002659 0.0835
19923821 ENSXETP00000002653 0.1648
5729929 ENSXETP00000005817 0.1291
66773344 ENSXETP00000005832 0.5226
19557691 ENSXETP00000049945 0.0487
76781492 ENSXETP00000049947 1.0929
21361378 ENSXETP00000049980 0.5992
18426906 ENSXETP00000049998 0.5179
18426906 ENSXETP00000053533 0.5179
89030143 ENSXETP00000049999 0.3238
41281450 ENSXETP00000050003 0.1729
46048207 ENSXETP00000026292 0.6628
24586667 ENSXETP00000026290 0.2295
4557491 ENSXETP00000026283 0.0516
55769585 ENSXETP00000026278 1.4669
7705483 ENSXETP00000026277 0.4992
4507445 ENSXETP00000026273 0.3688
19923607 ENSXETP00000004446 0.2313
21359884 ENSXETP00000004447 0.2036
14149902 ENSXETP00000004449 3.4178
10864047 ENSXETP00000004450 0.2978
7706469 ENSXETP00000004453 0.8704
10190670 ENSXETP00000004454 1.2286
21450785 ENSXETP00000023594 0.1981
27413158 ENSXETP00000026834 0.2191
74275350 ENSXETP00000026820 0.6649
8923628 ENSXETP00000026816 0.5319
94681057 ENSXETP00000026810 0.9198
6996005 ENSXETP00000026804 0.0859
21245128 ENSXETP00000026769 0.2958
51988902 ENSXETP00000047784 0.3287
83715964 ENSXETP00000047800 0.3671
18959204 ENSXETP00000047804 0.2755
4507381 ENSXETP00000047811 0.7026
89050014 ENSXETP00000047821 0.189
21314736 ENSXETP00000032390 0.9289
63054862 ENSXETP00000032394 0.7048
8922555 ENSXETP00000032400 0.4288
53729325 ENSXETP00000018759 0.1735
32698795 ENSXETP00000018763 0.2717
42794271 ENSXETP00000024866 0.4294
74136883 ENSXETP00000057129 0.3235
37620210 ENSXETP00000024874 0.6823
38708309 ENSXETP00000024875 0.1497
46048220 ENSXETP00000057124 0.5647
11875211 ENSXETP00000057121 0.3155
40806170 ENSXETP00000024877 0.3192
66793378 ENSXETP00000024878 0.5653
18490978 ENSXETP00000040107 0.4822
25777734 ENSXETP00000058232 0.3482
62953129 ENSXETP00000023367 0.0473
55741663 ENSXETP00000023371 0.8879
113415933 ENSXETP00000058236 0.9743
50428931 ENSXETP00000016367 0.4917
53759103 ENSXETP00000016365 0.3001
83415184 ENSXETP00000000682 0.6701
34419641 ENSXETP00000000678 1.5951
50959176 ENSXETP00000000670 0.3339
32698837 ENSXETP00000051280 1.0939
41872583 ENSXETP00000051292 0.2164
89065104 ENSXETP00000052841 0.5432
23397644 ENSXETP00000051300 0.5533
23397642 ENSXETP00000051308 0.2976
18765707 ENSXETP00000049483 0.8182
46430642 ENSXETP00000049503 0.2688
5803225 ENSXETP00000049522 0.0348
41327712 ENSXETP00000055105 0.1485
41327710 ENSXETP00000049525 0.2131
66346700 ENSXETP00000049526 0.9019
18379346 ENSXETP00000007824 0.4628
24497460 ENSXETP00000050740 0.2944
20631964 ENSXETP00000050759 0.5353
31652236 ENSXETP00000012037 0.3973
31652240 ENSXETP00000012038 0.3218
10280626 ENSXETP00000012035 0.5754
8923019 ENSXETP00000012033 0.8021
23097240 ENSXETP00000012031 1.1265
4758216 ENSXETP00000037494 0.2369
4885629 ENSXETP00000041573 1.6703
21314617 ENSXETP00000027510 2.5777
70887790 ENSXETP00000027515 0.9595
4758138 ENSXETP00000027529 0.1891
19923899 ENSXETP00000027532 1.5589
12232397 ENSXETP00000027543 0.0358
113427173 ENSXETP00000003369 0.2836
7657381 ENSXETP00000026115 0.167
30089937 ENSXETP00000026118 1.781
113422417 ENSXETP00000026124 0.457
71274109 ENSXETP00000032395 1.0181
58761492 ENSXETP00000032388 0.5724
29789090 ENSXETP00000032386 0.2592
61098050 ENSXETP00000006893 1.2029
41352705 ENSXETP00000006907 0.2115
33695095 ENSXETP00000006913 0.0093
55925578 ENSXETP00000040014 3.0514
17157999 ENSXETP00000003628 0.2106
4503035 ENSXETP00000058036 0.0589
5453666 ENSXETP00000003641 0.4302
113429299 ENSXETP00000003650 0.2592
21361418 ENSXETP00000029860 0.0729
20149663 ENSXETP00000029870 0.8538
4557771 ENSXETP00000017355 0.5934
4507175 ENSXETP00000017359 0.3917
40255101 ENSXETP00000053325 0.3802
21361144 ENSXETP00000017362 0.0144
4505657 ENSXETP00000026796 0.5186
4885443 ENSXETP00000026798 0.6021
91206438 ENSXETP00000010445 2.0027
4503539 ENSXETP00000029931 0.1372
40549451 ENSXETP00000029914 1.9087
20986506 ENSXETP00000013630 0.0322
13775230 ENSXETP00000013631 0.296
55741571 ENSXETP00000017082 0.2873
113418428 ENSXETP00000039287 0.1564
4505075 ENSXETP00000039292 0.0839
14150060 ENSXETP00000039302 0.5108
52693921 ENSXETP00000033635 0.1781
4502857 ENSXETP00000033664 0.1125
47271466 ENSXETP00000017114 0.5731
14149764 ENSXETP00000017118 0.7187
63003894 ENSXETP00000017119 0.7338
13375991 ENSXETP00000044280 1.1746
20149680 ENSXETP00000044263 0.4405
4504847 ENSXETP00000049347 0.362
5803163 ENSXETP00000049345 0.1288
9625016 ENSXETP00000049343 0.0285
31563338 ENSXETP00000049340 0.2096
42560246 ENSXETP00000023798 0.3061
22748937 ENSXETP00000023799 0.7429
45593140 ENSXETP00000023804 0.3955
32698910 ENSXETP00000054597 0.6954
30026034 ENSXETP00000023809 0.4071
20149594 ENSXETP00000023815 0.0762
23110932 ENSXETP00000055097 0.4662
17986001 ENSXETP00000037199 1.5517
18765715 ENSXETP00000037200 2.1398
4826806 ENSXETP00000037202 0.3576
21071060 ENSXETP00000000991 0.3826
57977325 ENSXETP00000000992 0.2941
19923913 ENSXETP00000000998 0.5039
19923817 ENSXETP00000001000 0.687
113413987 ENSXETP00000001005 0.2327
4505713 ENSXETP00000019952 0.7673
7657675 ENSXETP00000019954 0.0561
83776600 ENSXETP00000019956 0.2963
34147637 ENSXETP00000019969 0.0761
33469922 ENSXETP00000019971 0.1189
14917111 ENSXETP00000019976 0.5993
62988328 ENSXETP00000049710 0.1388
17017991 ENSXETP00000015145 0.3696
13569924 ENSXETP00000015147 1.7089
4759054 ENSXETP00000037875 0.4602
4757956 ENSXETP00000055341 1.7308
41349497 ENSXETP00000037891 0.6747
62240989 ENSXETP00000037904 0.3301
4505289 ENSXETP00000037910 0.462
68509914 ENSXETP00000037913 0.3858
7019435 ENSXETP00000037915 1.3555
13124770 ENSXETP00000015360 0.8428
38788288 ENSXETP00000051613 1.103
19923961 ENSXETP00000056508 0.9135
37588867 ENSXETP00000051634 0.0668
7662394 ENSXETP00000021065 0.6516
113421107 ENSXETP00000021061 2.0028
51243059 ENSXETP00000007094 0.6499
11068135 ENSXETP00000007093 0.057
6005826 ENSXETP00000007087 0.2213
8392830 ENSXETP00000057195 0.7187
7706575 ENSXETP00000007079 0.6552
19923937 ENSXETP00000007073 0.3847
66346660 ENSXETP00000005765 0.7021
113420929 ENSXETP00000047036 0.2553
7662070 ENSXETP00000047039 0.1383
6912236 ENSXETP00000047047 0.1754
6005743 ENSXETP00000058288 0.2754
88942539 ENSXETP00000038149 0.9604
33519447 ENSXETP00000038222 0.4602
88953393 ENSXETP00000038232 0.2918
92110021 ENSXETP00000058287 1.4543
41152114 ENSXETP00000038243 0.505
54400755 ENSXETP00000003934 1.0672
51873053 ENSXETP00000057945 0.7013
4506629 ENSXETP00000023651 0.1276
31377770 ENSXETP00000023655 0.5309
40316939 ENSXETP00000023656 0.2953
27544939 ENSXETP00000057942 0.0271
7110697 ENSXETP00000023659 0.146
4507615 ENSXETP00000023662 0.0457
5453960 ENSXETP00000051415 0.4459
22748667 ENSXETP00000051396 0.0776
113431253 ENSXETP00000058237 2.6391
19913418 ENSXETP00000016620 0.1179
42734430 ENSXETP00000016630 0.4056
47458820 ENSXETP00000016634 0.0371
20070141 ENSXETP00000045447 0.5998
4504183 ENSXETP00000045440 0.8811
4506661 ENSXETP00000010943 0.0594
31652218 ENSXETP00000010946 0.1373
19557702 ENSXETP00000010970 1.0203
58331216 ENSXETP00000032771 0.7191
42560248 ENSXETP00000008659 1.366
45446740 ENSXETP00000008641 0.1785
40288290 ENSXETP00000008602 0.6581
7661556 ENSXETP00000008598 0.6855
7705807 ENSXETP00000008596 0.5146
4503453 ENSXETP00000008592 0.1455
19923997 ENSXETP00000008591 0.3798
21265093 ENSXETP00000008586 0.581
38348438 ENSXETP00000008576 0.9643
4507231 ENSXETP00000043576 0.2786
8922701 ENSXETP00000043583 0.5867
4506815 ENSXETP00000041121 0.7725
31543801 ENSXETP00000041127 2.0986
9966879 ENSXETP00000041128 0.9868
113423596 ENSXETP00000007831 0.8876
39573730 ENSXETP00000007834 0.5666
71143127 ENSXETP00000058168 0.2965
19923157 ENSXETP00000007854 0.367
4826968 ENSXETP00000007863 0.1643
14150165 ENSXETP00000007889 0.8476
113415727 ENSXETP00000002169 0.1222
4507687 ENSXETP00000002202 0.13
12597625 ENSXETP00000019355 0.937
4557719 ENSXETP00000019357 0.5851
22749363 ENSXETP00000050833 1.0844
7661810 ENSXETP00000050834 0.7541
4503183 ENSXETP00000050835 0.2723
8922699 ENSXETP00000050838 0.4092
89047524 ENSXETP00000050839 0.6795
21071039 ENSXETP00000050840 0.609
8923289 ENSXETP00000050851 1.1459
27894378 ENSXETP00000054415 0.2419
44680110 ENSXETP00000007846 0.2162
60218915 ENSXETP00000007847 1.2656
46275822 ENSXETP00000054413 0.2385
22749427 ENSXETP00000026139 0.7127
34878777 ENSXETP00000026163 0.3108
21361796 ENSXETP00000000002 0.5142
15619006 ENSXETP00000000005 0.4636
15619006 ENSXETP00000000004 0.4636
45267824 ENSXETP00000043647 0.1727
19224660 ENSXETP00000011090 0.6819
61098021 ENSXETP00000011107 0.2149
51558745 ENSXETP00000011112 0.4839
31543983 ENSXETP00000011114 0.3362
24308312 ENSXETP00000022991 0.547
31543412 ENSXETP00000048864 0.5243
5729986 ENSXETP00000038197 0.5419
32698926 ENSXETP00000019364 1.3388
21322252 ENSXETP00000011091 0.1561
4505507 ENSXETP00000011092 0.3946
28603852 ENSXETP00000011096 0.322
113421729 ENSXETP00000031319 0.267
21237775 ENSXETP00000057848 0.3522
113429474 ENSXETP00000034237 0.4049
51317349 ENSXETP00000034251 0.3033
5031951 ENSXETP00000034257 0.5763
19526475 ENSXETP00000034268 0.9004
4503445 ENSXETP00000034300 0.8275
4885323 ENSXETP00000047851 0.1314
6912428 ENSXETP00000047860 1.147
51702526 ENSXETP00000047866 0.314
113418778 ENSXETP00000047874 0.5508
92087060 ENSXETP00000047876 0.4534
4826848 ENSXETP00000057636 0.4418
32526894 ENSXETP00000047878 0.7012
46411164 ENSXETP00000046801 0.0796
46411166 ENSXETP00000046799 0.0758
46411168 ENSXETP00000046802 0.0689
46411174 ENSXETP00000046804 0.0767
4504279 ENSXETP00000058030 0.0
38570062 ENSXETP00000046760 0.1428
113419425 ENSXETP00000046770 0.7806
33946297 ENSXETP00000013410 0.5337
34222199 ENSXETP00000013413 0.1479
4758792 ENSXETP00000019508 0.5421
7705555 ENSXETP00000019512 0.4881
19923812 ENSXETP00000053562 0.3895
24307999 ENSXETP00000032859 0.178
19923929 ENSXETP00000053558 0.601
4885281 ENSXETP00000017882 0.1562
8923143 ENSXETP00000021862 0.3797
5803221 ENSXETP00000021860 0.3451
4504381 ENSXETP00000021854 0.4504
62751417 ENSXETP00000021859 0.1137
5031727 ENSXETP00000021858 0.5739
76881817 ENSXETP00000021844 0.3829
55953133 ENSXETP00000053670 1.389
13376735 ENSXETP00000021826 0.0435
19913424 ENSXETP00000021824 0.0606
40255192 ENSXETP00000038464 0.1322
31542244 ENSXETP00000046470 0.1099
14670394 ENSXETP00000008305 0.1612
45827806 ENSXETP00000005792 0.2954
41393608 ENSXETP00000005799 0.4402
86990441 ENSXETP00000005822 0.1499
27734799 ENSXETP00000005837 0.4891
13376119 ENSXETP00000005842 0.2308
13654276 ENSXETP00000004818 0.5265
5803040 ENSXETP00000004805 0.4974
56549119 ENSXETP00000020631 0.1785
4502461 ENSXETP00000024254 0.9729
4557567 ENSXETP00000013959 1.2014
62243412 ENSXETP00000013956 0.24
4506003 ENSXETP00000021336 0.0532
62079297 ENSXETP00000056200 1.5951
10835220 ENSXETP00000021343 0.12
34222104 ENSXETP00000021360 0.4834
30795220 ENSXETP00000021361 0.1241
18466802 ENSXETP00000056184 0.4431
6005890 ENSXETP00000039775 0.193
33383241 ENSXETP00000039781 0.9305
31542756 ENSXETP00000039783 0.5903
27437008 ENSXETP00000039786 1.1902
11141863 ENSXETP00000039791 0.4206
17999528 ENSXETP00000057420 0.5458
13386492 ENSXETP00000012098 1.1464
4506295 ENSXETP00000052183 0.1917
40254949 ENSXETP00000057002 0.4389
68362740 ENSXETP00000052165 0.3444
4504335 ENSXETP00000052160 0.0577
40255225 ENSXETP00000052152 1.9855
4507171 ENSXETP00000023428 0.1889
4757804 ENSXETP00000055967 0.5346
38327552 ENSXETP00000023439 0.2685
60685214 ENSXETP00000054120 2.2192
11545813 ENSXETP00000044925 0.0923
20270367 ENSXETP00000034106 0.5674
19924101 ENSXETP00000034082 0.4792
4758810 ENSXETP00000034112 0.4078
75677394 ENSXETP00000006973 1.0321
24475867 ENSXETP00000006968 2.2534
4504327 ENSXETP00000006963 0.1972
20127408 ENSXETP00000055792 0.2982
31982911 ENSXETP00000020055 0.2686
24430204 ENSXETP00000051043 1.8546
51173720 ENSXETP00000051065 0.1028
4505495 ENSXETP00000051072 0.759
4502553 ENSXETP00000051082 0.2353
4502553 ENSXETP00000051081 0.2353
19743894 ENSXETP00000051085 0.1554
68161509 ENSXETP00000051086 0.0132
4501869 ENSXETP00000051094 0.86
4885201 ENSXETP00000052205 0.9235
39812492 ENSXETP00000052188 0.0482
22538442 ENSXETP00000052184 0.382
12232377 ENSXETP00000021188 2.2607
13375646 ENSXETP00000021190 0.61
31542729 ENSXETP00000023896 0.5597
17105394 ENSXETP00000055350 0.0651
53292625 ENSXETP00000055348 0.0
32441273 ENSXETP00000015398 0.4816
45439318 ENSXETP00000023913 0.1215
4504715 ENSXETP00000023927 0.216
14210538 ENSXETP00000023931 0.291
31581534 ENSXETP00000023941 0.5799
74315995 ENSXETP00000023946 0.8836
61966759 ENSXETP00000036679 3.572
27735125 ENSXETP00000036681 0.0953
4506029 ENSXETP00000036696 0.0033
16507237 ENSXETP00000036704 0.0679
33695109 ENSXETP00000036706 0.9162
4504063 ENSXETP00000036711 1.3228
13569956 ENSXETP00000036713 0.3493
6005860 ENSXETP00000036714 0.0716
9966837 ENSXETP00000024541 0.495
16915936 ENSXETP00000024552 0.1842
6912398 ENSXETP00000057291 0.2236
5174555 ENSXETP00000007940 0.3801
4507157 ENSXETP00000036918 0.3433
68160941 ENSXETP00000036921 0.4687
51468682 ENSXETP00000036924 0.3853
8922396 ENSXETP00000032665 0.7153
26051250 ENSXETP00000032676 0.9971
41462397 ENSXETP00000032683 1.006
21361114 ENSXETP00000032721 0.2062
4557463 ENSXETP00000032716 0.8605
38788135 ENSXETP00000044702 0.0695
28466983 ENSXETP00000025255 1.025
4885487 ENSXETP00000025239 0.4093
41281521 ENSXETP00000025218 0.5744
7669492 ENSXETP00000055696 0.195
76150623 ENSXETP00000025185 0.6835
5174743 ENSXETP00000042217 0.1266
8923769 ENSXETP00000044353 0.2116
5730122 ENSXETP00000044357 0.3573
18141299 ENSXETP00000044358 0.421
5901990 ENSXETP00000046241 0.272
20911035 ENSXETP00000046249 0.2369
14149669 ENSXETP00000046262 0.251
13775200 ENSXETP00000046281 0.0473
44921615 ENSXETP00000046289 0.2858
5174731 ENSXETP00000046297 0.5297
58331105 ENSXETP00000046308 0.3562
4501881 ENSXETP00000046309 0.0053
37594469 ENSXETP00000033364 0.458
4504703 ENSXETP00000033366 0.8435
38570093 ENSXETP00000033370 0.2952
19923348 ENSXETP00000033372 0.2987
40548389 ENSXETP00000021520 0.8797
71774197 ENSXETP00000029972 0.209
21362040 ENSXETP00000042624 0.8252
19923167 ENSXETP00000042621 0.2867
7705369 ENSXETP00000042611 0.0471
23110935 ENSXETP00000042597 0.2082
40254434 ENSXETP00000042593 0.8365
45267826 ENSXETP00000042586 0.3804
4502545 ENSXETP00000042590 1.0944
73853747 ENSXETP00000042568 0.5184
30578410 ENSXETP00000031727 0.0216
56550057 ENSXETP00000023233 0.0958
57634534 ENSXETP00000023244 0.259
45504351 ENSXETP00000056605 0.8521
21956645 ENSXETP00000023254 0.616
7706103 ENSXETP00000005445 0.446
61635915 ENSXETP00000005452 0.5066
42794625 ENSXETP00000005460 0.6084
31543153 ENSXETP00000031115 0.3421
16975484 ENSXETP00000031114 0.6764
22748807 ENSXETP00000031111 1.0231
27804313 ENSXETP00000022106 0.6777
4505019 ENSXETP00000022100 0.1972
50659084 ENSXETP00000022104 0.1553
47078278 ENSXETP00000022088 0.4315
54112385 ENSXETP00000049536 0.407
5803167 ENSXETP00000049568 0.0742
67782324 ENSXETP00000031689 0.3941
46409350 ENSXETP00000031701 0.2308
4759022 ENSXETP00000034338 0.7326
89034103 ENSXETP00000034355 0.7791
19924145 ENSXETP00000034397 0.7594
16306580 ENSXETP00000034422 0.4004
89037327 ENSXETP00000034992 0.8132
4505799 ENSXETP00000034950 0.3462
89041194 ENSXETP00000036537 1.3262
32307181 ENSXETP00000005774 0.1019
10864049 ENSXETP00000005767 0.5848
90093355 ENSXETP00000005738 0.1287
46361976 ENSXETP00000005751 0.3452
56847628 ENSXETP00000005753 0.4076
7305273 ENSXETP00000005731 0.1748
4758778 ENSXETP00000005730 0.623
32698815 ENSXETP00000021585 0.0137
113422142 ENSXETP00000021590 0.125
21536294 ENSXETP00000028523 0.6488
46255045 ENSXETP00000028542 0.767
9506557 ENSXETP00000028543 1.0557
24497597 ENSXETP00000040774 0.2222
5174425 ENSXETP00000028561 0.1672
18765752 ENSXETP00000028566 0.2298
7706306 ENSXETP00000025386 0.6557
60498995 ENSXETP00000025392 1.5004
113426916 ENSXETP00000025394 0.5812
50962882 ENSXETP00000019421 0.6569
4503827 ENSXETP00000019419 0.1144
75905489 ENSXETP00000057812 2.2816
58761525 ENSXETP00000048837 1.14
32483357 ENSXETP00000048863 0.5287
66954659 ENSXETP00000048868 0.7297
4826834 ENSXETP00000048923 0.2757
32490559 ENSXETP00000048943 0.8338
27734953 ENSXETP00000048954 0.6462
21361702 ENSXETP00000048960 0.4317
20070220 ENSXETP00000048969 0.1826
8923396 ENSXETP00000048972 1.2598
11345486 ENSXETP00000048976 0.7787
4506201 ENSXETP00000048982 0.1257
37546059 ENSXETP00000049015 0.8667
32880203 ENSXETP00000049031 0.6118
9966891 ENSXETP00000043046 0.5043
11141887 ENSXETP00000043083 0.4858
4503029 ENSXETP00000043126 0.1895
41327685 ENSXETP00000042824 0.4436
30425394 ENSXETP00000042826 1.2975
31563378 ENSXETP00000056385 0.0637
4504113 ENSXETP00000004107 0.1234
113423047 ENSXETP00000033457 0.1277
113428068 ENSXETP00000005586 1.044
55770906 ENSXETP00000005594 0.42
5902128 ENSXETP00000005598 0.5022
16306550 ENSXETP00000044773 0.4307
46397394 ENSXETP00000014984 0.5749
16262452 ENSXETP00000044780 1.3012
4506363 ENSXETP00000044787 0.2834
31742501 ENSXETP00000044784 0.1773
41281688 ENSXETP00000044796 0.405
19923542 ENSXETP00000033835 1.31
22035622 ENSXETP00000024833 1.4877
40254808 ENSXETP00000033792 1.5084
34101268 ENSXETP00000014050 0.181
4758204 ENSXETP00000002912 0.2576
18490991 ENSXETP00000044120 0.4409
62899035 ENSXETP00000044130 1.9177
23510243 ENSXETP00000033796 0.6163
4758720 ENSXETP00000033819 0.2777
40317616 ENSXETP00000049579 0.2967
40317616 ENSXETP00000024593 0.2967
32483401 ENSXETP00000024598 0.2472
34577105 ENSXETP00000024600 0.0925
4506399 ENSXETP00000024601 0.3983
38201680 ENSXETP00000024602 1.1917
4502427 ENSXETP00000024604 0.1933
90652857 ENSXETP00000043445 1.3597
89034812 ENSXETP00000042114 0.9239
15487670 ENSXETP00000042130 0.5797
94400932 ENSXETP00000042151 0.238
61744475 ENSXETP00000042158 1.1899
55743138 ENSXETP00000042169 0.4555
55769541 ENSXETP00000012446 0.6846
4503481 ENSXETP00000055629 0.3077
12383074 ENSXETP00000012439 1.611
14141170 ENSXETP00000012433 0.1513
23397564 ENSXETP00000012420 0.6437
30794494 ENSXETP00000010773 1.3257
71274111 ENSXETP00000010769 0.2466
31377722 ENSXETP00000057802 0.9834
94536842 ENSXETP00000012562 0.2658
38683797 ENSXETP00000033079 0.6348
31542501 ENSXETP00000033098 0.5754
4506679 ENSXETP00000033121 0.0308
4557401 ENSXETP00000033135 0.2003
7662342 ENSXETP00000050124 0.6105
13236516 ENSXETP00000050127 0.173
21717807 ENSXETP00000050138 0.5728
46255017 ENSXETP00000050140 0.7968
63079680 ENSXETP00000050176 0.4513
24497618 ENSXETP00000050199 0.3474
17158037 ENSXETP00000050202 0.1777
51896029 ENSXETP00000050219 0.4997
27923945 ENSXETP00000013966 0.5483
24850133 ENSXETP00000013974 0.2346
4503483 ENSXETP00000013988 0.0423
29336043 ENSXETP00000013990 0.1078
10092691 ENSXETP00000014013 0.7311
31317309 ENSXETP00000014038 0.2065
23097338 ENSXETP00000023555 0.0575
55743118 ENSXETP00000001031 0.3668
63998898 ENSXETP00000001086 0.2782
17978469 ENSXETP00000001074 0.3298
24308309 ENSXETP00000001088 0.325
4505167 ENSXETP00000001105 0.1914
39995089 ENSXETP00000002798 0.8727
16950603 ENSXETP00000002806 1.2306
21536436 ENSXETP00000002808 0.5902
13899311 ENSXETP00000057726 2.5088
42544167 ENSXETP00000002814 1.5495
58331242 ENSXETP00000038794 0.5529
22027538 ENSXETP00000038820 0.3279
4758304 ENSXETP00000038855 0.3732
32189398 ENSXETP00000054656 2.2256
8923448 ENSXETP00000052237 0.8449
4505971 ENSXETP00000048215 0.4745
14211949 ENSXETP00000052259 1.1547
4885391 ENSXETP00000015027 0.1164
41393547 ENSXETP00000038654 0.4028
40254873 ENSXETP00000057530 0.4023
40254873 ENSXETP00000043662 0.4023
42558243 ENSXETP00000043667 0.4968
32698790 ENSXETP00000043657 1.2399
54144631 ENSXETP00000004827 0.2212
9506675 ENSXETP00000054189 0.0787
6912664 ENSXETP00000004834 0.3053
39812378 ENSXETP00000004846 0.1851
72534716 ENSXETP00000004851 0.4681
22749455 ENSXETP00000004856 0.2165
50658082 ENSXETP00000006995 2.0646
68160937 ENSXETP00000033357 2.2823
40217812 ENSXETP00000051449 0.8749
7661622 ENSXETP00000051458 0.1063
30410779 ENSXETP00000054641 0.3821
11641245 ENSXETP00000054636 0.5194
21361709 ENSXETP00000047456 0.1581
21361709 ENSXETP00000047457 0.1581
76563921 ENSXETP00000047461 1.9207
4507319 ENSXETP00000057384 1.5076
19557687 ENSXETP00000042865 1.0534
19923483 ENSXETP00000042875 0.0819
38044288 ENSXETP00000042888 0.3666
38016911 ENSXETP00000042903 0.3219
11055992 ENSXETP00000043340 0.4986
75677329 ENSXETP00000056956 0.2315
4557791 ENSXETP00000005316 0.7931
14602431 ENSXETP00000005317 1.0388
20631980 ENSXETP00000057477 0.9448
22091452 ENSXETP00000005319 1.1812
18375630 ENSXETP00000005320 0.7584
4505035 ENSXETP00000005335 1.9099
25952111 ENSXETP00000005341 1.9815
26787991 ENSXETP00000005346 2.08
15042961 ENSXETP00000005348 1.4303
24307907 ENSXETP00000058264 0.4064
31542741 ENSXETP00000058262 0.9041
4503165 ENSXETP00000017945 0.0131
18254460 ENSXETP00000017957 0.2332
113419196 ENSXETP00000037152 3.9793
41327754 ENSXETP00000000115 0.4164
93204879 ENSXETP00000000120 0.4009
50345873 ENSXETP00000000129 1.0069
52145301 ENSXETP00000030222 2.3096
4503865 ENSXETP00000026065 0.0914
7661690 ENSXETP00000026570 1.2501
38158020 ENSXETP00000026606 0.4692
4507131 ENSXETP00000046743 0.3061
22748913 ENSXETP00000046755 0.3127
22748913 ENSXETP00000046753 0.3127
4504333 ENSXETP00000046785 0.1772
7657178 ENSXETP00000046824 0.6507
44917604 ENSXETP00000046838 0.102
47458825 ENSXETP00000046844 0.1893
11415026 ENSXETP00000046845 0.0785
8051636 ENSXETP00000055066 0.1652
7706335 ENSXETP00000008186 0.4017
14150124 ENSXETP00000025326 0.7202
4503903 ENSXETP00000032197 0.2281
21361947 ENSXETP00000038062 0.1764
27886584 ENSXETP00000038080 0.3116
4502823 ENSXETP00000038137 0.289
27597073 ENSXETP00000038165 0.6734
18375637 ENSXETP00000023873 0.2241
14249468 ENSXETP00000023869 0.7235
18677774 ENSXETP00000057724 0.585
77681565 ENSXETP00000011229 0.7656
14550409 ENSXETP00000011306 1.4072
4502775 ENSXETP00000011337 0.8025
50345296 ENSXETP00000011377 1.4708
13449287 ENSXETP00000011396 1.13
15100175 ENSXETP00000011398 0.437
5902054 ENSXETP00000020841 0.4013
27436887 ENSXETP00000011400 0.0561
31542835 ENSXETP00000026721 0.9577
21536359 ENSXETP00000008691 0.2505
37537527 ENSXETP00000008697 0.6969
4505407 ENSXETP00000035691 0.2167
4885539 ENSXETP00000038016 0.0902
31543101 ENSXETP00000038018 1.0369
5730085 ENSXETP00000055089 0.0873
39995059 ENSXETP00000015203 0.842
4885393 ENSXETP00000053075 0.6998
8922551 ENSXETP00000044795 0.1055
11545861 ENSXETP00000044816 0.3331
34147051 ENSXETP00000032942 0.5679
88196794 ENSXETP00000032952 0.618
38194224 ENSXETP00000032957 1.3517
48375167 ENSXETP00000032959 0.7314
26024197 ENSXETP00000032965 0.2802
21687212 ENSXETP00000032966 0.3574
33695155 ENSXETP00000036756 0.4594
10835159 ENSXETP00000033722 0.9381
4557471 ENSXETP00000033703 0.0756
24308219 ENSXETP00000033697 0.2093
22748635 ENSXETP00000031562 0.0774
47271451 ENSXETP00000031556 0.4904
38455394 ENSXETP00000031543 0.64
7661860 ENSXETP00000010148 1.0247
9506689 ENSXETP00000010147 0.2993
40255089 ENSXETP00000010155 1.3209
25453472 ENSXETP00000010169 0.4111
23238251 ENSXETP00000010174 0.6
42403575 ENSXETP00000005493 0.1655
13129094 ENSXETP00000005497 1.0875
21359865 ENSXETP00000005498 0.6963
31083315 ENSXETP00000005499 0.4068
7657369 ENSXETP00000035620 0.3698
38348258 ENSXETP00000035627 0.402
40549415 ENSXETP00000035623 0.1197
14916461 ENSXETP00000035632 0.323
20270317 ENSXETP00000035629 0.6779
88758594 ENSXETP00000035656 0.5217
18104969 ENSXETP00000035658 0.3661
32698710 ENSXETP00000005540 0.1217
10518506 ENSXETP00000035668 0.8747
4503647 ENSXETP00000035671 1.302
4501955 ENSXETP00000048934 0.3617
32996737 ENSXETP00000048950 0.1371
15826852 ENSXETP00000048980 0.23
4504279 ENSXETP00000028563 0.0
4504279 ENSXETP00000049009 0.0
40255125 ENSXETP00000049016 0.988
10337603 ENSXETP00000049017 1.2099
4503583 ENSXETP00000049027 0.6003
19923729 ENSXETP00000013416 0.1765
21245134 ENSXETP00000013424 0.3948
56713254 ENSXETP00000013428 0.3508
4504193 ENSXETP00000013433 0.0503
31652259 ENSXETP00000007997 1.0458
38524585 ENSXETP00000008000 0.1803
4503909 ENSXETP00000008001 0.3533
25470886 ENSXETP00000056349 0.1504
25470890 ENSXETP00000008002 0.189
4506687 ENSXETP00000008004 0.0428
5031587 ENSXETP00000008006 0.5173
22749015 ENSXETP00000038150 1.6278
19923919 ENSXETP00000008008 0.6992
76443679 ENSXETP00000008009 0.8572
47106073 ENSXETP00000008012 1.1775
4507491 ENSXETP00000008016 0.3859
4506921 ENSXETP00000008020 0.3169
32490561 ENSXETP00000008023 0.4764
21553323 ENSXETP00000008025 0.1236
32698769 ENSXETP00000016924 0.1295
86991436 ENSXETP00000008029 0.6227
93352551 ENSXETP00000008038 0.4197
6005717 ENSXETP00000056323 0.542
5453676 ENSXETP00000000756 1.2134
5901946 ENSXETP00000000766 0.4616
66841383 ENSXETP00000058282 0.9762
67782362 ENSXETP00000000784 0.4196
29171738 ENSXETP00000000799 0.3734
29171736 ENSXETP00000000800 0.3168
27735149 ENSXETP00000058281 0.4491
7669550 ENSXETP00000015422 0.1918
5803029 ENSXETP00000015427 0.2904
113422883 ENSXETP00000015428 0.6812
11345484 ENSXETP00000023533 0.1584
23308691 ENSXETP00000023529 0.1405
5729842 ENSXETP00000023525 0.559
18496979 ENSXETP00000023789 0.6382
52345387 ENSXETP00000020278 0.5954
82617564 ENSXETP00000020280 0.8577
45594240 ENSXETP00000036304 0.2537
4503911 ENSXETP00000048537 1.044
7662122 ENSXETP00000017900 0.4908
7706091 ENSXETP00000036232 0.3074
4557781 ENSXETP00000036240 0.8649
27414497 ENSXETP00000036248 0.866
54633317 ENSXETP00000036252 0.7986
54633317 ENSXETP00000036253 0.7986
4507117 ENSXETP00000036254 0.1163
65787265 ENSXETP00000053520 0.6865
24308245 ENSXETP00000036269 0.9793
4507233 ENSXETP00000008137 0.7196
4506163 ENSXETP00000002205 0.2414
50083295 ENSXETP00000002194 1.4283
113425229 ENSXETP00000002159 1.7646
113425595 ENSXETP00000002150 1.1361
28466991 ENSXETP00000002135 0.3985
28372497 ENSXETP00000002109 0.5787
11968009 ENSXETP00000002079 1.0042
22748929 ENSXETP00000002076 0.4626
52851437 ENSXETP00000002062 0.8481
40538726 ENSXETP00000003318 0.2786
21624654 ENSXETP00000003338 0.5437
37594461 ENSXETP00000003343 0.4506
41352695 ENSXETP00000003347 0.2075
40217788 ENSXETP00000003351 1.3149
21245124 ENSXETP00000003359 0.8086
16418371 ENSXETP00000050517 0.4945
5453688 ENSXETP00000050520 0.7958
9506653 ENSXETP00000050521 0.1833
4505369 ENSXETP00000050528 0.1666
5453652 ENSXETP00000050531 0.2097
5453652 ENSXETP00000057786 0.2097
10190700 ENSXETP00000051545 0.406
21735548 ENSXETP00000051537 3.4194
8923842 ENSXETP00000028887 0.8311
19923951 ENSXETP00000051555 0.8637
4757888 ENSXETP00000051550 1.1214
21361204 ENSXETP00000051557 0.5405
7657333 ENSXETP00000051561 1.6897
42542394 ENSXETP00000051573 0.4429
41393602 ENSXETP00000051563 1.0419
66347875 ENSXETP00000051582 0.9781
13899352 ENSXETP00000051585 0.6026
42475534 ENSXETP00000051586 0.5546
31652262 ENSXETP00000051589 0.2456
6005854 ENSXETP00000051592 0.1214
18104989 ENSXETP00000051590 0.597
55750041 ENSXETP00000051600 0.8107
42542396 ENSXETP00000051602 0.8017
4507645 ENSXETP00000051603 0.1878
4507855 ENSXETP00000051604 0.2577
24432104 ENSXETP00000004530 0.2999
21313638 ENSXETP00000004532 0.2181
27735025 ENSXETP00000004536 0.1753
4507151 ENSXETP00000004537 1.2361
68509926 ENSXETP00000004539 0.072
6912634 ENSXETP00000030867 0.1223
4506681 ENSXETP00000030872 0.0
33636717 ENSXETP00000030891 1.1884
7305503 ENSXETP00000054731 0.248
33285010 ENSXETP00000030894 0.8643
4759336 ENSXETP00000030898 1.7204
6005942 ENSXETP00000054726 0.0213
38195082 ENSXETP00000030964 0.7513
31543106 ENSXETP00000041861 1.8457
5360210 ENSXETP00000053483 1.7055
5174723 ENSXETP00000041847 0.248
4557325 ENSXETP00000041845 2.4035
40316933 ENSXETP00000005554 0.9025
45237193 ENSXETP00000005561 0.1721
4506863 ENSXETP00000005600 0.3597
4503519 ENSXETP00000005605 0.2271
21040241 ENSXETP00000052945 1.6564
48476342 ENSXETP00000047307 0.3571
4504865 ENSXETP00000047312 0.2924
72534748 ENSXETP00000047323 0.5512
71143121 ENSXETP00000047338 1.1566
57863761 ENSXETP00000048628 3.5323
27734979 ENSXETP00000048647 1.1602
48675827 ENSXETP00000048604 0.6313
4506685 ENSXETP00000055787 0.0
11056048 ENSXETP00000033420 0.4685
48255898 ENSXETP00000033473 0.2289
4503173 ENSXETP00000012717 0.7661
28872722 ENSXETP00000012720 0.9391
5174697 ENSXETP00000020832 0.7865
17738302 ENSXETP00000046212 0.4628
54792129 ENSXETP00000012724 0.3852
14149607 ENSXETP00000020020 0.2974
61966763 ENSXETP00000020031 1.2316
113425889 ENSXETP00000020041 0.335
9055374 ENSXETP00000056939 0.8955
40556376 ENSXETP00000020070 0.2754
13375779 ENSXETP00000020088 0.2562
41281683 ENSXETP00000001461 0.2439
83267874 ENSXETP00000039024 0.2245
48928031 ENSXETP00000039027 0.2503
48762926 ENSXETP00000039032 0.7486
13375850 ENSXETP00000039034 2.1003
5901956 ENSXETP00000039040 0.618
51464105 ENSXETP00000039053 1.1421
23308585 ENSXETP00000039057 1.5653
21361340 ENSXETP00000039075 0.0787
14591919 ENSXETP00000039085 0.3916
11863132 ENSXETP00000039111 0.8428
38569419 ENSXETP00000039153 0.6296
5031645 ENSXETP00000057694 0.2687
22209004 ENSXETP00000039180 0.7546
7706661 ENSXETP00000039193 1.3238
54234014 ENSXETP00000039226 0.5631
89029999 ENSXETP00000015579 1.0741
7657667 ENSXETP00000015581 0.7273
53832026 ENSXETP00000015594 0.2738
11321605 ENSXETP00000015601 0.415
113430444 ENSXETP00000053898 0.2081
7661844 ENSXETP00000015634 0.8839
4826948 ENSXETP00000010925 0.1312
18390319 ENSXETP00000010927 1.3556
58743319 ENSXETP00000010930 0.7377
4759258 ENSXETP00000010949 0.2703
41350212 ENSXETP00000039969 0.6488
41281437 ENSXETP00000039971 0.2586
14916433 ENSXETP00000039973 0.7403
27901803 ENSXETP00000039981 0.205
8923374 ENSXETP00000011968 0.6428
8922976 ENSXETP00000011966 1.0596
11641269 ENSXETP00000011960 0.7716
55741845 ENSXETP00000006597 0.7373
78482633 ENSXETP00000006605 0.4672
50080221 ENSXETP00000006638 0.6336
24308440 ENSXETP00000006643 1.1705
7706549 ENSXETP00000051128 0.49
28559039 ENSXETP00000051133 0.3265
27734755 ENSXETP00000051140 0.1137
39752673 ENSXETP00000051149 0.407
4506609 ENSXETP00000051152 0.0269
56912189 ENSXETP00000057875 0.6685
5453710 ENSXETP00000051165 0.3297
56117844 ENSXETP00000015122 0.1359
40217617 ENSXETP00000015129 0.0478
4504965 ENSXETP00000032690 0.2024
4503005 ENSXETP00000032045 0.7233
31982941 ENSXETP00000032075 0.3879
13899251 ENSXETP00000032100 0.2095
58197562 ENSXETP00000032112 0.1281
4507669 ENSXETP00000032120 0.4944
18104986 ENSXETP00000007872 0.3728
20270365 ENSXETP00000023671 2.0465
91208430 ENSXETP00000033707 2.7646
28557777 ENSXETP00000023687 0.4711
40786420 ENSXETP00000023689 0.5529
19923823 ENSXETP00000004185 0.5172
4504019 ENSXETP00000004203 0.0462
4506561 ENSXETP00000054670 0.5787
51873049 ENSXETP00000026437 0.3102
34147370 ENSXETP00000026444 1.2233
113419489 ENSXETP00000017556 1.4672
19923155 ENSXETP00000052104 1.0823
29826323 ENSXETP00000017558 0.1667
20127440 ENSXETP00000017559 0.6195
38683844 ENSXETP00000011832 0.1979
4506563 ENSXETP00000011841 0.216
21361783 ENSXETP00000011851 0.3256
58082085 ENSXETP00000011859 0.4347
4503869 ENSXETP00000011876 0.3869
4759212 ENSXETP00000036136 0.258
14149760 ENSXETP00000037209 0.1178
42716287 ENSXETP00000037211 0.7048
26006851 ENSXETP00000037212 0.2022
39725952 ENSXETP00000037224 0.5363
18640744 ENSXETP00000037225 0.3301
47080099 ENSXETP00000037227 0.491
34577052 ENSXETP00000037231 0.538
21359945 ENSXETP00000051371 0.6405
5174593 ENSXETP00000037337 0.3139
66346693 ENSXETP00000037353 0.3726
28195394 ENSXETP00000056119 0.0569
40217792 ENSXETP00000052702 0.8984
52487191 ENSXETP00000028634 0.2708
9966793 ENSXETP00000028692 0.3401
11321607 ENSXETP00000028696 0.2679
57770383 ENSXETP00000028698 0.4089
14110387 ENSXETP00000028703 0.5661
33946329 ENSXETP00000028705 0.0198
21281667 ENSXETP00000028706 1.5412
31652230 ENSXETP00000028708 0.0905
5902002 ENSXETP00000024759 0.671
6912612 ENSXETP00000024763 0.7001
66392205 ENSXETP00000024764 0.1792
22027475 ENSXETP00000056219 0.3223
7706186 ENSXETP00000024803 1.9372
56605981 ENSXETP00000024818 0.7125
44681486 ENSXETP00000030790 2.0998
56676399 ENSXETP00000030922 0.3382
8923516 ENSXETP00000030936 0.3659
7706659 ENSXETP00000030944 0.4087
4758910 ENSXETP00000030951 0.6038
47679089 ENSXETP00000016749 0.3526
68342036 ENSXETP00000016742 0.4526
13540515 ENSXETP00000016753 0.5102
63029939 ENSXETP00000056115 0.3158
4502365 ENSXETP00000008783 0.4872
87299628 ENSXETP00000008797 0.2726
33519481 ENSXETP00000015377 0.2622
113414951 ENSXETP00000030302 0.0208
113414418 ENSXETP00000030306 0.5614
45359873 ENSXETP00000030328 0.2713
4557263 ENSXETP00000002340 0.4785
32526896 ENSXETP00000002352 0.0693
47458043 ENSXETP00000002353 0.0578
30023828 ENSXETP00000002355 0.6645
4501857 ENSXETP00000002367 0.3102
40217794 ENSXETP00000002386 1.6211
113425014 ENSXETP00000018791 0.6697
62241011 ENSXETP00000018817 0.0692
11277470 ENSXETP00000053185 1.0621
22748717 ENSXETP00000053180 0.124
89886458 ENSXETP00000018819 0.635
14249316 ENSXETP00000053178 0.2658
46409390 ENSXETP00000018821 0.4282
22035692 ENSXETP00000051331 0.3796
46410931 ENSXETP00000051348 0.252
21040257 ENSXETP00000051364 0.5976
61098052 ENSXETP00000051380 0.2148
24432013 ENSXETP00000004053 0.5837
19923621 ENSXETP00000004063 0.6519
55741677 ENSXETP00000004082 1.0328
42734337 ENSXETP00000004088 0.8959
5031609 ENSXETP00000051319 0.3643
14149875 ENSXETP00000004144 0.1978
4826734 ENSXETP00000004150 0.1159
52630324 ENSXETP00000028477 0.3369
52630322 ENSXETP00000028481 0.3057
24850113 ENSXETP00000037205 0.7024
81295414 ENSXETP00000032866 0.6689
16751843 ENSXETP00000032872 1.1926
25952134 ENSXETP00000032884 0.1325
21389601 ENSXETP00000032889 0.2102
12383076 ENSXETP00000032892 0.1567
88943771 ENSXETP00000032899 0.9141
5032143 ENSXETP00000032904 1.2273
13376072 ENSXETP00000032910 0.4204
21536331 ENSXETP00000005804 0.0354
14550414 ENSXETP00000043223 2.81
19923629 ENSXETP00000043197 2.3457
7705558 ENSXETP00000049612 0.4268
47497976 ENSXETP00000049650 0.4982
5031701 ENSXETP00000049679 0.7388
41281535 ENSXETP00000044549 0.8049
29171721 ENSXETP00000044559 0.786
12232483 ENSXETP00000044560 0.6518
38490688 ENSXETP00000044573 1.1623
68299767 ENSXETP00000044594 0.8298
47271392 ENSXETP00000044651 0.8124
4506453 ENSXETP00000026146 0.6618
7705308 ENSXETP00000026149 1.1161
4826740 ENSXETP00000026153 1.0558
5454058 ENSXETP00000038808 0.8252
7661734 ENSXETP00000038821 0.5214
89111122 ENSXETP00000038824 1.6677
11415040 ENSXETP00000038826 0.7557
56711304 ENSXETP00000038830 0.2633
73808264 ENSXETP00000038845 0.7578
4758178 ENSXETP00000043748 0.1348
19923736 ENSXETP00000043770 0.3421
22208964 ENSXETP00000043775 0.4202
7706379 ENSXETP00000043780 0.4541
66529294 ENSXETP00000043787 0.5426
93204861 ENSXETP00000043802 0.4812
10835047 ENSXETP00000043809 0.1165
40255037 ENSXETP00000043823 0.3343
24431973 ENSXETP00000012211 0.8737
78486540 ENSXETP00000012267 0.2768
52486543 ENSXETP00000012260 0.3295
5174419 ENSXETP00000012276 0.2504
14150066 ENSXETP00000012280 0.6354
4504197 ENSXETP00000012282 0.2843
13540614 ENSXETP00000012289 0.5951
4507285 ENSXETP00000012314 0.6506
16418383 ENSXETP00000012324 0.3225
51873064 ENSXETP00000012332 0.5474
7706665 ENSXETP00000054813 0.1681
14150114 ENSXETP00000012334 0.3165
7108338 ENSXETP00000012343 0.3454
4758624 ENSXETP00000000302 1.1318
89191845 ENSXETP00000000297 0.3756
10863909 ENSXETP00000000309 1.6199
15147250 ENSXETP00000000312 0.8674
4885585 ENSXETP00000000335 0.2823
63054819 ENSXETP00000020138 1.0868
88953583 ENSXETP00000020145 1.9408
13378143 ENSXETP00000020149 0.606
35038601 ENSXETP00000020161 0.867
35038601 ENSXETP00000020157 0.867
38176296 ENSXETP00000022344 0.6096
31542319 ENSXETP00000022347 0.2465
31542656 ENSXETP00000022350 0.1768
21361157 ENSXETP00000022356 0.5402
8922446 ENSXETP00000022480 0.4791
40789256 ENSXETP00000022505 0.2623
51011133 ENSXETP00000022519 0.6323
21264585 ENSXETP00000022525 0.6312
21361954 ENSXETP00000057130 0.4248
14165274 ENSXETP00000022535 0.1064
4755142 ENSXETP00000023035 0.6949
46249382 ENSXETP00000023041 0.3906
13540606 ENSXETP00000023045 0.4982
21687175 ENSXETP00000023052 0.9683
10880136 ENSXETP00000021181 0.2005
18959200 ENSXETP00000021164 0.3486
5032067 ENSXETP00000021163 0.055
47419928 ENSXETP00000021155 1.7379
22749443 ENSXETP00000021160 0.5341
9506669 ENSXETP00000046168 0.6324
21264355 ENSXETP00000046186 0.1376
8922467 ENSXETP00000045076 0.2224
4507025 ENSXETP00000045109 0.1562
32483410 ENSXETP00000045132 1.2246
24308209 ENSXETP00000046335 0.0768
46370066 ENSXETP00000041488 0.0598
46409632 ENSXETP00000055507 0.7275
31542257 ENSXETP00000055673 1.2884
17157993 ENSXETP00000012877 0.2042
5453898 ENSXETP00000012881 0.1405
4758104 ENSXETP00000052963 1.0065
8922479 ENSXETP00000052962 0.1533
33589833 ENSXETP00000043741 0.6334
24429566 ENSXETP00000043752 0.1855
34878821 ENSXETP00000043769 0.2642
5174409 ENSXETP00000025187 0.6402
5174409 ENSXETP00000041027 0.6402
21361485 ENSXETP00000041022 0.243
28372499 ENSXETP00000009722 0.1385
45269149 ENSXETP00000040992 1.0211
13129100 ENSXETP00000040984 0.8424
7662230 ENSXETP00000040917 0.5341
4505785 ENSXETP00000045687 0.4029
11967987 ENSXETP00000040847 1.4835
13128980 ENSXETP00000032897 1.1139
12232403 ENSXETP00000040835 1.1289
24308123 ENSXETP00000040814 1.5579
34878787 ENSXETP00000040807 1.3338
28875784 ENSXETP00000040734 1.529
21361591 ENSXETP00000040714 0.8487
40255087 ENSXETP00000040695 0.8004
67782303 ENSXETP00000020127 0.9837
28882047 ENSXETP00000056070 2.3316
23308577 ENSXETP00000018674 0.7154
13375701 ENSXETP00000013739 0.0887
31881785 ENSXETP00000013742 1.723
4504969 ENSXETP00000003595 0.0189
40807452 ENSXETP00000003593 0.9182
39930473 ENSXETP00000030660 0.2273
4502745 ENSXETP00000023365 0.0236
38372938 ENSXETP00000023375 0.422
56788377 ENSXETP00000023386 0.2905
56788377 ENSXETP00000023387 0.2905
37537694 ENSXETP00000023389 0.2244
40288199 ENSXETP00000023408 0.8575
113429729 ENSXETP00000032589 1.8203
34222279 ENSXETP00000054350 0.7283
7657437 ENSXETP00000046035 0.2388
87299603 ENSXETP00000046047 0.7507
27735045 ENSXETP00000046061 0.6643
7662128 ENSXETP00000046049 0.4054
27734869 ENSXETP00000046065 0.4934
48717419 ENSXETP00000046067 0.8747
21450759 ENSXETP00000046069 0.9116
7662034 ENSXETP00000046070 0.1186
21265113 ENSXETP00000045497 0.599
32698964 ENSXETP00000045489 0.8481
23110925 ENSXETP00000045480 0.6983
6912668 ENSXETP00000028879 0.1771
4503681 ENSXETP00000018232 1.2524
74959747 ENSXETP00000006628 0.4434
4503727 ENSXETP00000006640 0.2472
44680141 ENSXETP00000006655 0.1393
63047871 ENSXETP00000006656 0.2314
33946299 ENSXETP00000006658 0.4604
46560555 ENSXETP00000038329 0.4487
32698882 ENSXETP00000053875 0.1854
39930531 ENSXETP00000035247 0.6988
6005904 ENSXETP00000035249 0.6056
38045942 ENSXETP00000035250 0.1069
54607116 ENSXETP00000035255 0.5319
5453704 ENSXETP00000019217 0.4996
10835141 ENSXETP00000051080 1.0375
32481209 ENSXETP00000051087 0.1839
51702242 ENSXETP00000051090 0.4351
56699485 ENSXETP00000051096 0.7012
32996735 ENSXETP00000051101 0.9376
61888898 ENSXETP00000051111 0.2664
4557241 ENSXETP00000000063 0.1826
5454064 ENSXETP00000056096 1.0636
13899354 ENSXETP00000008271 0.7794
113422970 ENSXETP00000024941 0.6425
5902122 ENSXETP00000024926 0.4003
46409316 ENSXETP00000024953 1.2333
4502389 ENSXETP00000024960 0.1741
31377656 ENSXETP00000024962 0.5344
10863889 ENSXETP00000024957 0.3616
89030126 ENSXETP00000008554 0.7699
24475861 ENSXETP00000008552 0.4549
46048448 ENSXETP00000008551 1.5695
4506597 ENSXETP00000008550 0.0582
89030541 ENSXETP00000008547 0.6135
4507015 ENSXETP00000055428 0.0785
24431950 ENSXETP00000055426 0.9517
21450806 ENSXETP00000050700 0.9947
23503243 ENSXETP00000050697 0.2021
13540521 ENSXETP00000050690 0.5276
13654294 ENSXETP00000050681 0.9759
34577066 ENSXETP00000050679 0.2437
5174735 ENSXETP00000050676 0.0068
25014088 ENSXETP00000050672 0.6477
4758822 ENSXETP00000038058 1.3808
40353746 ENSXETP00000002700 1.3696
24111250 ENSXETP00000002710 0.1096
40789261 ENSXETP00000002722 0.5614
23510413 ENSXETP00000038104 0.948
28144916 ENSXETP00000038121 0.6745
4503057 ENSXETP00000038123 0.5934
28144920 ENSXETP00000038127 0.3852
7662046 ENSXETP00000038178 1.0289
21359951 ENSXETP00000038206 0.6791
50355970 ENSXETP00000019116 1.9105
10835133 ENSXETP00000019133 1.8369
9910342 ENSXETP00000019174 1.6161
30524928 ENSXETP00000019190 2.6799
28827789 ENSXETP00000019195 2.6766
28827813 ENSXETP00000019193 2.5333
61966777 ENSXETP00000019200 1.514
32698861 ENSXETP00000036744 0.2777
20373181 ENSXETP00000036749 0.1349
15812198 ENSXETP00000037870 0.7984
88942356 ENSXETP00000037879 0.4442
7019551 ENSXETP00000037881 0.577
10863949 ENSXETP00000037901 0.3744
7661646 ENSXETP00000027675 0.3415
9994185 ENSXETP00000027696 0.5391
8394343 ENSXETP00000058155 0.8034
21361429 ENSXETP00000027701 1.6229
38156699 ENSXETP00000000313 0.3003
30089928 ENSXETP00000027257 0.6641
34878902 ENSXETP00000027245 0.6701
42544198 ENSXETP00000001480 0.5699
50348626 ENSXETP00000001489 0.9057
50348611 ENSXETP00000001490 1.2384
5453872 ENSXETP00000001516 0.3923
59889580 ENSXETP00000001508 0.265
56118317 ENSXETP00000001520 0.229
22748879 ENSXETP00000001544 0.4635
85067507 ENSXETP00000001564 0.0349
31543543 ENSXETP00000039780 0.214
23503315 ENSXETP00000039793 0.1582
21361822 ENSXETP00000039795 0.2929
22165431 ENSXETP00000039800 0.4683
31542686 ENSXETP00000055335 0.9048
5454122 ENSXETP00000055332 0.3205
47578097 ENSXETP00000039811 1.186
113430654 ENSXETP00000039812 1.9816
72256200 ENSXETP00000035569 0.2454
21359911 ENSXETP00000035575 0.8438
32483412 ENSXETP00000035577 0.3726
55953076 ENSXETP00000056242 0.508
56549685 ENSXETP00000035587 0.6584
113411343 ENSXETP00000035592 0.071
113412328 ENSXETP00000056234 0.8419
31377535 ENSXETP00000014692 0.5776
18152767 ENSXETP00000014698 0.754
7657619 ENSXETP00000014699 0.5016
14211849 ENSXETP00000014700 0.5797
4758224 ENSXETP00000057000 0.6599
18375603 ENSXETP00000014707 0.4635
31542306 ENSXETP00000047854 0.1103
19924133 ENSXETP00000034829 0.0344
74048514 ENSXETP00000034850 2.368
23308689 ENSXETP00000034864 0.5686
113425555 ENSXETP00000034895 0.7747
18497304 ENSXETP00000035049 0.4489
41281573 ENSXETP00000035053 0.4969
4504799 ENSXETP00000035066 0.2665
25121980 ENSXETP00000057541 0.8095
4758938 ENSXETP00000029324 0.5324
4505779 ENSXETP00000039301 0.3106
9966781 ENSXETP00000039312 0.7032
89059963 ENSXETP00000039320 0.8308
62988274 ENSXETP00000039326 0.8282
7705963 ENSXETP00000039329 0.1761
41349501 ENSXETP00000039351 0.351
4504009 ENSXETP00000039357 0.4472
10445223 ENSXETP00000039360 0.0394
14717407 ENSXETP00000039404 0.5456
4503393 ENSXETP00000039422 0.3101
4758996 ENSXETP00000039428 0.4207
24308436 ENSXETP00000039444 0.9279
22202631 ENSXETP00000039440 0.3997
28557794 ENSXETP00000039448 0.8315
7661920 ENSXETP00000030049 0.0327
11641303 ENSXETP00000030069 0.2237
23308749 ENSXETP00000030086 0.6611
24308516 ENSXETP00000030140 0.2485
38348432 ENSXETP00000030149 1.5566
14210506 ENSXETP00000030151 0.9863
23397471 ENSXETP00000030164 0.4208
14249524 ENSXETP00000030172 0.6718
66932918 ENSXETP00000030202 0.6682
33598952 ENSXETP00000053524 0.1148
18491022 ENSXETP00000030209 0.8187
24308203 ENSXETP00000030216 0.1719
40807463 ENSXETP00000053523 0.5307
16506297 ENSXETP00000053522 0.7823
18490982 ENSXETP00000023281 0.2897
33636758 ENSXETP00000023283 0.4004
50593027 ENSXETP00000023285 1.1131
59806361 ENSXETP00000023291 0.2985
58218986 ENSXETP00000055250 0.8694
51593098 ENSXETP00000008463 3.1583
24497612 ENSXETP00000008465 0.1984
4506625 ENSXETP00000008489 0.1137
8923708 ENSXETP00000008474 0.5899
23308697 ENSXETP00000008508 0.5457
13375721 ENSXETP00000008516 0.1073
68534957 ENSXETP00000004577 0.6275
4502187 ENSXETP00000004578 0.7805
4826645 ENSXETP00000004583 0.2563
18644728 ENSXETP00000004590 0.7643
22325364 ENSXETP00000004606 0.4349
22218619 ENSXETP00000055019 0.2505
8394499 ENSXETP00000004612 0.7095
22219465 ENSXETP00000004614 0.6321
22212922 ENSXETP00000004133 1.1777
4505317 ENSXETP00000046409 0.4236
14149627 ENSXETP00000046428 0.1844
24431958 ENSXETP00000046440 0.4172
40255157 ENSXETP00000046460 0.2817
4506475 ENSXETP00000015342 0.904
37595548 ENSXETP00000047636 0.5208
16604258 ENSXETP00000017794 0.3273
28395049 ENSXETP00000017814 0.7517
21361704 ENSXETP00000005706 0.7159
22035598 ENSXETP00000005708 0.4061
41149378 ENSXETP00000056514 2.2629
33300651 ENSXETP00000056525 1.3269
11496982 ENSXETP00000005716 0.5648
34013590 ENSXETP00000046879 1.1244
20986519 ENSXETP00000046913 0.0458
4506775 ENSXETP00000046944 0.1352
30520327 ENSXETP00000011691 1.1167
11056056 ENSXETP00000011682 0.4685
11056056 ENSXETP00000011683 0.4685
62422559 ENSXETP00000011654 0.1471
47825361 ENSXETP00000011666 1.0224
41150999 ENSXETP00000011658 1.1523
37551908 ENSXETP00000011619 0.4554
4758440 ENSXETP00000058248 0.1452
5453828 ENSXETP00000056660 0.8355
19923527 ENSXETP00000042144 0.3133
46094076 ENSXETP00000042141 0.9911
5031707 ENSXETP00000042101 1.605
19923559 ENSXETP00000042091 0.3053
17017974 ENSXETP00000042046 0.2576
7705726 ENSXETP00000055702 0.2747
7705726 ENSXETP00000055701 0.2747
4507241 ENSXETP00000001746 0.2348
5729840 ENSXETP00000001760 0.2914
9966847 ENSXETP00000013117 0.2118
15147343 ENSXETP00000013126 0.5026
10190674 ENSXETP00000055598 0.7821
9966849 ENSXETP00000013129 0.9128
37577122 ENSXETP00000041428 0.3434
11034847 ENSXETP00000041436 0.0637
24415404 ENSXETP00000041449 0.5491
6912288 ENSXETP00000041455 0.8725
13540490 ENSXETP00000041469 0.3107
38016137 ENSXETP00000004500 0.2592
21362000 ENSXETP00000018440 1.8155
21362036 ENSXETP00000004498 0.1838
41349476 ENSXETP00000004493 0.2348
4505067 ENSXETP00000004490 0.253
113417910 ENSXETP00000057232 0.5231
4503433 ENSXETP00000000028 0.3905
93277076 ENSXETP00000000030 0.1283
13994259 ENSXETP00000048572 0.5809
12408663 ENSXETP00000048573 0.7056
46397398 ENSXETP00000048586 0.6722
4757878 ENSXETP00000048599 1.0801
22749271 ENSXETP00000042961 0.2936
46094058 ENSXETP00000042964 0.0987
7657023 ENSXETP00000042966 0.357
45006986 ENSXETP00000057929 0.3688
45006986 ENSXETP00000057926 0.3688
34147456 ENSXETP00000057925 0.1796
7019447 ENSXETP00000022554 1.3659
5802974 ENSXETP00000022556 0.1469
4885349 ENSXETP00000022557 0.1556
52694755 ENSXETP00000053003 0.9231
4507499 ENSXETP00000022566 0.0717
14043024 ENSXETP00000022562 1.2402
7662414 ENSXETP00000022567 0.5516
13376243 ENSXETP00000022569 0.4305
6005824 ENSXETP00000022572 0.6749
4503509 ENSXETP00000022579 0.1001
4758474 ENSXETP00000052518 0.8881
11545771 ENSXETP00000022581 0.7825
25777612 ENSXETP00000040156 0.1561
33589816 ENSXETP00000033186 0.757
71979665 ENSXETP00000033182 0.5039
42822891 ENSXETP00000033171 0.2865
54792098 ENSXETP00000033165 0.6502
45505180 ENSXETP00000033156 0.5052
4505921 ENSXETP00000033160 0.5995
4507435 ENSXETP00000033161 0.9241
31543657 ENSXETP00000033153 0.3621
21314638 ENSXETP00000033151 0.3258
32967276 ENSXETP00000016183 0.0
63003897 ENSXETP00000016185 0.9929
12711674 ENSXETP00000016200 0.5983
22035577 ENSXETP00000016217 0.1122
4505763 ENSXETP00000016241 0.1613
93141226 ENSXETP00000016256 0.6761
9506363 ENSXETP00000016259 0.6582
56682972 ENSXETP00000016261 0.2456
21361348 ENSXETP00000016264 0.9007
42544169 ENSXETP00000055209 0.9244
4502009 ENSXETP00000037923 0.5345
13929432 ENSXETP00000037931 0.2745
25777730 ENSXETP00000032265 0.2605
56090548 ENSXETP00000032269 0.754
40805104 ENSXETP00000032271 0.8269
33519469 ENSXETP00000032272 0.5284
47086435 ENSXETP00000032273 0.9907
28570172 ENSXETP00000032302 0.6762
16950636 ENSXETP00000005549 0.0965
5031927 ENSXETP00000005570 0.3341
38257155 ENSXETP00000036077 0.2898
87196492 ENSXETP00000052974 0.148
38348356 ENSXETP00000013070 0.7267
8922950 ENSXETP00000036083 0.7959
50811871 ENSXETP00000036088 0.9584
4507391 ENSXETP00000036102 0.196
113428300 ENSXETP00000006241 0.4031
32698750 ENSXETP00000006263 1.1119
4504725 ENSXETP00000006270 1.9449
27883866 ENSXETP00000006281 0.6795
55743094 ENSXETP00000006283 0.9051
38195087 ENSXETP00000006288 0.0425
4507705 ENSXETP00000055107 0.8452
14150199 ENSXETP00000006310 1.0312
56711330 ENSXETP00000006301 0.596
20149693 ENSXETP00000006315 0.5084
34577057 ENSXETP00000015606 0.1972
13569840 ENSXETP00000015608 1.1345
5803181 ENSXETP00000015637 0.0953
28626504 ENSXETP00000057641 0.573
76096360 ENSXETP00000015639 0.6685
5031771 ENSXETP00000015640 1.671
14150137 ENSXETP00000015641 0.822
20162550 ENSXETP00000015645 0.2785
11386139 ENSXETP00000015647 0.5054
15718767 ENSXETP00000015684 0.6878
18860920 ENSXETP00000015699 0.48
7705477 ENSXETP00000015706 0.5701
44889479 ENSXETP00000052741 0.6773
67459914 ENSXETP00000052736 0.1863
4502703 ENSXETP00000052749 0.5627
18959210 ENSXETP00000052752 0.3506
7705939 ENSXETP00000052760 0.3582
15721939 ENSXETP00000052756 0.5918
113426865 ENSXETP00000057502 0.5943
40806160 ENSXETP00000052774 0.1223
27437051 ENSXETP00000052783 2.2897
4502743 ENSXETP00000001025 0.1615
30172548 ENSXETP00000001058 0.4834
58332443 ENSXETP00000001089 0.4322
62241003 ENSXETP00000001113 1.3604
27883868 ENSXETP00000001114 0.5614
4759198 ENSXETP00000001118 0.0812
94721315 ENSXETP00000001129 0.2067
4502407 ENSXETP00000001133 0.2032
24797151 ENSXETP00000001158 0.2568
38569407 ENSXETP00000001181 0.3699
32698676 ENSXETP00000001182 0.1801
33598920 ENSXETP00000001188 0.1147
32484979 ENSXETP00000001195 0.1859
52485941 ENSXETP00000050595 0.5312
27475985 ENSXETP00000050601 0.1777
4826894 ENSXETP00000050617 0.1898
5729860 ENSXETP00000050625 1.1399
34732709 ENSXETP00000024465 0.2276
6912274 ENSXETP00000024460 1.1279
4758062 ENSXETP00000050154 0.3162
56711302 ENSXETP00000050156 2.2448
4507761 ENSXETP00000050158 0.0
13129050 ENSXETP00000050161 0.4592
52630440 ENSXETP00000050170 0.585
5729812 ENSXETP00000050177 0.4583
4507513 ENSXETP00000025174 0.1918
74229027 ENSXETP00000025197 0.9874
7657015 ENSXETP00000025212 0.0552
113411593 ENSXETP00000055484 1.2514
41349474 ENSXETP00000025214 0.3579
4502049 ENSXETP00000025224 0.525
24497583 ENSXETP00000025278 0.5092
5174695 ENSXETP00000025310 0.2489
47419909 ENSXETP00000025313 0.3918
33457322 ENSXETP00000035010 0.6767
113418764 ENSXETP00000025322 0.5755
46852176 ENSXETP00000031566 0.4607
13699840 ENSXETP00000031573 1.0587
7661922 ENSXETP00000025337 0.1863
21361720 ENSXETP00000025338 0.6055
5453555 ENSXETP00000049065 0.019
37577162 ENSXETP00000006403 0.3588
6005762 ENSXETP00000006416 0.1826
10864013 ENSXETP00000055708 0.6865
19923268 ENSXETP00000041676 0.4848
42491362 ENSXETP00000012605 1.2519
113416844 ENSXETP00000012601 0.2456
4507711 ENSXETP00000012599 0.4446
4557583 ENSXETP00000012598 0.6241
50511947 ENSXETP00000012594 0.1285
55749659 ENSXETP00000049121 0.271
90186264 ENSXETP00000033832 1.0028
90186267 ENSXETP00000055124 0.1911
24308476 ENSXETP00000033853 0.5834
94721313 ENSXETP00000033859 0.3682
28875782 ENSXETP00000033867 0.8905
24025682 ENSXETP00000033877 0.2249
72534768 ENSXETP00000033906 2.4652
4826772 ENSXETP00000033889 0.5802
44917608 ENSXETP00000033908 0.4776
55741719 ENSXETP00000011607 1.015
38455398 ENSXETP00000011558 1.3003
4506605 ENSXETP00000051170 0.0
41150712 ENSXETP00000051173 0.872
38016127 ENSXETP00000051175 1.1969
8923271 ENSXETP00000051179 0.5075
4505819 ENSXETP00000051185 0.0982
22538465 ENSXETP00000032251 0.1082
7662302 ENSXETP00000032254 0.6797
19923142 ENSXETP00000032270 0.1021
15451907 ENSXETP00000032275 0.1413
113427388 ENSXETP00000032278 0.7021
113426861 ENSXETP00000032296 0.6977
45592957 ENSXETP00000032310 0.3316
57222568 ENSXETP00000032311 0.6351
7019549 ENSXETP00000032319 0.2855
22547114 ENSXETP00000032320 1.0304
113422547 ENSXETP00000037312 0.8988
28558975 ENSXETP00000037314 0.1598
9910226 ENSXETP00000053104 0.0757
31791051 ENSXETP00000037319 1.357
40807351 ENSXETP00000037323 0.5662
42822876 ENSXETP00000001849 0.6588
93004092 ENSXETP00000001859 0.0588
30425538 ENSXETP00000055800 0.3766
20070166 ENSXETP00000007579 0.2022
5031973 ENSXETP00000007590 0.2214
47717098 ENSXETP00000007594 0.3624
13430872 ENSXETP00000007599 0.3263
4505489 ENSXETP00000007603 0.2475
19913441 ENSXETP00000007606 0.0263
53828920 ENSXETP00000007644 0.1206
16507204 ENSXETP00000048273 0.3877
8051605 ENSXETP00000001048 0.6132
52353332 ENSXETP00000053893 0.8695
24432056 ENSXETP00000055449 0.9162
54792785 ENSXETP00000025549 0.5373
4557775 ENSXETP00000025546 0.1298
21237765 ENSXETP00000025545 0.1764
5803013 ENSXETP00000009361 0.8681
38679914 ENSXETP00000055438 0.3173
40288191 ENSXETP00000055430 2.3873
89035744 ENSXETP00000055421 0.0802
27902289 ENSXETP00000009364 0.1374
16753227 ENSXETP00000009365 0.1908
33356177 ENSXETP00000009372 0.1885
5453623 ENSXETP00000020164 1.4002
7705662 ENSXETP00000020167 0.8962
14249500 ENSXETP00000020169 0.7919
22779870 ENSXETP00000020181 0.2041
19924163 ENSXETP00000020176 0.4777
52352805 ENSXETP00000020184 0.4151
44890050 ENSXETP00000020190 0.2189
8923001 ENSXETP00000020194 0.5024
23397570 ENSXETP00000020199 0.4376
11386199 ENSXETP00000020211 0.5656
40254813 ENSXETP00000020214 0.5565
41152091 ENSXETP00000051742 0.2791
39930383 ENSXETP00000051744 0.1777
40217823 ENSXETP00000051747 0.2713
23111047 ENSXETP00000001722 0.2359
4759056 ENSXETP00000001733 0.7653
24119166 ENSXETP00000054877 0.3823
113431227 ENSXETP00000001735 0.2264
7657603 ENSXETP00000001748 2.1591
14591924 ENSXETP00000001739 0.0839
6005956 ENSXETP00000001750 0.6438
30795227 ENSXETP00000001758 0.2082
31563526 ENSXETP00000001771 0.2967
13194199 ENSXETP00000053849 0.4706
7705320 ENSXETP00000035079 0.145
19743792 ENSXETP00000035077 0.722
20070146 ENSXETP00000034478 0.323
46447827 ENSXETP00000034410 0.2139
89038518 ENSXETP00000021811 0.681
40255247 ENSXETP00000034334 0.3354
113423556 ENSXETP00000022467 3.3274
57863289 ENSXETP00000036884 0.8322
21389577 ENSXETP00000033628 1.1352
20070376 ENSXETP00000033630 0.7329
6912626 ENSXETP00000032887 0.5006
52851425 ENSXETP00000032894 1.9784
8923609 ENSXETP00000032901 0.1679
27545313 ENSXETP00000038065 0.3582
46370071 ENSXETP00000038110 0.3207
21071058 ENSXETP00000038157 0.1247
8923779 ENSXETP00000038226 0.5294
4506559 ENSXETP00000053891 0.0771
7657035 ENSXETP00000038242 0.0687
20143973 ENSXETP00000038245 0.2556
7710112 ENSXETP00000037518 0.6593
52856421 ENSXETP00000037525 0.4259
51972238 ENSXETP00000037527 0.1845
24415383 ENSXETP00000037530 1.1259
39812055 ENSXETP00000037534 0.1578
19743937 ENSXETP00000037544 0.3159
4557385 ENSXETP00000037604 0.9641
14141152 ENSXETP00000003692 0.5103
33636719 ENSXETP00000003700 0.3474
66346695 ENSXETP00000003713 0.2997
7706423 ENSXETP00000047968 0.0615
20514780 ENSXETP00000003735 0.427
33667063 ENSXETP00000003739 0.361
11024700 ENSXETP00000003748 0.0809
27436951 ENSXETP00000003751 0.3179
16117794 ENSXETP00000057890 0.0497
88982383 ENSXETP00000003762 0.9059
27477111 ENSXETP00000036044 0.2131
10835234 ENSXETP00000036010 0.1996
22748889 ENSXETP00000002287 0.3187
18921093 ENSXETP00000002293 0.6762
4759034 ENSXETP00000025940 0.0116
68448544 ENSXETP00000025941 1.931
57164979 ENSXETP00000025949 4.3899
57164975 ENSXETP00000025948 3.5633
27262659 ENSXETP00000025985 1.236
4502763 ENSXETP00000022650 0.6807
7657589 ENSXETP00000025970 0.2011
59797060 ENSXETP00000025952 0.2498
4503515 ENSXETP00000016127 0.1852
14150118 ENSXETP00000044898 0.4902
5453994 ENSXETP00000044903 0.1333
64762489 ENSXETP00000058051 0.9837
18087811 ENSXETP00000044904 0.1918
16507952 ENSXETP00000015287 0.4384
9256596 ENSXETP00000056872 0.9961
9256600 ENSXETP00000005961 0.6716
14270502 ENSXETP00000005886 1.025
13128862 ENSXETP00000005840 0.0456
28875786 ENSXETP00000005810 0.9999
40255190 ENSXETP00000005800 1.4425
29825823 ENSXETP00000056750 0.2057
32698690 ENSXETP00000027359 0.386
4557657 ENSXETP00000027362 0.7171
5453559 ENSXETP00000027363 0.7358
53829365 ENSXETP00000027364 0.1216
4759116 ENSXETP00000027355 0.78
23510352 ENSXETP00000027356 0.3278
7705738 ENSXETP00000027368 0.6025
20336267 ENSXETP00000027380 0.5265
13376259 ENSXETP00000056747 0.4536
4504111 ENSXETP00000027387 0.0331
41281473 ENSXETP00000027393 0.4483
24638431 ENSXETP00000027402 0.9078
46559741 ENSXETP00000027421 1.0784
73427803 ENSXETP00000027413 0.4153
9994179 ENSXETP00000027454 0.2448
54607027 ENSXETP00000027495 0.7163
4503895 ENSXETP00000027506 0.5219
89041821 ENSXETP00000027519 0.2672
38679905 ENSXETP00000027561 1.9695
24430132 ENSXETP00000027547 0.5537
30089972 ENSXETP00000027604 0.3269
24497620 ENSXETP00000027648 0.1871
4503905 ENSXETP00000027636 0.3841
5453764 ENSXETP00000030925 0.2545
92859670 ENSXETP00000030962 0.2373
44771198 ENSXETP00000030989 0.6503
20127503 ENSXETP00000030996 0.5108
71274178 ENSXETP00000030999 0.2842
38044282 ENSXETP00000031044 0.1978
13470086 ENSXETP00000001535 0.9896
55770900 ENSXETP00000001561 0.3613
68077166 ENSXETP00000001568 0.2192
13994255 ENSXETP00000001571 0.5231
4506107 ENSXETP00000001581 1.0556
21389509 ENSXETP00000001597 0.7069
4502147 ENSXETP00000032085 0.2105
16418453 ENSXETP00000032094 0.6308
24850115 ENSXETP00000032104 0.9319
113423155 ENSXETP00000000039 0.7157
7108367 ENSXETP00000016051 0.3796
4758790 ENSXETP00000016063 0.9289
4502013 ENSXETP00000057918 0.2575
113412018 ENSXETP00000057916 1.0146
30425510 ENSXETP00000002140 0.2527
68226426 ENSXETP00000002166 1.2227
4507947 ENSXETP00000057912 0.2582
19913446 ENSXETP00000002188 0.0481
15723380 ENSXETP00000002189 1.4191
58293785 ENSXETP00000002197 1.1256
31377603 ENSXETP00000029181 0.237
83977459 ENSXETP00000029190 0.1288
18079218 ENSXETP00000029233 0.1489
38570105 ENSXETP00000000322 0.8477
10834994 ENSXETP00000000284 1.6651
13376007 ENSXETP00000000280 0.5119
113428345 ENSXETP00000029906 0.8758
113430896 ENSXETP00000000266 0.2403
13904866 ENSXETP00000000259 0.2489
38261969 ENSXETP00000000252 0.3947
90652851 ENSXETP00000035543 0.3001
4557044 ENSXETP00000041046 0.2031
38570121 ENSXETP00000055360 0.2307
32967586 ENSXETP00000041064 0.3956
90855771 ENSXETP00000034482 1.1973
33589854 ENSXETP00000034485 0.8234
89025966 ENSXETP00000057511 0.2409
8923911 ENSXETP00000034496 0.2821
29725609 ENSXETP00000034526 0.5345
60279265 ENSXETP00000034548 0.0
21362110 ENSXETP00000034550 0.4874
6005757 ENSXETP00000037495 0.1437
56119128 ENSXETP00000037477 0.4377
21361884 ENSXETP00000037468 0.134
7662274 ENSXETP00000037458 0.4342
21361827 ENSXETP00000037457 0.267
49087132 ENSXETP00000037450 1.1962
50054442 ENSXETP00000017589 0.8367
53828746 ENSXETP00000017587 0.8605
4503253 ENSXETP00000055821 0.1186
50658087 ENSXETP00000017566 0.3392
7019419 ENSXETP00000004622 0.3665
37595560 ENSXETP00000004623 0.1706
8922438 ENSXETP00000004624 2.3183
4826686 ENSXETP00000038646 0.1053
19923312 ENSXETP00000033800 0.6281
13540580 ENSXETP00000033780 0.048
31377577 ENSXETP00000045349 2.3354
13376842 ENSXETP00000045350 0.1891
4885559 ENSXETP00000045351 0.6773
38327522 ENSXETP00000047089 0.4939
5454024 ENSXETP00000047092 0.3795
31542986 ENSXETP00000047098 0.5409
45505155 ENSXETP00000041966 0.3417
94421456 ENSXETP00000041972 0.1547
8923946 ENSXETP00000014618 0.4266
9506615 ENSXETP00000014619 0.5948
14149861 ENSXETP00000014622 1.0129
56711326 ENSXETP00000014625 0.3824
10863987 ENSXETP00000025910 1.4601
113414593 ENSXETP00000025911 1.0262
14150167 ENSXETP00000025914 0.8705
8922842 ENSXETP00000025919 0.1999
9910460 ENSXETP00000025924 0.2826
54607135 ENSXETP00000025928 0.1786
4504021 ENSXETP00000025939 0.0392
55926125 ENSXETP00000015526 0.5723
33457338 ENSXETP00000029095 0.1022
22202606 ENSXETP00000029138 0.5404
21359947 ENSXETP00000029143 0.463
41349456 ENSXETP00000029154 0.2345
21361337 ENSXETP00000027894 0.1558
46852166 ENSXETP00000027896 0.0745
46852166 ENSXETP00000027898 0.0745
21536286 ENSXETP00000049818 0.1698
22748679 ENSXETP00000056433 0.5948
62548854 ENSXETP00000049822 0.5083
33620780 ENSXETP00000049851 0.0319
4885659 ENSXETP00000049854 0.7777
13129054 ENSXETP00000049858 0.3901
18699720 ENSXETP00000049870 0.3447
42734388 ENSXETP00000049887 0.527
89037822 ENSXETP00000049901 0.9164
89037878 ENSXETP00000049917 0.8214
22027646 ENSXETP00000013972 0.372
22748905 ENSXETP00000014018 0.8375
4503811 ENSXETP00000054073 0.9109
41350198 ENSXETP00000014029 0.5056
5031923 ENSXETP00000014036 0.3179
33354257 ENSXETP00000014055 0.3088
89035065 ENSXETP00000014097 0.6647
39995064 ENSXETP00000014089 0.544
34577114 ENSXETP00000002025 0.1838
14790170 ENSXETP00000002004 1.2022
60302910 ENSXETP00000001999 0.361
14150229 ENSXETP00000001997 1.5836
113421309 ENSXETP00000001995 3.4664
9506401 ENSXETP00000001994 0.2698
24308147 ENSXETP00000001988 0.4739
24308147 ENSXETP00000001990 0.4739
24308147 ENSXETP00000001991 0.4739
22749249 ENSXETP00000040365 3.5035
88952798 ENSXETP00000040289 0.5259
4502563 ENSXETP00000040260 0.3624
72534662 ENSXETP00000040251 0.3945
7662158 ENSXETP00000040232 0.2282
21614501 ENSXETP00000040228 0.2439
45643125 ENSXETP00000040207 0.3924
7661824 ENSXETP00000040193 0.1172
55743153 ENSXETP00000040187 0.0654
22749039 ENSXETP00000040182 0.0815
5031931 ENSXETP00000009603 0.0215
4506051 ENSXETP00000054212 0.4034
19743808 ENSXETP00000009609 0.6977
6005705 ENSXETP00000009619 0.7911
7662072 ENSXETP00000009625 0.3414
22749429 ENSXETP00000009629 1.8184
44889481 ENSXETP00000009636 0.6714
58037093 ENSXETP00000009646 0.6862
5174607 ENSXETP00000009650 0.6022
23397678 ENSXETP00000009652 1.1947
12597635 ENSXETP00000024969 0.2232
40068483 ENSXETP00000024971 0.1783
38176158 ENSXETP00000024974 0.2427
5729796 ENSXETP00000024989 0.854
46094009 ENSXETP00000024991 2.2341
42740905 ENSXETP00000024992 1.558
42558258 ENSXETP00000024999 0.2445
62388879 ENSXETP00000033654 0.7117
71773208 ENSXETP00000033692 0.4436
40068509 ENSXETP00000007912 0.4099
45238858 ENSXETP00000007917 0.1032
24308181 ENSXETP00000007921 0.0629
6005715 ENSXETP00000007929 0.3935
23238240 ENSXETP00000053184 1.0991
7549809 ENSXETP00000007942 0.1319
4507061 ENSXETP00000007398 0.2127
67906814 ENSXETP00000007408 0.4461
15987121 ENSXETP00000007432 0.4256
4505753 ENSXETP00000007433 0.1359
113422103 ENSXETP00000007435 0.2719
37594451 ENSXETP00000007439 0.4324
31543207 ENSXETP00000007443 0.5404
13376439 ENSXETP00000031565 0.4685
39812133 ENSXETP00000007445 0.7505
31543060 ENSXETP00000007453 0.348
13994276 ENSXETP00000013809 1.2074
56605983 ENSXETP00000039406 0.845
19557636 ENSXETP00000039413 0.1627
56711260 ENSXETP00000039415 0.7137
8923665 ENSXETP00000019601 0.5355
56118214 ENSXETP00000019604 0.2307
5902076 ENSXETP00000019608 0.0164
68509270 ENSXETP00000019612 0.1783
38679960 ENSXETP00000019619 0.1115
7657013 ENSXETP00000019629 0.8076
30410785 ENSXETP00000019633 0.0757
4507349 ENSXETP00000004273 0.1759
4506189 ENSXETP00000004281 0.0372
39777612 ENSXETP00000004288 0.244
24308117 ENSXETP00000004294 0.6453
21450853 ENSXETP00000004300 0.4598
28373192 ENSXETP00000004073 0.2727
21264602 ENSXETP00000004306 0.8379
4506699 ENSXETP00000004311 0.0817
24308394 ENSXETP00000004317 2.4568
88702791 ENSXETP00000000049 1.0379
49574502 ENSXETP00000017467 0.6184
57242796 ENSXETP00000017470 0.3752
19923149 ENSXETP00000054930 0.3981
11056006 ENSXETP00000054929 0.0771
21361659 ENSXETP00000017484 0.1396
6912324 ENSXETP00000054927 0.9764
5454120 ENSXETP00000017505 0.2014
40786408 ENSXETP00000054924 0.3601
38569503 ENSXETP00000017496 0.2377
4502215 ENSXETP00000017510 0.3704
38569409 ENSXETP00000017519 0.9709
5454166 ENSXETP00000017453 0.5277
18087855 ENSXETP00000031995 0.0
38142464 ENSXETP00000017455 0.5403
4507397 ENSXETP00000017532 0.1284
10047136 ENSXETP00000017539 0.1725
5802978 ENSXETP00000017542 0.9013
38569482 ENSXETP00000017546 0.731
45267839 ENSXETP00000014376 1.2773
113428025 ENSXETP00000055559 0.5992
113428027 ENSXETP00000014356 0.4096
32698984 ENSXETP00000014371 1.4385
46195753 ENSXETP00000014346 0.7768
14790138 ENSXETP00000014328 1.1181
37622894 ENSXETP00000014317 0.1936
17402900 ENSXETP00000047315 0.1048
38348384 ENSXETP00000028761 0.4511
42516561 ENSXETP00000028749 0.2861
12656655 ENSXETP00000034088 0.9321
7019521 ENSXETP00000034102 2.4162
38505222 ENSXETP00000034107 0.4275
5729808 ENSXETP00000034119 2.7817
13376848 ENSXETP00000035085 0.1297
21389393 ENSXETP00000013276 0.5023
46249351 ENSXETP00000035097 0.3384
55741632 ENSXETP00000035108 0.7134
27734721 ENSXETP00000035117 0.2625
4503933 ENSXETP00000035125 0.1975
4503653 ENSXETP00000035128 0.639
92110055 ENSXETP00000035139 0.2275
8051593 ENSXETP00000035142 0.0429
8051593 ENSXETP00000035140 0.0429
41281376 ENSXETP00000035150 0.6052
21314755 ENSXETP00000047739 0.5922
10864011 ENSXETP00000047727 0.3627
24762248 ENSXETP00000047734 0.6019
6912574 ENSXETP00000047721 0.5379
21359890 ENSXETP00000047719 0.4659
33457332 ENSXETP00000025402 0.7525
31543838 ENSXETP00000025411 0.7322
5901922 ENSXETP00000025424 0.3438
32698866 ENSXETP00000057635 1.3653
13540517 ENSXETP00000025456 0.8576
27903825 ENSXETP00000025461 0.8518
30410781 ENSXETP00000025466 0.6755
17981702 ENSXETP00000025470 0.5787
9506797 ENSXETP00000025471 0.194
24234753 ENSXETP00000025481 0.4107
7705911 ENSXETP00000006785 0.2888
4885215 ENSXETP00000000916 0.211
4506343 ENSXETP00000037425 0.5008
32140192 ENSXETP00000038685 0.158
7706747 ENSXETP00000003792 0.1309
5453834 ENSXETP00000003803 0.495
113429734 ENSXETP00000003821 0.8741
31415882 ENSXETP00000003823 0.3314
7019323 ENSXETP00000003818 0.3874
4506501 ENSXETP00000003844 0.361
21362092 ENSXETP00000003857 0.3494
19525733 ENSXETP00000057303 0.3076
21450802 ENSXETP00000035725 0.172
21389515 ENSXETP00000035727 0.1663
7661968 ENSXETP00000003126 0.3613
88986188 ENSXETP00000003137 0.6365
4758064 ENSXETP00000003150 0.2293
34304379 ENSXETP00000049848 0.8106
13324682 ENSXETP00000049879 0.4622
42558264 ENSXETP00000049883 0.3945
50845416 ENSXETP00000049913 0.2392
32698700 ENSXETP00000047695 0.2475
20162572 ENSXETP00000047694 0.8332
4505745 ENSXETP00000047683 0.1873
11386147 ENSXETP00000037413 1.1746
62339432 ENSXETP00000053640 1.0764
113420337 ENSXETP00000030721 0.8144
62177110 ENSXETP00000030723 0.701
7662332 ENSXETP00000030706 0.8736
74136549 ENSXETP00000030678 0.6158
27734885 ENSXETP00000030673 1.1408
30039714 ENSXETP00000014998 0.9794
34304383 ENSXETP00000014991 0.3452
30023824 ENSXETP00000014993 0.8734
13435350 ENSXETP00000014989 0.4868
55770854 ENSXETP00000014980 0.4061
40254902 ENSXETP00000014975 0.3325
54859668 ENSXETP00000014956 0.4593
11545914 ENSXETP00000014964 0.4598
22547129 ENSXETP00000014954 0.5757
40254924 ENSXETP00000014953 0.7658
4502799 ENSXETP00000014945 0.5109
20070163 ENSXETP00000014917 0.4091
38505274 ENSXETP00000014919 0.33
31542723 ENSXETP00000022010 0.7019
8923678 ENSXETP00000057180 1.0211
93204883 ENSXETP00000021999 1.3841
8922911 ENSXETP00000022002 0.6004
32130514 ENSXETP00000021992 0.3066
14149916 ENSXETP00000021989 1.0448
22749197 ENSXETP00000021985 0.5473
13324688 ENSXETP00000034042 0.253
4503709 ENSXETP00000034027 0.287
50345875 ENSXETP00000034011 0.7163
8923009 ENSXETP00000034009 0.8409
45827755 ENSXETP00000034006 0.7563
4506141 ENSXETP00000033992 0.4704
28882031 ENSXETP00000033969 2.8299
23308507 ENSXETP00000035467 0.7804
13899219 ENSXETP00000035464 0.0
5921465 ENSXETP00000035462 0.2835
8922179 ENSXETP00000035460 1.0317
20070160 ENSXETP00000035457 0.4278
7705704 ENSXETP00000035455 0.6746
8922532 ENSXETP00000046571 0.835
4885257 ENSXETP00000046573 0.3779
8922563 ENSXETP00000046589 0.5241
33636762 ENSXETP00000046602 0.8336
4504329 ENSXETP00000046585 1.1764
20070360 ENSXETP00000046607 0.4468
17978485 ENSXETP00000046616 0.4384
9506545 ENSXETP00000046666 0.7021
13129126 ENSXETP00000046698 0.5992
34303939 ENSXETP00000038788 1.2048
6005731 ENSXETP00000057366 0.0484
17505234 ENSXETP00000057362 2.5491
49574510 ENSXETP00000038793 0.8185
24308005 ENSXETP00000038858 0.0995
59709423 ENSXETP00000038884 0.2019
59709423 ENSXETP00000038882 0.2019
4758738 ENSXETP00000038915 0.1889
56711248 ENSXETP00000049792 0.1507
4758630 ENSXETP00000049797 0.5247
39653325 ENSXETP00000049815 0.4114
62865635 ENSXETP00000049832 0.463
5803171 ENSXETP00000055680 0.6746
4507921 ENSXETP00000024033 0.5041
37655183 ENSXETP00000024039 0.3814
27765096 ENSXETP00000024049 0.6756
66864913 ENSXETP00000027639 0.3374
19743813 ENSXETP00000048743 0.1873
4758648 ENSXETP00000025503 0.1297
26986534 ENSXETP00000025499 0.3676
28077091 ENSXETP00000025489 0.3434
20336307 ENSXETP00000004688 0.1259
16306568 ENSXETP00000004695 0.2949
4506473 ENSXETP00000004697 1.0498
21389307 ENSXETP00000004699 0.8635
4505723 ENSXETP00000004703 0.2624
47575699 ENSXETP00000004712 0.4339
41056187 ENSXETP00000004726 0.09
4507943 ENSXETP00000004732 0.0299
83523748 ENSXETP00000004758 1.3385
38455427 ENSXETP00000004740 0.1031
22749079 ENSXETP00000004761 0.6214
9845238 ENSXETP00000004765 0.4804
13386480 ENSXETP00000042319 0.1035
23308574 ENSXETP00000042317 0.3938
4503697 ENSXETP00000042316 0.3139
19924129 ENSXETP00000015232 0.4308
63252891 ENSXETP00000015233 0.366
49472814 ENSXETP00000023022 0.928
34398361 ENSXETP00000023023 1.0631
41327703 ENSXETP00000047980 0.7141
40068518 ENSXETP00000047969 0.3642
38327034 ENSXETP00000047939 0.1538
20070321 ENSXETP00000047920 0.6765
21362062 ENSXETP00000047916 0.1583
113411912 ENSXETP00000047914 0.0787
8922913 ENSXETP00000047912 1.2731
23097272 ENSXETP00000047896 0.8661
23510360 ENSXETP00000050823 0.5606
4504141 ENSXETP00000040575 0.2229
52138519 ENSXETP00000031589 0.4095
5174589 ENSXETP00000031575 0.6329
58761510 ENSXETP00000031540 0.6612
28933465 ENSXETP00000031563 0.3441
4758274 ENSXETP00000031526 0.3121
67078406 ENSXETP00000031439 0.4864
19743931 ENSXETP00000013049 0.5315
4505111 ENSXETP00000013062 0.3392
5803056 ENSXETP00000013069 2.1062
27486455 ENSXETP00000019015 0.4216
94536786 ENSXETP00000019016 0.9725
38679946 ENSXETP00000019018 0.1966
4557839 ENSXETP00000019024 0.3255
7656995 ENSXETP00000019029 0.3315
4507857 ENSXETP00000019033 0.0962
38016919 ENSXETP00000019036 0.0715
9845287 ENSXETP00000050709 0.3993
4505401 ENSXETP00000050714 0.2731
113428841 ENSXETP00000050715 0.3877
18860916 ENSXETP00000050719 0.3197
32189415 ENSXETP00000050724 1.2054
84370013 ENSXETP00000021327 0.282
4504713 ENSXETP00000057528 0.4479
6912494 ENSXETP00000014512 0.1861
18079325 ENSXETP00000014513 0.3721
4758646 ENSXETP00000036301 0.1374
27436889 ENSXETP00000036294 0.4375
13375872 ENSXETP00000006099 0.5872
113430936 ENSXETP00000006081 0.3444
18087841 ENSXETP00000007739 0.762
5453956 ENSXETP00000007740 0.0514
16903164 ENSXETP00000007743 0.2308
4507101 ENSXETP00000031606 0.8304
31077211 ENSXETP00000031610 0.5497
28557781 ENSXETP00000031627 0.3076
24429574 ENSXETP00000031652 0.4244
50845424 ENSXETP00000031631 0.5027
19923834 ENSXETP00000028711 0.6159
58535459 ENSXETP00000028714 0.0196
71043966 ENSXETP00000028723 0.6122
57863780 ENSXETP00000028728 0.5946
31657094 ENSXETP00000000726 0.7902
4502115 ENSXETP00000028941 0.877
24475586 ENSXETP00000052666 0.6123
14042927 ENSXETP00000000739 0.4637
23503295 ENSXETP00000058038 0.0053
15100151 ENSXETP00000051929 0.3859
26638662 ENSXETP00000051931 0.5111
14251209 ENSXETP00000051932 0.3498
13376862 ENSXETP00000051935 1.2345
5454158 ENSXETP00000051937 0.5604
10863977 ENSXETP00000051947 0.0108
6005892 ENSXETP00000051950 1.7578
9506773 ENSXETP00000051952 2.1703
29788785 ENSXETP00000052187 0.0023
5031699 ENSXETP00000051960 0.6888
38327632 ENSXETP00000051961 0.5925
38788319 ENSXETP00000051967 0.5289
10947135 ENSXETP00000051971 0.35
21450767 ENSXETP00000058034 0.955
13376369 ENSXETP00000051980 1.1194
25777671 ENSXETP00000051921 0.5542
4503293 ENSXETP00000051925 0.4785
25282391 ENSXETP00000051984 0.9761
47132600 ENSXETP00000013820 1.1966
4758896 ENSXETP00000013823 0.3645
40254904 ENSXETP00000013829 0.3877
6678271 ENSXETP00000013850 0.1397
21264363 ENSXETP00000013842 1.1341
63253298 ENSXETP00000058181 0.173
50301240 ENSXETP00000013853 0.7324
4826730 ENSXETP00000013856 0.1902
22202611 ENSXETP00000038930 0.6273
45592949 ENSXETP00000038925 1.4388
37674210 ENSXETP00000038918 0.7729
90652855 ENSXETP00000038908 1.3833
14149807 ENSXETP00000038906 0.4918
73486664 ENSXETP00000038888 0.3899
46275839 ENSXETP00000038831 0.9751
21264558 ENSXETP00000038800 0.4077
18152775 ENSXETP00000038790 0.3505
19923315 ENSXETP00000037428 0.2303
21450838 ENSXETP00000037412 0.2867
33356166 ENSXETP00000037400 0.3585
4885279 ENSXETP00000037381 1.121
14210510 ENSXETP00000037367 0.862
22027648 ENSXETP00000045321 0.4214
11056054 ENSXETP00000029091 0.1158
21553329 ENSXETP00000027385 0.3954
77404397 ENSXETP00000049810 0.1771
34328928 ENSXETP00000049823 0.0811
4502387 ENSXETP00000049850 0.3003
4502551 ENSXETP00000049855 0.145
22208850 ENSXETP00000049862 0.9242
49169831 ENSXETP00000049876 0.6039
37574612 ENSXETP00000049914 0.3546
33667030 ENSXETP00000049924 0.441
24308356 ENSXETP00000049930 0.8143
23308757 ENSXETP00000049937 0.9038
4557777 ENSXETP00000007948 0.239
4506271 ENSXETP00000007949 0.3897
22218347 ENSXETP00000007953 0.946
33359217 ENSXETP00000007955 0.711
33359215 ENSXETP00000007954 0.812
12711670 ENSXETP00000007956 0.7457
20270215 ENSXETP00000007958 0.8143
57242798 ENSXETP00000028163 0.6073
26667243 ENSXETP00000028181 0.3387
4506241 ENSXETP00000028210 0.7228
7657611 ENSXETP00000028222 0.1445
66932909 ENSXETP00000028227 0.1174
13375664 ENSXETP00000028231 0.2226
4758560 ENSXETP00000028255 0.1041
21361576 ENSXETP00000028271 0.5637
71834872 ENSXETP00000028280 0.5951
13375634 ENSXETP00000028311 1.1667
4503133 ENSXETP00000028389 0.1315
4502801 ENSXETP00000028418 0.3063
41350335 ENSXETP00000028433 0.1547
33624896 ENSXETP00000028809 0.4048
28872812 ENSXETP00000028507 0.5664
45827701 ENSXETP00000030820 0.4078
4502599 ENSXETP00000030828 0.3458
55953063 ENSXETP00000030845 0.7349
49574546 ENSXETP00000030875 0.1094
28416899 ENSXETP00000030933 0.3219
21040314 ENSXETP00000030802 0.284
8922149 ENSXETP00000058025 0.6696
90669511 ENSXETP00000030961 0.7571
4502303 ENSXETP00000031010 0.5855
11968053 ENSXETP00000040668 0.2932
4758502 ENSXETP00000040322 1.5121
50959191 ENSXETP00000040520 0.6982
47717116 ENSXETP00000040530 0.4353
62865890 ENSXETP00000040514 0.5919
4885399 ENSXETP00000040494 0.0331
38569398 ENSXETP00000040450 0.8777
33859668 ENSXETP00000040440 0.2859
21359969 ENSXETP00000040445 0.4216
62543567 ENSXETP00000040431 1.2661
5174629 ENSXETP00000040400 0.4326
48762709 ENSXETP00000052837 0.4783
57232746 ENSXETP00000050037 0.9814
50312666 ENSXETP00000050040 0.2176
13899285 ENSXETP00000044362 0.8509
46430499 ENSXETP00000055326 0.8277
9966885 ENSXETP00000044366 1.6818
68989256 ENSXETP00000044435 1.2666
17530785 ENSXETP00000044440 0.4513
5802984 ENSXETP00000044443 0.9055
38708299 ENSXETP00000044447 0.6439
30578406 ENSXETP00000044457 1.1404
7705618 ENSXETP00000044454 0.544
18491024 ENSXETP00000044461 0.5144
28395045 ENSXETP00000044470 0.468
36287049 ENSXETP00000044471 0.0396
38570158 ENSXETP00000044473 0.7991
34147594 ENSXETP00000044483 0.9182
88703038 ENSXETP00000044506 0.4775
38683849 ENSXETP00000044494 0.2735
46094079 ENSXETP00000055304 0.549
4885243 ENSXETP00000044523 0.7788
23110964 ENSXETP00000055303 1.3166
82524399 ENSXETP00000044528 0.7736
89031739 ENSXETP00000047587 0.5969
42659464 ENSXETP00000044534 0.6138
7661926 ENSXETP00000030626 0.27
7661818 ENSXETP00000054765 0.316
50409856 ENSXETP00000030639 0.3402
23618848 ENSXETP00000054764 0.3013
11037063 ENSXETP00000028492 0.0293
48255966 ENSXETP00000028512 0.1056
5174539 ENSXETP00000028522 0.2791
56711298 ENSXETP00000054755 0.3837
24308023 ENSXETP00000028549 0.346
14589931 ENSXETP00000048276 0.1481
113412027 ENSXETP00000011445 0.063
113407977 ENSXETP00000011446 0.6879
13236518 ENSXETP00000057571 1.2071
28460688 ENSXETP00000011447 0.2033
6912478 ENSXETP00000011450 0.1063
5730027 ENSXETP00000011457 0.2353
4503513 ENSXETP00000011458 0.1094
14249192 ENSXETP00000011466 0.8561
20428652 ENSXETP00000011470 0.3106
18497298 ENSXETP00000011473 1.0017
13128860 ENSXETP00000011480 0.0911
40255240 ENSXETP00000011486 0.5309
16554611 ENSXETP00000011490 1.2299
45643133 ENSXETP00000011491 0.2638
31543198 ENSXETP00000011493 0.1517
22748853 ENSXETP00000054549 1.1999
14249680 ENSXETP00000054548 0.863
8923602 ENSXETP00000045575 0.7613
5454046 ENSXETP00000045585 0.5543
16117787 ENSXETP00000045595 0.0173
38570075 ENSXETP00000045601 0.2008
37574042 ENSXETP00000045607 0.3546
24308271 ENSXETP00000045608 0.0281
7705917 ENSXETP00000045617 0.1118
94557308 ENSXETP00000045623 0.2877
34098959 ENSXETP00000045640 0.5127
4502107 ENSXETP00000045649 0.3592
77812672 ENSXETP00000045663 0.3655
8393378 ENSXETP00000045728 0.0928
27312027 ENSXETP00000045732 0.5745
23510283 ENSXETP00000045738 0.1573
5453922 ENSXETP00000045744 2.0383
8923887 ENSXETP00000045753 0.5749
4507917 ENSXETP00000045762 0.1945
22538455 ENSXETP00000045770 0.4359
61966781 ENSXETP00000045785 0.6572
13236565 ENSXETP00000054668 1.3906
4757724 ENSXETP00000045796 0.3396
23821015 ENSXETP00000045807 0.2799
5031915 ENSXETP00000023949 0.3534
5902108 ENSXETP00000023945 0.1731
30725877 ENSXETP00000023940 0.5603
7657641 ENSXETP00000023926 0.3338
6041667 ENSXETP00000023918 0.4394
5031719 ENSXETP00000023902 0.3889
41393554 ENSXETP00000025300 0.1004
14042970 ENSXETP00000025303 1.5602
26051229 ENSXETP00000025304 0.4814
20149619 ENSXETP00000013330 0.5105
4505901 ENSXETP00000013332 0.0877
23097270 ENSXETP00000027372 0.1668
22907052 ENSXETP00000053489 0.0965
5031601 ENSXETP00000013339 0.2238
32171175 ENSXETP00000053482 0.0282
7657441 ENSXETP00000013341 0.2956
46255026 ENSXETP00000045171 0.2037
46249406 ENSXETP00000045222 1.0666
45545427 ENSXETP00000045241 0.0455
93141210 ENSXETP00000019653 0.2706
27735137 ENSXETP00000019686 0.689
87239981 ENSXETP00000017885 0.1276
4503417 ENSXETP00000017889 0.2034
7019507 ENSXETP00000054987 0.2112
5739524 ENSXETP00000039653 0.773
7669524 ENSXETP00000054983 0.8987
41282221 ENSXETP00000017351 3.1399
31542868 ENSXETP00000045942 0.192
4504989 ENSXETP00000045949 1.4642
89041575 ENSXETP00000045952 0.8385
57634539 ENSXETP00000049555 0.085
21361407 ENSXETP00000049581 0.5373
7657130 ENSXETP00000006045 0.918
21361462 ENSXETP00000006048 0.248
7657128 ENSXETP00000006068 0.8554
47933379 ENSXETP00000006070 0.0997
5901994 ENSXETP00000006072 0.5662
57163987 ENSXETP00000006101 0.3806
4506233 ENSXETP00000006128 0.0924
88853871 ENSXETP00000006129 0.6549
10863871 ENSXETP00000006184 0.2474
6005810 ENSXETP00000006200 0.8107
6912530 ENSXETP00000006204 0.4136
10801345 ENSXETP00000006037 0.0442
18496983 ENSXETP00000006040 0.2446
38570140 ENSXETP00000006206 0.6533
5453712 ENSXETP00000006209 0.8149
70995211 ENSXETP00000000050 0.6392
52632385 ENSXETP00000000051 0.1078
12025678 ENSXETP00000000062 0.088
4557046 ENSXETP00000006052 0.2501
47086907 ENSXETP00000006083 0.6978
11342666 ENSXETP00000006114 0.2558
55769587 ENSXETP00000032249 0.559
51873047 ENSXETP00000032255 0.2877
90903231 ENSXETP00000032280 0.3252
38327601 ENSXETP00000012079 0.4675
31542770 ENSXETP00000012092 0.8076
4505021 ENSXETP00000012093 0.6538
4502201 ENSXETP00000030434 0.0111
13236559 ENSXETP00000043347 1.3485
4504221 ENSXETP00000030432 0.5571
113412695 ENSXETP00000030424 1.191
58331253 ENSXETP00000030420 0.7901
58197556 ENSXETP00000013591 0.8319
7661620 ENSXETP00000013583 0.3922
40255076 ENSXETP00000013580 0.9554
21359937 ENSXETP00000013573 0.6324
45593142 ENSXETP00000013576 0.4494
24307873 ENSXETP00000013570 0.3149
6631100 ENSXETP00000013562 0.3911
14591921 ENSXETP00000013555 0.7584
16306525 ENSXETP00000048888 0.8484
7706316 ENSXETP00000021207 1.1264
13236583 ENSXETP00000055340 0.1181
7706316 ENSXETP00000021209 1.1264
41352697 ENSXETP00000055336 0.9957
7706025 ENSXETP00000021212 0.1502
4557603 ENSXETP00000021214 0.2254
24497605 ENSXETP00000021224 0.8019
31543811 ENSXETP00000021228 0.6418
8923676 ENSXETP00000021229 0.7658
4557493 ENSXETP00000021238 0.2755
33598956 ENSXETP00000055316 1.4018
20149688 ENSXETP00000021249 0.7222
20336180 ENSXETP00000014602 0.3985
50593002 ENSXETP00000040591 0.2452
31542309 ENSXETP00000040607 0.1567
90991702 ENSXETP00000034737 0.4492
4502041 ENSXETP00000040642 0.2351
30089994 ENSXETP00000040649 0.038
32454735 ENSXETP00000040673 2.0299
33285015 ENSXETP00000040773 0.2314
33285015 ENSXETP00000058121 0.2314
24586684 ENSXETP00000040793 2.7269
22027638 ENSXETP00000040831 2.56
5729999 ENSXETP00000001935 0.0195
13027802 ENSXETP00000029993 0.1024
21361816 ENSXETP00000030003 0.511
4503015 ENSXETP00000030027 0.3235
113420458 ENSXETP00000030036 0.671
4557395 ENSXETP00000030071 0.6397
4885099 ENSXETP00000030092 0.7827
38348436 ENSXETP00000030094 0.561
4503437 ENSXETP00000030178 0.2277
47604914 ENSXETP00000030189 1.1814
31657111 ENSXETP00000043688 0.4688
32698696 ENSXETP00000011270 0.9801
32698696 ENSXETP00000030703 0.9801
8393018 ENSXETP00000043691 0.7548
50312664 ENSXETP00000043701 0.7892
48762932 ENSXETP00000043707 0.1203
9910146 ENSXETP00000043710 0.6571
4502353 ENSXETP00000043713 1.0498
28416444 ENSXETP00000043729 0.0258
10092647 ENSXETP00000055111 0.6148
22749251 ENSXETP00000012115 2.1974
26665871 ENSXETP00000012123 0.2978
4557369 ENSXETP00000012124 0.3521
11068137 ENSXETP00000012127 0.4194
4504125 ENSXETP00000017534 0.3348
4505337 ENSXETP00000017520 0.5054
4503561 ENSXETP00000027925 0.5041
4557749 ENSXETP00000054623 1.6822
54792782 ENSXETP00000051990 0.2779
44771211 ENSXETP00000014412 0.4771
47419905 ENSXETP00000014392 0.3239
18201894 ENSXETP00000038381 0.3076
11641283 ENSXETP00000038344 0.1555
19923959 ENSXETP00000038337 0.6689
33469958 ENSXETP00000038318 0.42
27734917 ENSXETP00000038328 0.558
39995086 ENSXETP00000038322 0.8221
42794620 ENSXETP00000038311 0.3939
7661952 ENSXETP00000038304 0.5809
24307953 ENSXETP00000057208 0.3122
32171199 ENSXETP00000057207 1.1729
31377634 ENSXETP00000033044 0.9187
4506695 ENSXETP00000033057 0.077
21686977 ENSXETP00000033087 0.3557
5454172 ENSXETP00000033124 0.8523
41327741 ENSXETP00000054333 0.5145
113428641 ENSXETP00000033141 0.3887
4501969 ENSXETP00000045013 0.5968
40255109 ENSXETP00000045004 1.0885
7657228 ENSXETP00000045037 0.8873
68303572 ENSXETP00000045038 0.003
32307113 ENSXETP00000045043 0.0867
56549658 ENSXETP00000007157 0.6436
22749191 ENSXETP00000007165 0.4334
89242152 ENSXETP00000007168 0.4321
19923653 ENSXETP00000007169 0.5894
47933387 ENSXETP00000034907 0.4418
4503391 ENSXETP00000055856 0.4671
29725635 ENSXETP00000034965 0.5288
14249720 ENSXETP00000034970 0.6892
8923398 ENSXETP00000034977 0.8638
40255096 ENSXETP00000034993 0.7496
7657003 ENSXETP00000034995 0.2132
8394376 ENSXETP00000034998 0.3135
4505267 ENSXETP00000035005 0.536
16933530 ENSXETP00000039436 0.4102
62952502 ENSXETP00000039433 0.6139
65507403 ENSXETP00000039421 0.1803
62243652 ENSXETP00000039427 0.1809
4506049 ENSXETP00000057734 0.3191
4506049 ENSXETP00000026685 0.3191
13699824 ENSXETP00000026678 0.482
8923415 ENSXETP00000026625 0.0424
50345881 ENSXETP00000026614 0.2421
27477070 ENSXETP00000026601 0.2892
4503415 ENSXETP00000026594 1.3177
57242807 ENSXETP00000026591 2.0392
7019535 ENSXETP00000026586 1.058
47078227 ENSXETP00000024776 0.1194
14916473 ENSXETP00000024773 0.3047
113418953 ENSXETP00000056600 2.4667
40254893 ENSXETP00000024742 0.4583
113419385 ENSXETP00000024739 0.2658
55769550 ENSXETP00000048143 0.237
55769548 ENSXETP00000048142 0.2467
13236577 ENSXETP00000031854 1.2949
51471747 ENSXETP00000031863 0.6249
27764861 ENSXETP00000031924 0.1187
5031681 ENSXETP00000056920 1.2711
4758876 ENSXETP00000031935 0.3807
4757842 ENSXETP00000031937 0.4728
33286430 ENSXETP00000031952 0.163
66346721 ENSXETP00000031961 0.3486
31657103 ENSXETP00000031964 0.3912
5453990 ENSXETP00000031973 0.536
31542298 ENSXETP00000031976 0.9212
30410792 ENSXETP00000031984 0.9352
9845293 ENSXETP00000032003 1.2587
62460637 ENSXETP00000032007 0.9503
21361315 ENSXETP00000032012 0.1975
5453760 ENSXETP00000015552 0.0268
89257335 ENSXETP00000032036 1.1334
4758816 ENSXETP00000032040 0.1229
63025206 ENSXETP00000043743 0.3553
49170034 ENSXETP00000043772 0.4879
13376431 ENSXETP00000043781 0.3694
46094081 ENSXETP00000038487 0.2259
42734438 ENSXETP00000038512 0.156
113417711 ENSXETP00000013693 1.3276
39812394 ENSXETP00000011142 0.4149
38045886 ENSXETP00000009595 0.2216
7657289 ENSXETP00000017368 0.4111
22749433 ENSXETP00000057614 0.4757
4507249 ENSXETP00000002899 0.2934
82659105 ENSXETP00000016271 0.2331
54234057 ENSXETP00000016254 0.546
62414289 ENSXETP00000016267 0.2668
4758184 ENSXETP00000057609 0.603
4557503 ENSXETP00000016237 0.7661
72384339 ENSXETP00000016245 1.5975
34577083 ENSXETP00000016230 0.0412
58801559 ENSXETP00000016228 0.0534
20070186 ENSXETP00000016226 0.3328
9558759 ENSXETP00000016221 0.5134
23308593 ENSXETP00000016208 0.1803
89274175 ENSXETP00000016202 0.655
24308346 ENSXETP00000016187 0.6203
11497047 ENSXETP00000016173 0.3117
6912312 ENSXETP00000016182 0.4903
4759100 ENSXETP00000027051 0.1004
38488716 ENSXETP00000027066 0.387
4506591 ENSXETP00000027069 0.2266
31542745 ENSXETP00000027091 0.3159
4503287 ENSXETP00000027095 0.4112
66346681 ENSXETP00000042692 0.1734
14028875 ENSXETP00000027109 0.2126
24308261 ENSXETP00000027114 0.3304
46276887 ENSXETP00000043934 0.7075
22749351 ENSXETP00000000655 0.4685
4507339 ENSXETP00000011786 0.3284
5729972 ENSXETP00000011782 0.175
21450669 ENSXETP00000011780 2.384
45827706 ENSXETP00000034249 0.0497
23238211 ENSXETP00000058021 0.0925
66529407 ENSXETP00000012346 0.4993
29648305 ENSXETP00000012312 2.0143
10834982 ENSXETP00000043000 0.3557
13699816 ENSXETP00000021306 0.8119
21536466 ENSXETP00000040527 0.57
32313593 ENSXETP00000040532 0.9523
21536320 ENSXETP00000040565 0.5002
16418351 ENSXETP00000040579 1.3027
63025222 ENSXETP00000040598 1.0175
13385568 ENSXETP00000040608 0.4116
47174864 ENSXETP00000040612 0.4657
11386135 ENSXETP00000040622 0.1634
8922303 ENSXETP00000040640 1.0604
5031993 ENSXETP00000040652 1.5596
22035588 ENSXETP00000040073 1.0819
4758516 ENSXETP00000040078 0.6878
40807450 ENSXETP00000040093 0.7485
31657140 ENSXETP00000039063 0.5168
4585712 ENSXETP00000039136 0.2711
113412391 ENSXETP00000039147 1.0044
38026934 ENSXETP00000051338 0.6756
20270188 ENSXETP00000039212 0.1156
4557683 ENSXETP00000055034 0.3505
42415471 ENSXETP00000017908 0.4861
53831991 ENSXETP00000017917 0.6517
50726983 ENSXETP00000017918 0.3477
32261318 ENSXETP00000043077 0.2358
4503617 ENSXETP00000000223 0.1406
47059040 ENSXETP00000057448 0.0208
46852172 ENSXETP00000000237 0.272
41406089 ENSXETP00000037344 0.7022
33350930 ENSXETP00000027084 0.4868
4507127 ENSXETP00000053216 0.1107
24308229 ENSXETP00000027070 0.3375
15431288 ENSXETP00000027061 0.0574
49574491 ENSXETP00000053762 0.7601
8400738 ENSXETP00000053759 0.8228
42475555 ENSXETP00000027268 1.0684
15431310 ENSXETP00000027288 0.4897
4557701 ENSXETP00000027297 0.4634
52627149 ENSXETP00000027303 1.5012
12056468 ENSXETP00000015194 0.223
5454038 ENSXETP00000004875 0.6879
21361895 ENSXETP00000004881 0.4253
34147472 ENSXETP00000004888 0.5062
38569423 ENSXETP00000004892 0.2905
38569421 ENSXETP00000004898 0.2905
13899233 ENSXETP00000004901 0.5883
94721261 ENSXETP00000053749 0.7693
4507713 ENSXETP00000004903 0.2273
19072794 ENSXETP00000004908 0.2292
13129142 ENSXETP00000004920 0.9286
10835101 ENSXETP00000004923 0.1538
41393545 ENSXETP00000004927 0.0601
24233580 ENSXETP00000050283 0.9719
89030752 ENSXETP00000050290 2.5932
89058099 ENSXETP00000054770 1.9845
51317373 ENSXETP00000008353 0.1266
40068495 ENSXETP00000036521 1.348
48255891 ENSXETP00000036514 0.6902
49355761 ENSXETP00000036509 0.1175
20270323 ENSXETP00000036503 0.9603
20149633 ENSXETP00000036497 0.9562
21361120 ENSXETP00000036492 0.2663
14150203 ENSXETP00000036487 0.0504
4501873 ENSXETP00000036485 0.8166
4885619 ENSXETP00000036479 0.231
31543415 ENSXETP00000017409 1.2832
4757900 ENSXETP00000017402 0.3044
4758340 ENSXETP00000017401 0.3004
4503943 ENSXETP00000017396 0.3308
4759000 ENSXETP00000021415 0.2173
63055043 ENSXETP00000017377 0.9432
12232395 ENSXETP00000017376 0.7572
4503591 ENSXETP00000017374 2.1987
4503349 ENSXETP00000017372 1.1838
13124891 ENSXETP00000030603 0.0643
8923269 ENSXETP00000050529 0.6617
11863156 ENSXETP00000050537 0.2657
4759226 ENSXETP00000050561 0.1838
21687127 ENSXETP00000050582 0.6153
8922707 ENSXETP00000015464 0.2911
4503465 ENSXETP00000015470 0.3846
13994358 ENSXETP00000015473 0.8452
5901998 ENSXETP00000051104 0.0
30520337 ENSXETP00000051106 0.3742
26892295 ENSXETP00000051110 0.3344
51173727 ENSXETP00000051117 0.0556
56118234 ENSXETP00000014686 0.432
4758922 ENSXETP00000014687 0.7972
22538461 ENSXETP00000014710 0.201
4501951 ENSXETP00000014739 0.4902
75750466 ENSXETP00000014747 0.7898
38679957 ENSXETP00000017574 0.2948
27312031 ENSXETP00000054392 0.9163
55770856 ENSXETP00000017614 0.0988
4885661 ENSXETP00000041569 0.1011
4501921 ENSXETP00000041575 0.6489
38505224 ENSXETP00000003384 0.5064
113427691 ENSXETP00000003387 0.4411
60498978 ENSXETP00000003398 1.1799
7662022 ENSXETP00000003404 0.45
46249364 ENSXETP00000003409 0.4338
41349446 ENSXETP00000001969 0.4939
8922856 ENSXETP00000001979 0.1744
4502607 ENSXETP00000002011 0.3438
42560223 ENSXETP00000002040 0.0278
39930349 ENSXETP00000002065 1.1685
5453752 ENSXETP00000002069 0.7125
41327749 ENSXETP00000002078 0.4133
88973313 ENSXETP00000002081 0.5852
8922869 ENSXETP00000002097 0.3821
39753961 ENSXETP00000043986 0.5099
91984773 ENSXETP00000044001 0.4894
33356552 ENSXETP00000044005 1.5784
40538799 ENSXETP00000044006 0.2787
9966861 ENSXETP00000044022 0.484
33469943 ENSXETP00000044050 0.2688
6912284 ENSXETP00000035855 0.7812
7705787 ENSXETP00000035860 0.3954
21536365 ENSXETP00000015280 1.0715
38045901 ENSXETP00000015285 0.2082
4507503 ENSXETP00000015295 0.7055
4506641 ENSXETP00000056679 0.0319
94557299 ENSXETP00000015309 0.1151
7110679 ENSXETP00000015313 0.8806
4506259 ENSXETP00000015315 0.2154
4503251 ENSXETP00000014784 0.5542
4502511 ENSXETP00000014789 1.287
19923613 ENSXETP00000023279 0.1887
5453638 ENSXETP00000057283 0.8447
71725360 ENSXETP00000023325 0.377
32189376 ENSXETP00000023326 0.6715
7661906 ENSXETP00000057278 0.5202
4758950 ENSXETP00000023330 0.1502
113425640 ENSXETP00000057273 0.9974
23111034 ENSXETP00000023333 0.2898
4506693 ENSXETP00000023337 0.0075
19923836 ENSXETP00000023343 0.226
34482047 ENSXETP00000023351 0.1361
9845507 ENSXETP00000023353 0.1956
34915990 ENSXETP00000023354 0.1564
20373183 ENSXETP00000023356 0.196
71725351 ENSXETP00000023359 0.4289
21361661 ENSXETP00000051486 0.4658
13375817 ENSXETP00000051487 0.8301
46852164 ENSXETP00000051490 0.5548
61966687 ENSXETP00000051495 1.2373
42794265 ENSXETP00000057246 1.7629
34916010 ENSXETP00000024184 1.2096
33457336 ENSXETP00000024188 0.2836
32307175 ENSXETP00000024189 1.9083
10864065 ENSXETP00000056816 0.692
22202622 ENSXETP00000024202 0.3492
47106067 ENSXETP00000024208 0.6682
6912280 ENSXETP00000024210 0.4524
20127607 ENSXETP00000024211 0.3901
40805856 ENSXETP00000056813 0.9162
4758668 ENSXETP00000024212 0.2319
87298840 ENSXETP00000024214 0.7853
6912676 ENSXETP00000024215 0.1319
40254938 ENSXETP00000024217 0.5633
21070969 ENSXETP00000024219 0.1009
21070969 ENSXETP00000024224 0.1009
11140823 ENSXETP00000025201 1.3242
27545319 ENSXETP00000025161 0.461
22749033 ENSXETP00000025154 0.2586
13699256 ENSXETP00000025150 0.1847
87080817 ENSXETP00000003874 1.5668
4506585 ENSXETP00000003870 0.5416
40538732 ENSXETP00000053720 1.0376
10280622 ENSXETP00000023737 0.295
4502369 ENSXETP00000010015 0.5928
42766422 ENSXETP00000010019 0.4741
4503143 ENSXETP00000010029 0.3606
21361619 ENSXETP00000010030 0.2244
27501464 ENSXETP00000010038 0.0865
34594669 ENSXETP00000053624 0.233
4507621 ENSXETP00000010059 0.3732
10880979 ENSXETP00000030597 2.489
5803203 ENSXETP00000053618 0.2714
27436904 ENSXETP00000030600 0.5588
4504609 ENSXETP00000030622 0.8725
4557671 ENSXETP00000030638 0.7976
88900503 ENSXETP00000030640 0.3431
4757944 ENSXETP00000052457 0.4349
21071006 ENSXETP00000053605 2.3038
113412088 ENSXETP00000015457 1.3675
7705927 ENSXETP00000015454 0.6717
5031755 ENSXETP00000015452 0.1074
88942604 ENSXETP00000015446 0.5076
11056012 ENSXETP00000015442 2.5327
8922789 ENSXETP00000015440 0.3622
7705817 ENSXETP00000057702 0.1323
44890068 ENSXETP00000021311 0.3289
33359219 ENSXETP00000021300 0.3324
24307949 ENSXETP00000021296 0.9707
30425512 ENSXETP00000021288 0.2817
4506195 ENSXETP00000021280 0.4595
22748805 ENSXETP00000021279 1.692
21735569 ENSXETP00000021263 1.3933
40068485 ENSXETP00000028380 1.0279
42476028 ENSXETP00000028394 0.2229
7661832 ENSXETP00000028399 0.076
21264330 ENSXETP00000042416 0.4797
5902004 ENSXETP00000042412 0.5866
113402459 ENSXETP00000042414 0.6507
10835055 ENSXETP00000042405 0.2193
55743112 ENSXETP00000042402 0.269
30425506 ENSXETP00000042392 1.4507
51339036 ENSXETP00000054695 1.0363
32698998 ENSXETP00000032172 0.2769
32699042 ENSXETP00000025033 1.5484
4506203 ENSXETP00000025036 0.2967
19923407 ENSXETP00000025037 0.1603
30795196 ENSXETP00000044889 0.1208
21735550 ENSXETP00000037030 0.5186
4502023 ENSXETP00000037022 0.1371
4505037 ENSXETP00000036971 1.0727
7110641 ENSXETP00000036949 0.7715
4502419 ENSXETP00000036939 0.5778
30520322 ENSXETP00000036932 0.6748
19923917 ENSXETP00000036916 0.3584
13435161 ENSXETP00000005470 0.5996
7019525 ENSXETP00000055067 1.924
10863899 ENSXETP00000005481 0.4703
10863899 ENSXETP00000005482 0.4703
4759156 ENSXETP00000005513 0.4388
5729925 ENSXETP00000005518 0.4244
11034843 ENSXETP00000005523 0.5595
82659107 ENSXETP00000005527 0.1814
16604260 ENSXETP00000005547 0.2753
19743565 ENSXETP00000005567 0.8584
21361447 ENSXETP00000012507 0.7878
21464139 ENSXETP00000012509 0.7703
4506517 ENSXETP00000012515 0.4212
7706753 ENSXETP00000037510 0.1656
31377800 ENSXETP00000037511 0.2771
8922794 ENSXETP00000037552 0.4614
18373305 ENSXETP00000029821 0.5342
18375673 ENSXETP00000029819 0.1637
14210504 ENSXETP00000029812 0.0048
42558262 ENSXETP00000029790 0.7257
4505119 ENSXETP00000029788 0.127
4505119 ENSXETP00000029789 0.127
27777636 ENSXETP00000036113 0.2596
21361949 ENSXETP00000017867 0.2351
45505149 ENSXETP00000017870 0.1556
13775228 ENSXETP00000017875 0.6247
31543184 ENSXETP00000017879 0.4424
13375815 ENSXETP00000017880 0.5994
4758332 ENSXETP00000027173 0.2212
93277068 ENSXETP00000027170 0.3625
7669554 ENSXETP00000052802 0.1204
34147715 ENSXETP00000027167 0.7117
4505601 ENSXETP00000027154 0.0523
30181240 ENSXETP00000027144 0.0999
6912736 ENSXETP00000027133 0.1413
30039704 ENSXETP00000028107 0.3948
19111150 ENSXETP00000013977 0.2077
30795250 ENSXETP00000028090 0.2851
4506217 ENSXETP00000028085 0.2547
18644886 ENSXETP00000018632 0.2795
27659734 ENSXETP00000034697 0.155
24432050 ENSXETP00000034714 0.1632
113414534 ENSXETP00000034744 0.4895
28372531 ENSXETP00000034749 0.5382
11995472 ENSXETP00000011510 0.1254
57242777 ENSXETP00000056824 0.2578
31542845 ENSXETP00000011514 0.3326
54144654 ENSXETP00000011517 0.4552
13375791 ENSXETP00000011519 0.3662
4502929 ENSXETP00000011522 1.025
8923295 ENSXETP00000011525 0.7293
113411856 ENSXETP00000056820 0.4185
40255106 ENSXETP00000011538 0.9781
27735073 ENSXETP00000008453 0.5989
42789723 ENSXETP00000008467 0.4686
10092687 ENSXETP00000008479 0.4366
113408439 ENSXETP00000008491 0.4688
4827040 ENSXETP00000008525 0.5338
33667107 ENSXETP00000051162 0.1165
4885221 ENSXETP00000051181 0.4225
4505023 ENSXETP00000051203 1.0749
44680114 ENSXETP00000051204 1.1559
16445436 ENSXETP00000051190 0.8501
113413105 ENSXETP00000006606 0.4402
21536428 ENSXETP00000051206 0.3072
4506925 ENSXETP00000053809 0.6164
6677929 ENSXETP00000053808 0.4894
15451885 ENSXETP00000013476 0.8564
89058317 ENSXETP00000013492 3.3454
20127422 ENSXETP00000013494 0.1108
38569400 ENSXETP00000048900 0.2682
34147522 ENSXETP00000048894 0.2282
30089960 ENSXETP00000047839 0.2391
7706343 ENSXETP00000047830 0.1049
91823271 ENSXETP00000047814 0.4833
91823271 ENSXETP00000047829 0.4833
7657056 ENSXETP00000047764 0.0793
60498976 ENSXETP00000047756 0.3755
89030635 ENSXETP00000031266 2.2889
41152101 ENSXETP00000047741 1.4265
50659059 ENSXETP00000047738 0.3173
20532340 ENSXETP00000007762 0.1618
40255218 ENSXETP00000007765 0.1934
4503521 ENSXETP00000007769 0.0606
7661910 ENSXETP00000007770 0.1674
23308545 ENSXETP00000057320 1.1684
4507681 ENSXETP00000023026 0.2306
23618846 ENSXETP00000023025 0.4788
9910186 ENSXETP00000057318 0.0658
113421703 ENSXETP00000033257 1.395
45331215 ENSXETP00000033260 0.7594
39725942 ENSXETP00000033267 0.5514
28872738 ENSXETP00000033270 0.5684
28872814 ENSXETP00000033273 0.7395
27532982 ENSXETP00000033286 1.2458
45439365 ENSXETP00000033288 0.4421
5031569 ENSXETP00000033291 0.0216
19923479 ENSXETP00000033296 0.1676
4757774 ENSXETP00000033306 0.0224
30578418 ENSXETP00000033309 0.3675
4503195 ENSXETP00000033323 1.0846
10190730 ENSXETP00000020855 0.8258
40068053 ENSXETP00000020857 0.1221
40068051 ENSXETP00000020856 0.1533
4504053 ENSXETP00000020865 0.1325
113418430 ENSXETP00000049733 0.4483
62243332 ENSXETP00000049736 0.6196
22748693 ENSXETP00000054138 0.665
4502485 ENSXETP00000046227 0.0241
89111951 ENSXETP00000017935 0.8877
21450679 ENSXETP00000017934 0.4619
91208435 ENSXETP00000017932 0.6507
4505615 ENSXETP00000017931 0.1451
4505615 ENSXETP00000017930 0.1451
4506455 ENSXETP00000017928 0.3286
65507817 ENSXETP00000017924 0.0906
23397429 ENSXETP00000017921 0.1149
83715968 ENSXETP00000017916 0.936
13129074 ENSXETP00000017902 0.9539
7657581 ENSXETP00000036148 0.1499
5453640 ENSXETP00000036137 0.0629
82659115 ENSXETP00000036135 0.1843
4885187 ENSXETP00000036133 0.2366
7770077 ENSXETP00000054612 0.5828
19718772 ENSXETP00000054606 0.2557
9910144 ENSXETP00000015869 0.1715
46358342 ENSXETP00000015865 0.0917
4506587 ENSXETP00000015856 0.6551
55742678 ENSXETP00000015853 0.3901
12545395 ENSXETP00000015845 0.4865
4758072 ENSXETP00000036934 0.1088
22165364 ENSXETP00000036948 0.7183
4557032 ENSXETP00000036972 0.1898
5902034 ENSXETP00000036990 0.3862
5729941 ENSXETP00000036998 0.0771
74099699 ENSXETP00000036330 0.0685
14042943 ENSXETP00000037988 0.298
30023853 ENSXETP00000037969 0.2419
21314654 ENSXETP00000037995 0.3855
41281518 ENSXETP00000038004 0.1282
13399328 ENSXETP00000038019 0.4545
28557798 ENSXETP00000010416 0.3889
71774083 ENSXETP00000054171 0.4766
88973803 ENSXETP00000022386 0.8999
113415556 ENSXETP00000022390 0.2643
50658061 ENSXETP00000040001 0.2488
46048174 ENSXETP00000040003 0.3944
20143971 ENSXETP00000057561 1.2066
29789373 ENSXETP00000040053 0.4936
55770880 ENSXETP00000040082 0.1498
25777746 ENSXETP00000027814 1.6349
24797069 ENSXETP00000027810 1.0037
18201915 ENSXETP00000027846 0.3655
11415052 ENSXETP00000044055 0.251
28626498 ENSXETP00000044036 1.283
4503257 ENSXETP00000043970 0.9408
20070224 ENSXETP00000043955 0.4601
27436893 ENSXETP00000044020 2.1402
7657162 ENSXETP00000044012 0.4867
4502341 ENSXETP00000043993 1.3147
9954875 ENSXETP00000044007 0.8393
11968182 ENSXETP00000044004 0.0226
73747799 ENSXETP00000043973 0.3015
51479192 ENSXETP00000043941 0.3223
15277342 ENSXETP00000043924 0.6411
5901936 ENSXETP00000043930 0.7739
13435397 ENSXETP00000043920 0.6895
62526024 ENSXETP00000054431 0.7539
23308693 ENSXETP00000043904 0.8369
13904870 ENSXETP00000043902 0.0567
24308303 ENSXETP00000043899 0.4981
10835015 ENSXETP00000043888 0.262
58331199 ENSXETP00000000698 0.3454
7706067 ENSXETP00000000694 1.9436
4505541 ENSXETP00000000702 0.2178
19923399 ENSXETP00000000703 0.1781
4505569 ENSXETP00000000704 0.2682
4505835 ENSXETP00000000709 0.3506
62526033 ENSXETP00000000712 0.4643
31542533 ENSXETP00000000714 0.3332
61563740 ENSXETP00000000722 1.2529
7662352 ENSXETP00000051022 0.1024
27735029 ENSXETP00000051026 0.0237
4503269 ENSXETP00000051030 0.2382
7657152 ENSXETP00000051037 0.3901
56119110 ENSXETP00000051056 0.3175
13376632 ENSXETP00000025039 0.9432
55742695 ENSXETP00000006360 0.3986
42476169 ENSXETP00000006351 0.3093
52840095 ENSXETP00000057016 0.2705
4507961 ENSXETP00000006345 1.186
20149524 ENSXETP00000006329 0.1134
48526509 ENSXETP00000006304 0.4618
4502565 ENSXETP00000006277 0.3018
11596859 ENSXETP00000057011 0.8463
10863995 ENSXETP00000006264 0.5241
32967305 ENSXETP00000006251 0.5039
32967305 ENSXETP00000006250 0.5039
13376591 ENSXETP00000006215 0.6318
11095441 ENSXETP00000029150 0.1824
67003578 ENSXETP00000057010 0.1917
34365783 ENSXETP00000029140 0.3005
10947127 ENSXETP00000029109 0.5773
5453678 ENSXETP00000029122 0.8808
87116668 ENSXETP00000029083 0.4155
7705730 ENSXETP00000057007 0.1349
89037360 ENSXETP00000029061 0.8642
19923748 ENSXETP00000029054 0.3489
13899309 ENSXETP00000029035 1.2327
7657058 ENSXETP00000029031 0.2899
91992162 ENSXETP00000029020 1.3482
4557245 ENSXETP00000029009 0.4889
31543286 ENSXETP00000028991 0.3442
4885241 ENSXETP00000028986 0.4924
40255041 ENSXETP00000028966 0.2392
5453563 ENSXETP00000028965 0.8711
8923350 ENSXETP00000028961 0.7116
6005719 ENSXETP00000013477 0.2808
50658079 ENSXETP00000028960 0.3505
16418377 ENSXETP00000028939 0.9527
7662454 ENSXETP00000028926 0.3961
24308031 ENSXETP00000028921 1.1041
4503707 ENSXETP00000045560 0.0646
4557847 ENSXETP00000045562 0.2937
38230498 ENSXETP00000058115 0.1501
23238202 ENSXETP00000021374 0.5264
5174567 ENSXETP00000021375 0.3205
23308553 ENSXETP00000009999 0.2278
22027509 ENSXETP00000014863 0.6791
22035556 ENSXETP00000048818 0.374
30794222 ENSXETP00000048825 0.0977
7662438 ENSXETP00000048773 0.9146
40217849 ENSXETP00000048766 0.5268
13699868 ENSXETP00000048761 0.1279
6912238 ENSXETP00000013225 0.6498
113422949 ENSXETP00000013260 1.8066
40068505 ENSXETP00000013261 0.7555
113422414 ENSXETP00000013246 1.2195
28603842 ENSXETP00000013230 0.8552
13376146 ENSXETP00000013277 1.2909
4505947 ENSXETP00000013262 0.0318
4809284 ENSXETP00000013285 1.9729
55741657 ENSXETP00000013298 1.6827
4502483 ENSXETP00000013302 1.3128
39930571 ENSXETP00000013305 0.939
4885425 ENSXETP00000013308 0.0388
4503809 ENSXETP00000013311 1.0484
13994263 ENSXETP00000050012 0.613
19923566 ENSXETP00000050005 0.6219
33300635 ENSXETP00000049946 0.7002
18087845 ENSXETP00000049944 1.5992
18699732 ENSXETP00000002277 0.3335
18079319 ENSXETP00000002274 0.5021
88942179 ENSXETP00000002270 0.7018
37577124 ENSXETP00000002268 0.1073
34101282 ENSXETP00000002241 1.3796
16945966 ENSXETP00000002225 0.212
23503259 ENSXETP00000024370 0.8692
71274150 ENSXETP00000024361 0.6586
32479521 ENSXETP00000024310 0.3642
14150145 ENSXETP00000024298 0.9275
113411826 ENSXETP00000024290 0.3568
113411820 ENSXETP00000024295 0.3995
30794502 ENSXETP00000057513 0.8733
28411948 ENSXETP00000048691 0.2101
15529998 ENSXETP00000031746 0.5231
40255065 ENSXETP00000055429 1.1152
4505963 ENSXETP00000031753 0.087
7657526 ENSXETP00000031774 0.1321
42476009 ENSXETP00000055424 0.777
38348217 ENSXETP00000038623 1.0399
68348723 ENSXETP00000038627 0.3807
24475851 ENSXETP00000038632 0.9328
53832014 ENSXETP00000038634 0.7082
50592994 ENSXETP00000022627 0.7971
5032113 ENSXETP00000033649 0.2309
52851391 ENSXETP00000043883 0.2148
41393561 ENSXETP00000043882 0.4494
4506359 ENSXETP00000043878 0.4144
4504971 ENSXETP00000043876 0.1399
23503311 ENSXETP00000043872 0.2492
5174387 ENSXETP00000053122 1.129
13994345 ENSXETP00000043867 1.7099
4826754 ENSXETP00000043866 1.6595
38454326 ENSXETP00000043865 1.462
16306572 ENSXETP00000043856 0.5388
13994280 ENSXETP00000043844 0.2702
33188441 ENSXETP00000026619 0.0812
113422526 ENSXETP00000047407 0.06
38348260 ENSXETP00000047387 0.985
21536398 ENSXETP00000047382 1.2119
4758986 ENSXETP00000054294 0.0281
53729330 ENSXETP00000047379 0.2739
21396489 ENSXETP00000047371 0.2069
48717372 ENSXETP00000010935 0.2749
28269681 ENSXETP00000047366 1.1293
62988338 ENSXETP00000047365 1.4979
4506409 ENSXETP00000025122 0.3758
19743881 ENSXETP00000047352 0.2591
83745141 ENSXETP00000047348 0.8965
21361272 ENSXETP00000047345 0.297
19424128 ENSXETP00000047335 0.8166
27544941 ENSXETP00000020998 0.2558
56121815 ENSXETP00000020970 0.4386
46488944 ENSXETP00000020939 0.4123
4759238 ENSXETP00000056276 0.8241
19743917 ENSXETP00000024851 0.3123
18491010 ENSXETP00000024859 0.4716
26051275 ENSXETP00000024864 0.2403
7657385 ENSXETP00000024867 0.1836
7019335 ENSXETP00000024871 0.5055
28274699 ENSXETP00000019813 0.266
63003903 ENSXETP00000002986 0.4646
5453603 ENSXETP00000002999 0.1709
21314644 ENSXETP00000003016 0.2043
89993691 ENSXETP00000018278 0.3447
89993691 ENSXETP00000003026 0.3447
38327526 ENSXETP00000003028 0.8279
5901928 ENSXETP00000003033 0.1917
5729838 ENSXETP00000056247 0.036
4557894 ENSXETP00000056246 0.7673
9966881 ENSXETP00000003043 0.3341
58219792 ENSXETP00000003047 0.0184
24586655 ENSXETP00000003068 1.4515
9910418 ENSXETP00000003069 2.1954
20070228 ENSXETP00000045911 0.5029
7657212 ENSXETP00000057315 0.8871
23503239 ENSXETP00000007379 1.2162
8923598 ENSXETP00000007376 1.1371
9945322 ENSXETP00000007371 0.2143
55956912 ENSXETP00000007358 0.4242
39752663 ENSXETP00000057309 1.6832
11496275 ENSXETP00000045933 0.9242
22748799 ENSXETP00000045936 0.5969
15991813 ENSXETP00000045938 0.4616
113402548 ENSXETP00000045941 1.713
41349470 ENSXETP00000026324 0.3051
38455391 ENSXETP00000010319 0.6507
32189392 ENSXETP00000010320 0.339
4504809 ENSXETP00000010327 0.7232
7019411 ENSXETP00000010323 0.6558
50428938 ENSXETP00000010331 0.1247
13128992 ENSXETP00000010334 0.834
48675813 ENSXETP00000010340 0.0642
11386161 ENSXETP00000010351 0.4476
23943872 ENSXETP00000010363 0.4083
26638653 ENSXETP00000010358 0.1008
11496978 ENSXETP00000054159 0.1005
11496978 ENSXETP00000054158 0.1005
48476344 ENSXETP00000038276 0.1904
6912582 ENSXETP00000038313 0.3721
7705413 ENSXETP00000034269 0.3138
13569879 ENSXETP00000034315 0.3009
20149626 ENSXETP00000034324 0.4761
18105063 ENSXETP00000034353 0.0989
9910156 ENSXETP00000034378 0.301
89111941 ENSXETP00000024141 1.3721
5032069 ENSXETP00000024144 0.1726
47458048 ENSXETP00000024156 0.7646
7949163 ENSXETP00000024159 0.5183
14150064 ENSXETP00000024161 0.2948
89941470 ENSXETP00000024162 0.5415
4504099 ENSXETP00000000415 1.2168
11968152 ENSXETP00000000439 0.5745
4506803 ENSXETP00000038282 1.2757
62241001 ENSXETP00000038296 0.3674
45580696 ENSXETP00000053654 0.5651
7705716 ENSXETP00000038289 0.4273
4506137 ENSXETP00000038305 1.3504
40788011 ENSXETP00000015986 0.5901
4507501 ENSXETP00000015989 0.2701
4507149 ENSXETP00000015994 0.5075
40789229 ENSXETP00000015997 0.3448
7657214 ENSXETP00000016002 0.5116
21361800 ENSXETP00000021788 0.7955
11037061 ENSXETP00000021810 0.3584
44889477 ENSXETP00000021798 0.2554
44921606 ENSXETP00000021804 0.291
22035565 ENSXETP00000021813 0.2789
17647225 ENSXETP00000021812 0.4551
71040109 ENSXETP00000053437 1.0056
17978475 ENSXETP00000053436 0.4706
7662228 ENSXETP00000048983 0.3943
23503297 ENSXETP00000048996 0.6374
4505143 ENSXETP00000049052 0.2782
15529986 ENSXETP00000049071 0.61
7661568 ENSXETP00000049073 0.3839
7661786 ENSXETP00000049078 1.0344
34577118 ENSXETP00000049083 0.2408
42734397 ENSXETP00000049092 1.1289
5729718 ENSXETP00000040390 0.7245
5453700 ENSXETP00000040424 0.2441
57863304 ENSXETP00000040436 0.5845
8923042 ENSXETP00000040441 0.1065
46275830 ENSXETP00000038479 0.176
4506671 ENSXETP00000038507 0.3871
88758565 ENSXETP00000038514 0.1499
4826782 ENSXETP00000038520 0.0629
70995319 ENSXETP00000036251 0.5692
21264580 ENSXETP00000036257 0.8619
6005814 ENSXETP00000036273 0.0756
4885245 ENSXETP00000022500 0.2744
21361171 ENSXETP00000022485 0.138
11545855 ENSXETP00000022483 0.6788
8922557 ENSXETP00000013571 0.5815
7662292 ENSXETP00000048709 0.2606
20149568 ENSXETP00000007367 0.1799
45580709 ENSXETP00000045093 0.61
4505371 ENSXETP00000055745 0.2661
4505371 ENSXETP00000045090 0.2661
4503657 ENSXETP00000045081 1.4745
7019351 ENSXETP00000045077 0.6856
13540477 ENSXETP00000052293 0.0962
4505061 ENSXETP00000052276 0.8606
62953127 ENSXETP00000052274 0.543
66932947 ENSXETP00000052265 1.0215
113418426 ENSXETP00000008712 0.139
4557537 ENSXETP00000008713 0.0424
32698822 ENSXETP00000008714 0.593
94721324 ENSXETP00000054235 1.0352
4505695 ENSXETP00000008719 0.1705
11141869 ENSXETP00000008715 2.4407
9506651 ENSXETP00000008722 0.0755
35493987 ENSXETP00000008723 0.0
35493987 ENSXETP00000054232 0.0
15451914 ENSXETP00000046644 0.8913
47777330 ENSXETP00000046647 0.7333
14249738 ENSXETP00000046650 0.6498
19923975 ENSXETP00000046667 0.6258
4504091 ENSXETP00000054230 0.3078
33636742 ENSXETP00000003432 0.441
27734895 ENSXETP00000003422 0.1614
27734935 ENSXETP00000042777 0.2939
27369497 ENSXETP00000047870 0.3231
113414703 ENSXETP00000047875 0.1366
13027602 ENSXETP00000046531 0.4779
88954886 ENSXETP00000006619 0.2402
13489095 ENSXETP00000046534 1.4941
19913426 ENSXETP00000046546 0.1053
7110735 ENSXETP00000046548 0.652
49574508 ENSXETP00000046549 0.5126
113413851 ENSXETP00000046557 0.2444
9845285 ENSXETP00000046568 0.17
38524620 ENSXETP00000014290 0.2477
7661914 ENSXETP00000014298 0.077
4506797 ENSXETP00000014301 0.5603
13376623 ENSXETP00000014308 0.2496
113414523 ENSXETP00000014310 1.3943
21389481 ENSXETP00000048108 0.6641
34452713 ENSXETP00000048127 0.029
21361676 ENSXETP00000048138 0.3113
113415102 ENSXETP00000000855 0.2609
7705431 ENSXETP00000053585 0.2766
113414367 ENSXETP00000038699 0.2841
38348398 ENSXETP00000038707 0.0997
11968039 ENSXETP00000038714 0.3154
11968039 ENSXETP00000038715 0.3154
58036487 ENSXETP00000056365 0.3001
54607118 ENSXETP00000005356 0.4613
21245132 ENSXETP00000005364 0.2661
29789000 ENSXETP00000005372 0.1522
19923669 ENSXETP00000022121 0.3189
21361863 ENSXETP00000022118 0.8914
7706735 ENSXETP00000022116 0.1988
64085121 ENSXETP00000057552 0.4881
15559205 ENSXETP00000054556 2.8172
33457316 ENSXETP00000014593 1.5039
38176294 ENSXETP00000014590 0.6189
7706174 ENSXETP00000014588 0.1135
7242140 ENSXETP00000014583 0.1521
41205052 ENSXETP00000053289 0.7256
21245130 ENSXETP00000014573 0.6478
51944962 ENSXETP00000014569 0.4649
46195794 ENSXETP00000014565 0.5859
19882241 ENSXETP00000014563 0.7676
37577091 ENSXETP00000014558 0.3476
13540586 ENSXETP00000014553 0.2147
4758984 ENSXETP00000014541 0.0188
14192941 ENSXETP00000034577 0.3958
19115966 ENSXETP00000034647 0.4329
8923485 ENSXETP00000053280 1.3158
5579478 ENSXETP00000034662 0.0833
5174689 ENSXETP00000034670 0.6501
16579885 ENSXETP00000034688 0.1957
46409312 ENSXETP00000034762 0.4673
92859871 ENSXETP00000034783 0.3891
7705763 ENSXETP00000053801 0.6377
39545580 ENSXETP00000011183 0.3413
38202250 ENSXETP00000011193 0.4133
10835023 ENSXETP00000011267 0.1432
4503299 ENSXETP00000011372 0.6411
8922601 ENSXETP00000011378 0.0312
7662002 ENSXETP00000011380 0.3215
4758120 ENSXETP00000019272 0.3583
113416996 ENSXETP00000048026 0.752
17572807 ENSXETP00000007679 0.658
33589846 ENSXETP00000007682 0.1384
20270371 ENSXETP00000054521 0.4951
31542493 ENSXETP00000006878 0.5071
21361699 ENSXETP00000006882 0.5983
4506607 ENSXETP00000006884 0.1494
7019371 ENSXETP00000006885 0.6449
40254869 ENSXETP00000023852 0.1062
7657387 ENSXETP00000006886 0.2056
24308289 ENSXETP00000006898 0.7575
33636691 ENSXETP00000006903 1.4704
23308572 ENSXETP00000006912 0.6334
4758772 ENSXETP00000053160 0.5525
21264608 ENSXETP00000006943 1.0831
21264606 ENSXETP00000006942 0.9781
14149716 ENSXETP00000006946 0.8407
39930527 ENSXETP00000006951 0.2339
30141910 ENSXETP00000006966 0.4126
73476319 ENSXETP00000006972 1.2862
27885017 ENSXETP00000053157 1.7663
41350201 ENSXETP00000041462 0.4409
60279268 ENSXETP00000041471 0.0179
113428349 ENSXETP00000041505 0.897
23592242 ENSXETP00000030651 0.2379
21450836 ENSXETP00000030724 0.9248
55953125 ENSXETP00000030736 0.1818
6005990 ENSXETP00000030741 0.7985
38570156 ENSXETP00000013557 0.6682
4503787 ENSXETP00000013582 0.5057
72534780 ENSXETP00000053410 0.5461
4505823 ENSXETP00000048568 0.312
22547159 ENSXETP00000048577 0.8246
15042969 ENSXETP00000048629 1.2835
22027655 ENSXETP00000048633 0.0
28559083 ENSXETP00000048666 0.2371
21493033 ENSXETP00000012731 0.3664
4557335 ENSXETP00000012735 0.4651
21735483 ENSXETP00000012734 0.5163
74315356 ENSXETP00000012749 0.6038
74315348 ENSXETP00000012746 0.6305
4826682 ENSXETP00000012751 0.6415
11993943 ENSXETP00000012770 0.1135
20336475 ENSXETP00000012775 0.2694
7549793 ENSXETP00000012776 0.5245
6007851 ENSXETP00000012783 1.2875
11024714 ENSXETP00000055074 0.0
6005920 ENSXETP00000010429 2.4412
70980547 ENSXETP00000054091 0.6321
14028877 ENSXETP00000010436 0.2717
36950991 ENSXETP00000010442 0.2759
50080162 ENSXETP00000010450 0.5733
31652251 ENSXETP00000010452 0.7428
113414960 ENSXETP00000025180 0.2312
54607094 ENSXETP00000025223 0.4022
7657315 ENSXETP00000025236 0.02
13236587 ENSXETP00000025244 0.5994
21389469 ENSXETP00000054090 0.2786
93204871 ENSXETP00000054088 0.7336
21389467 ENSXETP00000025262 0.3634
28376656 ENSXETP00000025273 0.4984
32699066 ENSXETP00000025275 1.1892
7662494 ENSXETP00000025282 0.5688
39930569 ENSXETP00000020808 0.6856
34147527 ENSXETP00000020838 2.0485
41393573 ENSXETP00000020825 0.309
32698730 ENSXETP00000020828 0.7683
12056461 ENSXETP00000020830 0.2692
28416946 ENSXETP00000020845 0.2383
60499001 ENSXETP00000020868 0.7038
75677347 ENSXETP00000031364 0.6045
75677357 ENSXETP00000031368 0.4401
30842829 ENSXETP00000031369 0.2969
21389583 ENSXETP00000031371 0.7101
94538362 ENSXETP00000031379 0.2023
113415975 ENSXETP00000025360 0.3806
5174749 ENSXETP00000025362 0.3535
32967588 ENSXETP00000025369 0.049
50659093 ENSXETP00000025374 0.6441
40316950 ENSXETP00000025375 0.3349
40807504 ENSXETP00000025382 0.2274
18379344 ENSXETP00000049513 0.3531
24308295 ENSXETP00000049520 0.3737
113415459 ENSXETP00000049524 0.0902
29789114 ENSXETP00000049530 0.1571
55741679 ENSXETP00000054970 0.2338
31542509 ENSXETP00000049533 0.4248
41350216 ENSXETP00000054572 0.5625
21389571 ENSXETP00000015029 0.0793
24432100 ENSXETP00000039690 0.8626
24432100 ENSXETP00000000255 0.8626
13775204 ENSXETP00000015025 1.4451
54792778 ENSXETP00000039706 1.2463
13443018 ENSXETP00000002496 0.2309
7706499 ENSXETP00000002495 0.1154
7706499 ENSXETP00000054568 0.1154
4885397 ENSXETP00000002491 0.5501
87116675 ENSXETP00000002483 0.2015
62632769 ENSXETP00000023410 0.9001
4885327 ENSXETP00000002523 1.6124
4885331 ENSXETP00000055468 1.1294
4507847 ENSXETP00000048088 0.1816
21361300 ENSXETP00000048087 0.2918
4503609 ENSXETP00000048085 0.2498
113428308 ENSXETP00000048081 0.7194
4505325 ENSXETP00000058267 0.3938
11496971 ENSXETP00000049601 0.077
11496971 ENSXETP00000049600 0.077
71143100 ENSXETP00000049605 0.2066
31377593 ENSXETP00000055222 0.9287
23308515 ENSXETP00000010409 0.3075
16306595 ENSXETP00000010401 0.749
56790897 ENSXETP00000010399 0.2184
47578107 ENSXETP00000024615 0.1769
47578105 ENSXETP00000010395 0.1557
38604073 ENSXETP00000043730 1.7249
4758844 ENSXETP00000010376 0.2413
8922301 ENSXETP00000010370 0.2726
40549411 ENSXETP00000010369 0.4409
33469935 ENSXETP00000028967 0.3018
4504993 ENSXETP00000028952 1.162
4557040 ENSXETP00000028942 1.6862
59891448 ENSXETP00000055198 0.1347
40788007 ENSXETP00000028923 2.6918
93004081 ENSXETP00000040861 0.1856
13027600 ENSXETP00000053947 1.3755
25121978 ENSXETP00000053944 0.8268
19923985 ENSXETP00000040877 0.053
23510331 ENSXETP00000013376 0.4702
113414943 ENSXETP00000031487 0.6555
94536852 ENSXETP00000031501 0.3641
7661872 ENSXETP00000031535 0.5101
30410803 ENSXETP00000055789 0.931
30410803 ENSXETP00000043448 0.931
4507557 ENSXETP00000043449 0.6398
24307981 ENSXETP00000043450 0.2331
7706133 ENSXETP00000043452 0.1671
7706133 ENSXETP00000043453 0.1671
32307161 ENSXETP00000043466 0.0104
49355818 ENSXETP00000040366 0.1914
14150134 ENSXETP00000040433 1.0155
11545731 ENSXETP00000039112 0.1878
113411534 ENSXETP00000000399 0.4596
32528263 ENSXETP00000000377 0.1422
54792092 ENSXETP00000000374 0.7916
8922097 ENSXETP00000000357 1.1645
18702323 ENSXETP00000053296 0.0434
33620742 ENSXETP00000013995 0.0325
4757936 ENSXETP00000014000 0.3058
5802992 ENSXETP00000057169 0.4575
8922712 ENSXETP00000014014 0.0578
18699722 ENSXETP00000043149 1.6394
20128768 ENSXETP00000042647 0.1035
42415492 ENSXETP00000042656 0.9509
37596297 ENSXETP00000042662 0.1802
51558777 ENSXETP00000042663 0.5461
13376331 ENSXETP00000042682 0.3418
39930604 ENSXETP00000020049 0.1823
19923445 ENSXETP00000020024 0.1245
11141889 ENSXETP00000057723 0.2252
32130516 ENSXETP00000020018 0.2891
7657301 ENSXETP00000020014 0.4378
26190616 ENSXETP00000020011 0.3745
32189369 ENSXETP00000020009 0.2258
8922519 ENSXETP00000020006 2.4805
4505163 ENSXETP00000020003 0.48
45439342 ENSXETP00000020002 0.6046
4506717 ENSXETP00000057718 0.0383
89044999 ENSXETP00000047279 0.9097
21265058 ENSXETP00000047272 0.3546
30795121 ENSXETP00000048345 1.1067
10835173 ENSXETP00000048371 0.2663
8923881 ENSXETP00000048418 0.3749
113423939 ENSXETP00000048422 1.6376
4505621 ENSXETP00000048424 0.3081
75677351 ENSXETP00000048431 0.1471
50083281 ENSXETP00000043135 0.7306
7657146 ENSXETP00000054022 0.5287
30425426 ENSXETP00000054021 1.4753
10092665 ENSXETP00000043140 0.8988
7705859 ENSXETP00000049139 0.9192
7705961 ENSXETP00000049110 0.3109
4759162 ENSXETP00000049107 0.12
5453754 ENSXETP00000053525 0.1423
13376860 ENSXETP00000049105 0.3497
62243696 ENSXETP00000031538 0.1306
15149476 ENSXETP00000054391 0.2849
13375789 ENSXETP00000029925 0.0739
11321571 ENSXETP00000029943 0.233
56550065 ENSXETP00000048290 0.0303
14150171 ENSXETP00000048296 0.1425
27734809 ENSXETP00000048325 1.257
7705451 ENSXETP00000048326 0.8036
37545085 ENSXETP00000053714 0.9081
38788416 ENSXETP00000010822 0.6185
59710113 ENSXETP00000010823 0.9164
89044457 ENSXETP00000029795 0.8174
32490572 ENSXETP00000010829 0.1595
19923242 ENSXETP00000004859 0.1031
28178849 ENSXETP00000013242 0.3545
5453740 ENSXETP00000053699 0.0429
38570081 ENSXETP00000019816 0.093
38045928 ENSXETP00000019823 0.1902
24308324 ENSXETP00000019831 0.1628
38044106 ENSXETP00000019838 1.4547
47778923 ENSXETP00000019844 0.5101
57163847 ENSXETP00000019847 0.5362
38348264 ENSXETP00000019849 1.5545
24307905 ENSXETP00000019866 0.2864
24308406 ENSXETP00000047500 0.6026
42263098 ENSXETP00000014598 0.2669
20127158 ENSXETP00000047504 0.5063
8922498 ENSXETP00000047505 0.4214
28872788 ENSXETP00000057094 0.4724
4505379 ENSXETP00000047513 0.5354
5803076 ENSXETP00000047517 0.1013
23111026 ENSXETP00000047520 0.3738
16753210 ENSXETP00000057091 0.9163
24497526 ENSXETP00000047531 0.0988
84570137 ENSXETP00000047547 0.4444
4504469 ENSXETP00000047578 0.3605
12751495 ENSXETP00000049362 0.3084
21361380 ENSXETP00000049363 0.214
7706135 ENSXETP00000049379 0.5686
33667061 ENSXETP00000049380 0.1331
21328448 ENSXETP00000049381 0.1301
113428879 ENSXETP00000049382 0.4176
13492973 ENSXETP00000057077 0.719
13699830 ENSXETP00000049389 0.5848
38201675 ENSXETP00000026665 1.9908
14589937 ENSXETP00000040927 0.5166
59806343 ENSXETP00000040950 0.4366
5730041 ENSXETP00000040966 0.5404
27363484 ENSXETP00000040972 0.4281
6005948 ENSXETP00000040979 1.0122
21359972 ENSXETP00000041013 0.4315
34577120 ENSXETP00000041017 0.5245
33356130 ENSXETP00000040998 0.175
7662651 ENSXETP00000041021 0.3321
57863271 ENSXETP00000041035 0.2339
29788751 ENSXETP00000031872 0.2177
29788760 ENSXETP00000031873 0.2154
7706457 ENSXETP00000031895 1.0753
4507595 ENSXETP00000054163 1.2759
66472920 ENSXETP00000031900 0.4648
8922227 ENSXETP00000031905 0.2982
45356151 ENSXETP00000018275 0.7082
16418381 ENSXETP00000018272 0.1317
40806221 ENSXETP00000018270 0.5197
7656849 ENSXETP00000018266 0.29
16905510 ENSXETP00000018256 0.1566
113423454 ENSXETP00000004016 1.0487
37595545 ENSXETP00000004010 0.0431
44955921 ENSXETP00000004008 0.2485
4505029 ENSXETP00000004005 0.435
24586663 ENSXETP00000004000 0.3427
40018629 ENSXETP00000003997 0.1609
11968057 ENSXETP00000003982 0.1083
22748697 ENSXETP00000003980 1.1353
31542513 ENSXETP00000003974 0.279
8923758 ENSXETP00000003973 0.109
5453780 ENSXETP00000042557 0.0687
7019405 ENSXETP00000042513 0.3491
18426967 ENSXETP00000042512 0.9142
59853162 ENSXETP00000040941 0.4724
24307899 ENSXETP00000042502 0.4683
4557819 ENSXETP00000042487 0.2629
61743980 ENSXETP00000011757 0.6666
7706749 ENSXETP00000011758 0.1656
4507677 ENSXETP00000011770 0.1659
4506467 ENSXETP00000030452 0.0157
4758352 ENSXETP00000030454 0.3259
51479148 ENSXETP00000030455 0.8314
19923548 ENSXETP00000030461 0.3422
5915660 ENSXETP00000005665 1.0501
37574606 ENSXETP00000005672 0.517
22779877 ENSXETP00000055229 0.5706
42558283 ENSXETP00000055228 0.3565
7705744 ENSXETP00000005685 0.9407
38570160 ENSXETP00000005701 0.0561
19923245 ENSXETP00000011623 0.2403
51242962 ENSXETP00000011631 0.0547
13540549 ENSXETP00000011642 0.4017
4503273 ENSXETP00000011672 0.4691
63054828 ENSXETP00000029494 0.703
5174485 ENSXETP00000011705 0.6287
7662058 ENSXETP00000011712 0.4113
7661892 ENSXETP00000027860 0.2043
22027616 ENSXETP00000027864 0.2526
13569915 ENSXETP00000027872 1.6515
51493189 ENSXETP00000027892 3.0701
38490571 ENSXETP00000005227 4.5606
11321640 ENSXETP00000012673 0.3193
14165270 ENSXETP00000054562 0.4752
55743096 ENSXETP00000012687 0.5705
12232473 ENSXETP00000012695 0.2252
13129096 ENSXETP00000006777 0.4226
21630257 ENSXETP00000006782 0.9522
4507347 ENSXETP00000006794 0.0635
91823602 ENSXETP00000006797 0.307
4505423 ENSXETP00000006802 0.6001
16418397 ENSXETP00000054555 0.7212
5453619 ENSXETP00000006817 0.5882
22547123 ENSXETP00000006820 1.0111
113429297 ENSXETP00000056488 0.297
37574726 ENSXETP00000056482 1.7416
45243501 ENSXETP00000056478 0.6929
37574728 ENSXETP00000056472 1.7
4502317 ENSXETP00000001913 0.2063
113429295 ENSXETP00000001919 1.3904
29029552 ENSXETP00000001921 1.1368
14861834 ENSXETP00000001925 0.6682
40548403 ENSXETP00000001959 0.5393
84781739 ENSXETP00000020721 0.3279
14249180 ENSXETP00000020729 0.1777
22748931 ENSXETP00000020733 1.3789
20143958 ENSXETP00000020749 0.5882
71043500 ENSXETP00000029543 0.9936
35493860 ENSXETP00000007210 0.1844
35493868 ENSXETP00000007211 0.1974
31542711 ENSXETP00000007215 0.3633
42716297 ENSXETP00000004556 1.062
8922718 ENSXETP00000053227 0.1554
9625043 ENSXETP00000053225 2.4642
28882026 ENSXETP00000053224 2.3347
8394398 ENSXETP00000044168 2.6981
44771173 ENSXETP00000024700 1.045
5031909 ENSXETP00000035476 0.6456
31543410 ENSXETP00000055804 0.8848
58197558 ENSXETP00000035486 1.68
32313587 ENSXETP00000035490 0.9054
5032235 ENSXETP00000035495 0.2163
7662358 ENSXETP00000035499 0.7336
57232740 ENSXETP00000035507 0.7643
82617632 ENSXETP00000035522 0.1299
62953141 ENSXETP00000002966 0.0682
4507309 ENSXETP00000002978 0.357
89050441 ENSXETP00000029889 0.4882
9845505 ENSXETP00000029891 0.2254
21361376 ENSXETP00000053596 0.1864
8922333 ENSXETP00000053593 0.355
22094135 ENSXETP00000029898 0.4622
40018648 ENSXETP00000029902 0.088
18677731 ENSXETP00000029904 0.1165
40018627 ENSXETP00000029916 0.2696
40255104 ENSXETP00000053584 1.1097
41327769 ENSXETP00000014111 0.8019
6912486 ENSXETP00000053581 0.0796
10938014 ENSXETP00000014115 0.3591
113426108 ENSXETP00000014116 0.2162
16506828 ENSXETP00000023863 2.1086
21361399 ENSXETP00000015929 0.0875
4504339 ENSXETP00000008839 0.6256
4504859 ENSXETP00000008845 0.799
10092659 ENSXETP00000008865 0.2952
4505297 ENSXETP00000039929 0.5956
4501853 ENSXETP00000039956 0.271
90669194 ENSXETP00000039964 1.1053
90265805 ENSXETP00000039978 0.5722
89033674 ENSXETP00000039966 5.0058
56549681 ENSXETP00000039992 0.1571
6996010 ENSXETP00000040008 0.147
32307159 ENSXETP00000040055 0.1481
7705429 ENSXETP00000056618 0.3187
41152084 ENSXETP00000023400 0.1737
93102405 ENSXETP00000056614 1.2737
29171759 ENSXETP00000023406 0.3319
4507229 ENSXETP00000047530 0.2846
29171717 ENSXETP00000047573 0.8981
10190702 ENSXETP00000057714 0.2395
31543934 ENSXETP00000047585 0.2724
4506105 ENSXETP00000047605 0.6187
4507163 ENSXETP00000031506 0.3747
14110371 ENSXETP00000005489 0.1258
12711676 ENSXETP00000005486 0.5168
54607077 ENSXETP00000005483 1.047
30795193 ENSXETP00000030276 0.314
45592952 ENSXETP00000030275 0.2998
27483000 ENSXETP00000030273 2.0257
38201692 ENSXETP00000030270 0.1356
113430926 ENSXETP00000030265 0.4068
32699048 ENSXETP00000030261 0.5886
41281496 ENSXETP00000030253 0.2882
7706681 ENSXETP00000041982 0.5939
84043963 ENSXETP00000041985 0.6436
91807119 ENSXETP00000055979 0.3734
18104959 ENSXETP00000041979 0.2311
31652255 ENSXETP00000041999 1.3419
20270349 ENSXETP00000042000 0.4106
21735604 ENSXETP00000041978 0.7448
21729878 ENSXETP00000055972 0.6486
6912502 ENSXETP00000042031 0.2239
21361476 ENSXETP00000055964 0.1969
56118949 ENSXETP00000055962 0.3737
4504705 ENSXETP00000042059 0.122
5453788 ENSXETP00000028962 0.0869
22035624 ENSXETP00000013751 0.2688
31317272 ENSXETP00000013768 0.1353
31317268 ENSXETP00000053479 0.1535
71043936 ENSXETP00000013787 0.1542
66932949 ENSXETP00000042058 0.8988
14042986 ENSXETP00000055015 0.5073
83700235 ENSXETP00000042005 0.0756
4504489 ENSXETP00000042002 2.2555
4502005 ENSXETP00000041998 1.4589
19923387 ENSXETP00000041997 0.1786
5174559 ENSXETP00000055012 0.7201
4758162 ENSXETP00000007496 0.1841
17738292 ENSXETP00000007492 0.2547
40254842 ENSXETP00000007481 0.3316
24432091 ENSXETP00000007471 0.4235
31377557 ENSXETP00000007470 0.3199
14149720 ENSXETP00000007467 0.3776
113414816 ENSXETP00000007465 0.2521
4758460 ENSXETP00000007461 2.0166
18677767 ENSXETP00000014515 1.0139
88967170 ENSXETP00000054990 1.7816
4759202 ENSXETP00000002821 0.7347
4507519 ENSXETP00000002822 0.4028
4503313 ENSXETP00000002823 0.3047
4885523 ENSXETP00000002825 0.2517
23397496 ENSXETP00000002827 0.229
8922796 ENSXETP00000009380 0.3789
28872784 ENSXETP00000009381 0.3783
52630445 ENSXETP00000009386 0.1114
4504421 ENSXETP00000009388 0.1588
63999048 ENSXETP00000057970 0.8756
4885639 ENSXETP00000009389 1.2762
113422214 ENSXETP00000050943 0.1717
28912912 ENSXETP00000050951 0.2437
20127650 ENSXETP00000050983 0.8469
23943914 ENSXETP00000050986 0.1031
4557499 ENSXETP00000050992 0.1265
23503261 ENSXETP00000021084 1.7687
21314709 ENSXETP00000036317 0.1561
4501859 ENSXETP00000021089 0.3723
89031638 ENSXETP00000021090 0.3078
70608170 ENSXETP00000057781 0.6031
4757880 ENSXETP00000021098 0.2303
23592220 ENSXETP00000021104 0.5713
39930573 ENSXETP00000021108 0.2319
45505173 ENSXETP00000021111 0.6048
4557809 ENSXETP00000021114 0.246
73611920 ENSXETP00000021143 0.2415
8923370 ENSXETP00000057648 1.3325
7705853 ENSXETP00000011775 0.2251
13123772 ENSXETP00000011769 0.1789
84993742 ENSXETP00000011768 0.2961
28376650 ENSXETP00000011767 0.52
31542303 ENSXETP00000047673 0.3252
94536803 ENSXETP00000047668 0.4181
21361643 ENSXETP00000047665 0.0294
31542693 ENSXETP00000047662 0.3195
31542693 ENSXETP00000057644 0.3195
88968833 ENSXETP00000057643 0.5311
78000181 ENSXETP00000047655 0.25
4557425 ENSXETP00000047653 0.6583
13129018 ENSXETP00000047646 1.0243
13375787 ENSXETP00000047645 0.4634
5174617 ENSXETP00000047642 0.8142
23821044 ENSXETP00000047641 0.5185
23618863 ENSXETP00000047640 0.3225
38569495 ENSXETP00000047639 0.2612
56788405 ENSXETP00000001080 0.1985
5453852 ENSXETP00000001070 0.0606
58761490 ENSXETP00000001650 0.1505
4505007 ENSXETP00000001647 0.1146
63025196 ENSXETP00000001634 0.4623
4758582 ENSXETP00000001624 0.3652
5454090 ENSXETP00000001617 0.3616
46559761 ENSXETP00000001614 0.4643
13435353 ENSXETP00000001607 1.1362
4504543 ENSXETP00000049648 0.7383
16507200 ENSXETP00000049661 0.6357
4759344 ENSXETP00000049699 0.4511
4503385 ENSXETP00000025512 0.2822
30425444 ENSXETP00000025515 0.8531
90669931 ENSXETP00000054952 0.7744
94420689 ENSXETP00000025521 0.3345
21265080 ENSXETP00000051508 0.7126
33589827 ENSXETP00000051511 0.2099
46485465 ENSXETP00000051522 1.1606
20149640 ENSXETP00000056553 0.664
11386195 ENSXETP00000038420 0.1358
4757856 ENSXETP00000038425 0.2226
4757856 ENSXETP00000038426 0.2226
4758486 ENSXETP00000056546 0.0471
4758422 ENSXETP00000038428 0.7634
18702331 ENSXETP00000038458 0.0906
23943912 ENSXETP00000004983 0.122
48762685 ENSXETP00000004976 0.1433
33469987 ENSXETP00000004971 1.0287
18677733 ENSXETP00000003889 0.1163
6005862 ENSXETP00000003885 0.6074
74047534 ENSXETP00000003903 0.1161
5902138 ENSXETP00000003907 0.6749
8923710 ENSXETP00000003918 0.6763
38683853 ENSXETP00000018534 0.2375
34304360 ENSXETP00000018542 0.3775
38327032 ENSXETP00000054036 0.1782
88999489 ENSXETP00000018546 0.7203
9910266 ENSXETP00000054034 0.154
33468965 ENSXETP00000018593 0.668
8923110 ENSXETP00000012155 0.4874
85797660 ENSXETP00000012160 0.3837
24308354 ENSXETP00000012163 0.3388
113426478 ENSXETP00000012166 0.378
93102377 ENSXETP00000012169 0.4266
10764847 ENSXETP00000054095 0.7237
42476024 ENSXETP00000012172 0.4229
4504167 ENSXETP00000012173 0.1595
14149849 ENSXETP00000012182 0.2843
113425994 ENSXETP00000012184 0.3639
8922901 ENSXETP00000019617 0.5206
54792067 ENSXETP00000047766 0.0827
7706254 ENSXETP00000047767 0.3223
15451916 ENSXETP00000047768 0.3232
27735131 ENSXETP00000015854 0.1689
16445424 ENSXETP00000047773 0.2325
20806095 ENSXETP00000053852 0.6994
113413285 ENSXETP00000047789 0.3748
17864092 ENSXETP00000047841 0.2441
55741750 ENSXETP00000047880 0.6372
71773480 ENSXETP00000047952 0.633
13375660 ENSXETP00000053842 0.8902
31581541 ENSXETP00000039626 0.6671
11056046 ENSXETP00000041942 0.5679
40254844 ENSXETP00000003561 1.4678
13624335 ENSXETP00000003566 0.9369
21361653 ENSXETP00000043089 0.8577
31377468 ENSXETP00000043098 0.2446
21618329 ENSXETP00000005340 0.3869
7657247 ENSXETP00000039635 0.1034
7657106 ENSXETP00000039637 0.6438
50355978 ENSXETP00000039652 0.179
21536449 ENSXETP00000039666 0.1943
94721330 ENSXETP00000039680 0.4481
5031753 ENSXETP00000039694 0.2911
14165278 ENSXETP00000054186 0.457
5803106 ENSXETP00000039727 0.9474
4885455 ENSXETP00000045178 0.5747
51479160 ENSXETP00000045191 0.2804
10800417 ENSXETP00000045195 0.207
48976061 ENSXETP00000045226 0.2893
25777732 ENSXETP00000045235 0.2386
4506007 ENSXETP00000052896 0.0062
91992153 ENSXETP00000045238 0.9948
18543327 ENSXETP00000052895 1.169
21281679 ENSXETP00000045244 0.0755
17402912 ENSXETP00000052892 0.0282
21361523 ENSXETP00000045249 0.1798
5031597 ENSXETP00000045251 0.0848
7705284 ENSXETP00000045252 0.0623
4502285 ENSXETP00000045259 0.0888
32526901 ENSXETP00000045268 0.3353
28416927 ENSXETP00000045293 0.4671
27437015 ENSXETP00000045300 0.2139
20127553 ENSXETP00000045303 0.2355
37595537 ENSXETP00000045308 0.3518
54112382 ENSXETP00000045309 0.2427
38016943 ENSXETP00000008123 0.2066
89063665 ENSXETP00000008133 0.183
38016957 ENSXETP00000008138 0.4318
113423509 ENSXETP00000008143 0.7909
4504477 ENSXETP00000008159 0.3426
18543329 ENSXETP00000008167 0.4868
67190736 ENSXETP00000008176 0.4161
40353216 ENSXETP00000008179 0.9707
13540527 ENSXETP00000008191 0.9556
21070978 ENSXETP00000008194 0.6838
38044112 ENSXETP00000008212 1.0258
94536854 ENSXETP00000055181 0.2309
23312390 ENSXETP00000035783 0.1719
23312390 ENSXETP00000035788 0.1719
23312390 ENSXETP00000035796 0.1719
55956916 ENSXETP00000035799 0.1983
62244004 ENSXETP00000055159 0.5703
37595553 ENSXETP00000023715 0.3166
4757930 ENSXETP00000023728 0.6408
94721338 ENSXETP00000055151 0.1521
4557251 ENSXETP00000023740 0.2008
10280624 ENSXETP00000023755 0.698
25777728 ENSXETP00000023778 0.0876
50582991 ENSXETP00000055144 0.8015
21915167 ENSXETP00000023783 1.7283
31982906 ENSXETP00000023785 0.7485
26190610 ENSXETP00000022803 0.6475
11141885 ENSXETP00000022809 0.2386
31563507 ENSXETP00000022838 0.3581
13518026 ENSXETP00000034903 0.0314
88953403 ENSXETP00000034947 0.6134
21450665 ENSXETP00000034956 0.8079
11641231 ENSXETP00000034958 0.3145
113413133 ENSXETP00000040349 0.3641
113413962 ENSXETP00000040344 0.431
10835267 ENSXETP00000040316 0.4292
38348330 ENSXETP00000040314 0.4146
4506135 ENSXETP00000040310 0.8112
13376759 ENSXETP00000040305 1.2289
4504007 ENSXETP00000040298 0.1752
7705925 ENSXETP00000010078 0.4918
40217833 ENSXETP00000010083 0.7049
4505673 ENSXETP00000054098 0.0597
113427036 ENSXETP00000010090 0.6823
13786127 ENSXETP00000010091 0.7533
4506645 ENSXETP00000054097 0.0296
41150761 ENSXETP00000009105 1.0573
15559211 ENSXETP00000011684 0.6443
19743921 ENSXETP00000011745 0.1228
21166361 ENSXETP00000038695 0.337
7705437 ENSXETP00000038700 0.1064
21389573 ENSXETP00000038703 0.5733
20270039 ENSXETP00000038727 0.4646
70995396 ENSXETP00000038730 0.576
7661532 ENSXETP00000038743 0.5234
40806207 ENSXETP00000038759 0.0944
25777615 ENSXETP00000038770 0.0421
19923287 ENSXETP00000050742 0.2505
17999539 ENSXETP00000050636 0.0725
45006951 ENSXETP00000050631 0.4452
8922071 ENSXETP00000050590 0.3916
8923934 ENSXETP00000050588 0.4439
4507369 ENSXETP00000050584 0.3333
4507369 ENSXETP00000050583 0.3333
14149657 ENSXETP00000050580 0.7234
46447820 ENSXETP00000050570 0.3567
23821023 ENSXETP00000019529 1.2877
38372933 ENSXETP00000041697 0.1024
4507791 ENSXETP00000039688 0.0225
5032179 ENSXETP00000041702 0.7362
56788353 ENSXETP00000041705 0.452
8922596 ENSXETP00000041711 0.356
22027624 ENSXETP00000056667 0.2565
30039692 ENSXETP00000041678 0.2949
56606061 ENSXETP00000041721 0.1874
31543537 ENSXETP00000041718 0.2308
27597090 ENSXETP00000041763 0.2665
14141195 ENSXETP00000041733 0.3567
57242774 ENSXETP00000041776 0.1213
21389411 ENSXETP00000041777 0.6242
4759310 ENSXETP00000014724 0.4732
56682959 ENSXETP00000014722 0.2388
9910376 ENSXETP00000014714 1.3087
21450743 ENSXETP00000014696 1.5594
8923450 ENSXETP00000014695 0.4568
24432016 ENSXETP00000014691 0.6571
11995468 ENSXETP00000014679 1.3437
40789265 ENSXETP00000014673 0.7654
6005830 ENSXETP00000014670 0.7731
11141877 ENSXETP00000014667 0.948
4758356 ENSXETP00000014663 0.2353
7656934 ENSXETP00000057416 0.0129
27262632 ENSXETP00000014659 0.0895
38570146 ENSXETP00000019402 0.1602
38570146 ENSXETP00000019404 0.1602
38570146 ENSXETP00000057410 0.1602
89034028 ENSXETP00000019400 0.8604
4506331 ENSXETP00000019399 0.4672
28872728 ENSXETP00000019396 0.1456
32261322 ENSXETP00000019395 1.3645
7705505 ENSXETP00000019393 0.4347
20149621 ENSXETP00000019391 0.6407
113422923 ENSXETP00000019381 0.0773
10835238 ENSXETP00000057399 1.3578
40254450 ENSXETP00000044311 1.3185
9055278 ENSXETP00000033497 0.9294
23510323 ENSXETP00000006319 0.5844
27436969 ENSXETP00000006332 0.0143
27436969 ENSXETP00000006334 0.0143
24308089 ENSXETP00000006382 0.1253
4506613 ENSXETP00000006384 0.0759
55770852 ENSXETP00000044401 0.2547
42734325 ENSXETP00000044409 0.1082
41349437 ENSXETP00000007891 0.3922
4503427 ENSXETP00000015969 0.0932
21361794 ENSXETP00000015965 0.0225
113423396 ENSXETP00000015957 0.2285
32455236 ENSXETP00000015950 1.3933
7019547 ENSXETP00000015947 0.3209
30039698 ENSXETP00000040283 0.3708
4504061 ENSXETP00000015942 0.2979
6005950 ENSXETP00000030283 0.1976
7706607 ENSXETP00000030282 0.6968
4504431 ENSXETP00000057784 0.209
6006020 ENSXETP00000056411 0.0751
6006020 ENSXETP00000028690 0.0751
93588491 ENSXETP00000028675 0.7673
87240000 ENSXETP00000028674 0.3114
4502873 ENSXETP00000004483 0.1116
4505433 ENSXETP00000028647 2.1602
25286703 ENSXETP00000028643 0.6872
32307144 ENSXETP00000028629 0.4843
7662004 ENSXETP00000028581 0.2401
5729877 ENSXETP00000028570 0.0318
13376115 ENSXETP00000002682 1.0076
92110010 ENSXETP00000002680 0.7929
9055238 ENSXETP00000002678 0.5493
83700225 ENSXETP00000002677 0.3454
4502803 ENSXETP00000032528 0.2802
22749415 ENSXETP00000038554 0.0216
55956766 ENSXETP00000038556 0.2157
12025680 ENSXETP00000038558 0.2149
11545769 ENSXETP00000038562 0.1156
89034356 ENSXETP00000017280 0.9228
4505675 ENSXETP00000052544 0.5138
22749435 ENSXETP00000008539 0.5841
17511435 ENSXETP00000008541 1.8307
20149563 ENSXETP00000033393 1.0265
14249682 ENSXETP00000033395 0.3072
113425328 ENSXETP00000033398 0.8413
8922633 ENSXETP00000033399 0.7372
50263044 ENSXETP00000033400 0.2174
47419930 ENSXETP00000054306 1.6023
23397574 ENSXETP00000033408 0.3051
5031833 ENSXETP00000033411 0.4029
23397666 ENSXETP00000033424 0.1958
4757756 ENSXETP00000033434 0.2265
37202123 ENSXETP00000054303 0.6035
19743901 ENSXETP00000045670 0.1274
4758038 ENSXETP00000045679 0.3263
33457346 ENSXETP00000045682 0.3755
4505235 ENSXETP00000045684 0.6326
5730031 ENSXETP00000054296 0.3815
113425278 ENSXETP00000045686 0.3438
71725345 ENSXETP00000045688 0.2461
4758078 ENSXETP00000045692 0.1883
4503199 ENSXETP00000045704 0.5857
25306235 ENSXETP00000009327 0.1458
21314742 ENSXETP00000009326 0.4834
22749299 ENSXETP00000009323 0.9448
4503791 ENSXETP00000039557 0.8525
4758150 ENSXETP00000013293 0.705
46409344 ENSXETP00000013296 1.6679
7662180 ENSXETP00000013291 0.207
21687139 ENSXETP00000013281 0.7564
24308207 ENSXETP00000013278 0.5668
4506457 ENSXETP00000013263 0.7018
31543380 ENSXETP00000013251 0.3059
10047086 ENSXETP00000013244 0.5611
113403391 ENSXETP00000013235 0.2325
91982772 ENSXETP00000002981 9.0862
113415918 ENSXETP00000013212 5.4613
7705626 ENSXETP00000002965 0.6274
54607139 ENSXETP00000002957 0.3697
54607141 ENSXETP00000002958 0.3713
16306588 ENSXETP00000002944 0.4627
31543615 ENSXETP00000002941 0.185
22748655 ENSXETP00000002924 1.439
113403736 ENSXETP00000002923 0.4831
21536301 ENSXETP00000010105 0.266
7706495 ENSXETP00000010117 0.1537
4507255 ENSXETP00000010126 0.3787
55770842 ENSXETP00000052578 1.3136
18860904 ENSXETP00000009337 0.2151
47271354 ENSXETP00000009343 0.7345
4826934 ENSXETP00000008753 0.391
5803145 ENSXETP00000008755 0.1582
10190664 ENSXETP00000008756 0.2792
40556372 ENSXETP00000008760 0.4543
10835025 ENSXETP00000008764 0.338
4505331 ENSXETP00000008765 0.2052
13384602 ENSXETP00000008766 0.309
13384602 ENSXETP00000008767 0.309
113427876 ENSXETP00000008768 0.4571
61676087 ENSXETP00000008773 0.4591
8922840 ENSXETP00000056729 0.2791
20302139 ENSXETP00000027915 1.1148
24308201 ENSXETP00000027907 0.4239
4557423 ENSXETP00000056710 0.6535
28416953 ENSXETP00000027921 0.3215
21361370 ENSXETP00000018496 0.2033
24308097 ENSXETP00000027942 0.3246
14150128 ENSXETP00000027944 0.5528
63999832 ENSXETP00000056696 0.0974
53832005 ENSXETP00000027314 0.2754
19923206 ENSXETP00000027374 0.1554
34452690 ENSXETP00000053145 1.0735
13540533 ENSXETP00000027378 1.0847
4503297 ENSXETP00000027390 0.269
9845498 ENSXETP00000053143 0.3107
5031847 ENSXETP00000027400 1.1296
24307989 ENSXETP00000027403 0.1409
25141325 ENSXETP00000053140 0.214
42476070 ENSXETP00000027408 0.3602
67189970 ENSXETP00000027410 0.8829
5031593 ENSXETP00000053136 0.1528
6382062 ENSXETP00000027417 0.2898
11641299 ENSXETP00000027433 1.1675
7662150 ENSXETP00000049357 0.1836
32441283 ENSXETP00000049359 0.0787
45545435 ENSXETP00000034917 0.2717
13346498 ENSXETP00000034940 0.2523
4759240 ENSXETP00000034949 0.4128
21265101 ENSXETP00000034988 0.375
19923642 ENSXETP00000035016 0.8253
20127457 ENSXETP00000035050 0.3818
4503001 ENSXETP00000035051 0.6611
54607080 ENSXETP00000035058 0.7446
14043062 ENSXETP00000035060 0.5629
22547182 ENSXETP00000033767 0.0742
9966795 ENSXETP00000033851 0.4616
19923927 ENSXETP00000010199 1.0915
24432037 ENSXETP00000010201 0.9711
44662836 ENSXETP00000010204 0.6435
21687072 ENSXETP00000010208 0.1705
31542941 ENSXETP00000010210 1.1831
19913432 ENSXETP00000010211 0.0804
56676375 ENSXETP00000000724 0.2795
21361292 ENSXETP00000000730 0.4713
49355790 ENSXETP00000000736 0.2404
5729730 ENSXETP00000048091 0.16
21361787 ENSXETP00000048093 0.4352
7705855 ENSXETP00000048094 0.6245
21040275 ENSXETP00000048096 0.8495
33695117 ENSXETP00000048104 0.3169
42476204 ENSXETP00000048105 0.387
67782354 ENSXETP00000048106 0.5994
55743092 ENSXETP00000016438 0.403
4557573 ENSXETP00000016439 0.1938
28629868 ENSXETP00000016442 0.6248
4557841 ENSXETP00000016443 0.3784
22027630 ENSXETP00000016445 0.44
7661828 ENSXETP00000016449 0.5024
28557796 ENSXETP00000016451 0.3602
21361639 ENSXETP00000016452 1.331
18765711 ENSXETP00000053102 0.74
50659098 ENSXETP00000016453 0.4819
40254478 ENSXETP00000016454 0.1865
48255937 ENSXETP00000016456 1.8002
4505699 ENSXETP00000016458 0.6628
7705724 ENSXETP00000016462 0.242
27436883 ENSXETP00000016465 0.3423
38201717 ENSXETP00000053097 0.5951
27894381 ENSXETP00000007111 0.4925
4502847 ENSXETP00000007114 0.1992
58761508 ENSXETP00000007115 0.5085
4502297 ENSXETP00000007116 0.4516
22749503 ENSXETP00000007119 0.9953
4507271 ENSXETP00000007123 0.2483
4758018 ENSXETP00000007125 0.2257
47834348 ENSXETP00000007130 0.7538
14589951 ENSXETP00000007134 0.0243
7662410 ENSXETP00000046657 0.3271
15529970 ENSXETP00000046683 0.213
62988346 ENSXETP00000046705 0.702
56243583 ENSXETP00000046706 0.5335
4885193 ENSXETP00000056949 0.3965
4885193 ENSXETP00000046714 0.3965
62865887 ENSXETP00000046757 0.512
38146094 ENSXETP00000046771 0.2081
42544239 ENSXETP00000046776 1.04
71361688 ENSXETP00000046791 1.0799
113428395 ENSXETP00000046813 0.4831
13376339 ENSXETP00000046800 0.4636
4506243 ENSXETP00000046826 0.2388
27735067 ENSXETP00000056938 3.1658
93141029 ENSXETP00000032055 0.7817
8923198 ENSXETP00000032029 0.3587
6912708 ENSXETP00000056932 0.1488
6912708 ENSXETP00000056930 0.1488
113427082 ENSXETP00000029386 1.1716
9257199 ENSXETP00000029392 0.2988
31542673 ENSXETP00000029394 0.3285
22094987 ENSXETP00000029395 0.099
55770878 ENSXETP00000042466 0.2913
31542775 ENSXETP00000042473 1.0711
73747844 ENSXETP00000042517 0.4255
85540447 ENSXETP00000042496 0.6121
4506919 ENSXETP00000042530 0.4224
13129124 ENSXETP00000013698 1.2491
47078240 ENSXETP00000042542 0.0757
40807366 ENSXETP00000042554 0.2879
41872631 ENSXETP00000042576 0.5755
113427629 ENSXETP00000042634 1.3513
4759112 ENSXETP00000042638 0.285
91199552 ENSXETP00000054295 1.1272
4758528 ENSXETP00000042645 0.196
27436901 ENSXETP00000042649 0.5632
20149598 ENSXETP00000042651 0.2037
56090539 ENSXETP00000011921 0.4842
20070125 ENSXETP00000011920 0.3102
4757768 ENSXETP00000004877 0.289
55770864 ENSXETP00000011893 0.1515
4505651 ENSXETP00000011866 0.2724
7706712 ENSXETP00000011857 0.6222
4505073 ENSXETP00000011855 0.1727
24797097 ENSXETP00000011845 0.2637
89043115 ENSXETP00000011831 0.5892
38683855 ENSXETP00000038972 1.0461
5803115 ENSXETP00000058299 0.4778
12597657 ENSXETP00000038980 0.215
20357522 ENSXETP00000038986 0.68
54144646 ENSXETP00000038990 0.1373
5031825 ENSXETP00000004079 0.213
12232469 ENSXETP00000004081 0.0629
22902134 ENSXETP00000004085 2.4263
55770890 ENSXETP00000058297 0.2496
13435405 ENSXETP00000004116 1.712
113413875 ENSXETP00000004119 0.7592
40538796 ENSXETP00000004122 0.749
4557577 ENSXETP00000004132 0.3276
22035592 ENSXETP00000058294 0.766
7661686 ENSXETP00000004175 0.4551
28373080 ENSXETP00000004222 0.8152
14249530 ENSXETP00000004223 0.1515
51988910 ENSXETP00000045486 0.4536
6912682 ENSXETP00000045490 0.5637
4557497 ENSXETP00000045496 0.0351
4757922 ENSXETP00000028364 0.1129
46359075 ENSXETP00000004999 0.1451
73088934 ENSXETP00000015436 0.2822
31542781 ENSXETP00000051831 0.0246
41281996 ENSXETP00000015435 0.7176
94536832 ENSXETP00000000941 0.3372
4505447 ENSXETP00000058101 0.7888
5032051 ENSXETP00000034484 0.0
4505351 ENSXETP00000034477 0.1294
40353727 ENSXETP00000058100 0.9072
7705893 ENSXETP00000034490 0.3232
21361268 ENSXETP00000034509 1.0664
4505571 ENSXETP00000034720 0.7808
29788758 ENSXETP00000034792 0.2619
54792136 ENSXETP00000034812 0.576
4507879 ENSXETP00000034818 0.1114
91199538 ENSXETP00000007500 0.0746
14150017 ENSXETP00000027856 1.007
40255180 ENSXETP00000023420 2.1619
4505307 ENSXETP00000023451 0.154
28872720 ENSXETP00000023462 0.8478
29029608 ENSXETP00000023463 0.6625
32454741 ENSXETP00000023469 0.3628
15718687 ENSXETP00000023473 0.0166
7662296 ENSXETP00000023480 0.1919
4885075 ENSXETP00000050295 0.6845
46575934 ENSXETP00000003117 1.0671
62955805 ENSXETP00000012852 0.1009
5031943 ENSXETP00000012850 0.2868
24638433 ENSXETP00000056952 0.8665
4758030 ENSXETP00000012848 0.1101
5802968 ENSXETP00000012838 0.5684
13375750 ENSXETP00000017843 0.579
47086487 ENSXETP00000017826 0.8091
13128998 ENSXETP00000017842 0.9006
7019557 ENSXETP00000017838 0.4802
28212272 ENSXETP00000017831 1.0229
4502271 ENSXETP00000017800 0.0779
21536274 ENSXETP00000017790 0.2645
4505705 ENSXETP00000017788 0.2105
30089954 ENSXETP00000017785 0.2686
4506339 ENSXETP00000017783 0.3156
84798620 ENSXETP00000043439 0.192
19923080 ENSXETP00000017781 1.0332
24308263 ENSXETP00000017778 0.9368
94158609 ENSXETP00000017776 0.3204
56786144 ENSXETP00000017775 0.5298
4507357 ENSXETP00000056922 0.4291
81295816 ENSXETP00000017772 0.7431
4557345 ENSXETP00000054436 0.7908
9910526 ENSXETP00000031163 0.2547
4826830 ENSXETP00000031178 0.4459
68800350 ENSXETP00000031192 1.5345
4885403 ENSXETP00000031201 0.4217
4507017 ENSXETP00000054430 1.0259
51093863 ENSXETP00000031228 0.6661
73760415 ENSXETP00000031229 0.075
45827790 ENSXETP00000031231 0.6366
4757818 ENSXETP00000031234 0.8946
33356142 ENSXETP00000031235 1.395
21361745 ENSXETP00000016525 0.195
4757702 ENSXETP00000032783 0.1071
61743914 ENSXETP00000030553 0.6296
4557461 ENSXETP00000030556 0.4556
4758232 ENSXETP00000049287 0.3271
4502061 ENSXETP00000049273 0.6985
13249346 ENSXETP00000049247 0.3766
12232385 ENSXETP00000049246 0.1525
4505671 ENSXETP00000049241 0.0305
21359860 ENSXETP00000049238 0.3218
55956788 ENSXETP00000021025 0.7246
29336083 ENSXETP00000021038 0.4948
25777600 ENSXETP00000021040 0.0508
40254431 ENSXETP00000021042 0.5105
16117791 ENSXETP00000057927 0.0489
31543559 ENSXETP00000021540 0.5831
20270373 ENSXETP00000021546 0.854
21361875 ENSXETP00000021548 0.4633
7662248 ENSXETP00000004825 0.7567
40068512 ENSXETP00000021551 0.5119
4505727 ENSXETP00000021555 0.2838
32698845 ENSXETP00000021557 0.2988
40316941 ENSXETP00000021560 0.3236
19923374 ENSXETP00000050306 0.6291
24308213 ENSXETP00000050325 0.1728
24308213 ENSXETP00000050322 0.1728
24307911 ENSXETP00000050330 0.5973
4557585 ENSXETP00000050332 0.1491
71896667 ENSXETP00000050333 0.048
13376013 ENSXETP00000024471 0.5095
40317626 ENSXETP00000024496 0.2297
4758256 ENSXETP00000024514 0.1576
7706757 ENSXETP00000024518 0.121
38570142 ENSXETP00000024508 0.1447
30410724 ENSXETP00000016641 0.0997
21704261 ENSXETP00000016650 0.0972
38202205 ENSXETP00000016658 0.9242
21541824 ENSXETP00000030566 0.0842
34915994 ENSXETP00000022625 0.0239
10863955 ENSXETP00000007823 0.2469
113420808 ENSXETP00000007817 0.5834
40254462 ENSXETP00000007815 0.0346
4758444 ENSXETP00000007809 0.1066
66346672 ENSXETP00000007806 0.5111
20270385 ENSXETP00000056567 0.541
62412856 ENSXETP00000007800 0.4116
58530857 ENSXETP00000055217 1.0289
4506977 ENSXETP00000037119 0.3127
5901926 ENSXETP00000043258 0.0134
94536836 ENSXETP00000043262 0.6958
21071001 ENSXETP00000043265 0.306
22208997 ENSXETP00000055193 0.2725
10567816 ENSXETP00000043274 0.0143
41281685 ENSXETP00000043276 0.0508
13124873 ENSXETP00000043278 0.1282
14150141 ENSXETP00000043287 1.2181
14150141 ENSXETP00000043286 1.2181
20806097 ENSXETP00000045339 0.4796
46049114 ENSXETP00000047160 1.2027
47106050 ENSXETP00000047170 0.559
6912630 ENSXETP00000004819 1.3846
23397492 ENSXETP00000008072 0.4978
4826816 ENSXETP00000008073 0.2273
24432067 ENSXETP00000055622 0.5346
21361308 ENSXETP00000008075 0.3012
55743122 ENSXETP00000008077 0.6853
55953085 ENSXETP00000008078 1.0621
19718759 ENSXETP00000021791 0.3366
45580700 ENSXETP00000008087 0.7594
4503011 ENSXETP00000008089 0.677
39930351 ENSXETP00000008092 0.374
7705728 ENSXETP00000008108 0.2577
17921985 ENSXETP00000008109 0.24
50593528 ENSXETP00000055595 0.0936
9966821 ENSXETP00000008111 0.4605
19923634 ENSXETP00000008114 0.1507
21699078 ENSXETP00000039924 0.5333
4504067 ENSXETP00000039920 0.3308
9966789 ENSXETP00000039912 0.1187
90403586 ENSXETP00000039907 0.2054
33286414 ENSXETP00000039871 0.5118
4503471 ENSXETP00000002561 0.0289
4503471 ENSXETP00000056638 0.0289
41054864 ENSXETP00000056627 0.2411
23308567 ENSXETP00000004939 0.7022
55770902 ENSXETP00000004944 0.5092
13375983 ENSXETP00000050407 0.1729
27436925 ENSXETP00000050396 0.3003
4503659 ENSXETP00000055390 0.2474
7656936 ENSXETP00000050379 1.6127
12408656 ENSXETP00000050337 0.3038
20127448 ENSXETP00000050316 0.5346
5802998 ENSXETP00000050314 0.6851
24497499 ENSXETP00000050245 0.9739
5454004 ENSXETP00000003515 0.1236
46370089 ENSXETP00000003499 0.8782
4502229 ENSXETP00000003496 0.108
5453952 ENSXETP00000007742 0.1427
30240932 ENSXETP00000003457 0.0912
8393009 ENSXETP00000003451 0.3719
56912202 ENSXETP00000003450 1.4471
22748755 ENSXETP00000029681 0.5459
22748755 ENSXETP00000029683 0.5459
11386143 ENSXETP00000029676 1.0176
39725934 ENSXETP00000057632 0.7357
46195757 ENSXETP00000029668 1.2398
4506583 ENSXETP00000029655 0.3345
30425553 ENSXETP00000029649 0.3833
18201880 ENSXETP00000051350 0.8937
61676186 ENSXETP00000051330 0.365
30425542 ENSXETP00000051324 1.9535
11345492 ENSXETP00000051312 0.5323
39780588 ENSXETP00000051315 0.6951
7661672 ENSXETP00000051302 0.2045
22748979 ENSXETP00000051307 0.6881
89042559 ENSXETP00000051306 1.8064
88853069 ENSXETP00000051299 0.9094
31543204 ENSXETP00000051286 0.8142
4506979 ENSXETP00000051282 0.5533
18201913 ENSXETP00000041928 0.84
4827048 ENSXETP00000041920 0.451
15088795 ENSXETP00000041916 0.737
4885063 ENSXETP00000041915 0.1666
21389545 ENSXETP00000021716 0.2905
113412878 ENSXETP00000021720 0.1446
14042939 ENSXETP00000021727 0.4011
26638650 ENSXETP00000039171 0.1098
39725938 ENSXETP00000039295 0.0613
14916501 ENSXETP00000055443 0.0
14916501 ENSXETP00000039340 0.0
4826954 ENSXETP00000017570 0.4052
50881950 ENSXETP00000017586 0.1277
28178825 ENSXETP00000017597 0.1362
4885157 ENSXETP00000017624 0.4859
113413449 ENSXETP00000054374 0.375
27894385 ENSXETP00000035762 0.3116
22749085 ENSXETP00000035769 0.1413
29126226 ENSXETP00000035774 0.9027
19745184 ENSXETP00000035776 0.0315
4507829 ENSXETP00000035779 0.2726
27436871 ENSXETP00000035780 0.7041
4557363 ENSXETP00000018988 0.41
4757798 ENSXETP00000018985 0.1793
62988361 ENSXETP00000041746 0.6474
47519420 ENSXETP00000041752 0.5464
19923523 ENSXETP00000041743 0.3451
7706029 ENSXETP00000041741 0.7796
113417634 ENSXETP00000041739 0.3919
29893562 ENSXETP00000041737 0.5707
62243927 ENSXETP00000041735 0.1143
37620212 ENSXETP00000032525 0.3601
6005872 ENSXETP00000032524 0.2216
30025026 ENSXETP00000032521 0.889
4507537 ENSXETP00000032507 0.1893
4507143 ENSXETP00000027083 0.0989
42519916 ENSXETP00000032495 0.3349
28144908 ENSXETP00000043393 0.4552
31982899 ENSXETP00000043392 0.153
30425400 ENSXETP00000043391 2.0733
42789380 ENSXETP00000043390 0.0614
54873624 ENSXETP00000043389 0.3084
7657552 ENSXETP00000040843 0.0811
7662236 ENSXETP00000043387 0.758
16753215 ENSXETP00000043384 0.2596
34577087 ENSXETP00000043383 0.3847
33300639 ENSXETP00000043382 0.657
5031805 ENSXETP00000043381 0.6098
22758146 ENSXETP00000011194 1.9949
88953885 ENSXETP00000011192 0.3899
58037091 ENSXETP00000011179 0.2042
40254887 ENSXETP00000001359 0.141
4502325 ENSXETP00000001341 0.4218
4505897 ENSXETP00000001331 0.3142
4507685 ENSXETP00000001312 0.1317
7019483 ENSXETP00000001310 0.2792
4758368 ENSXETP00000044655 0.0514
24119274 ENSXETP00000044679 0.045
14249504 ENSXETP00000044690 0.2611
14249504 ENSXETP00000044695 0.2611
65506442 ENSXETP00000044700 0.2568
22547197 ENSXETP00000040910 0.2335
14916471 ENSXETP00000040948 0.3463
45545437 ENSXETP00000040951 0.542
9966779 ENSXETP00000040961 0.7921
4506743 ENSXETP00000029796 0.0437
52145305 ENSXETP00000040996 0.5059
41872374 ENSXETP00000029784 0.5654
23397576 ENSXETP00000029791 0.3047
5803082 ENSXETP00000029801 0.6256
13375636 ENSXETP00000034731 0.692
5729858 ENSXETP00000034772 0.3084
4505525 ENSXETP00000034808 0.5104
7657655 ENSXETP00000034814 0.2411
7705793 ENSXETP00000034816 0.7907
19923100 ENSXETP00000034849 0.0732
4826840 ENSXETP00000034863 0.662
6601590 ENSXETP00000034881 0.8441
27436974 ENSXETP00000025847 0.5903
15431301 ENSXETP00000054267 0.2687
25282469 ENSXETP00000025854 0.1254
7657625 ENSXETP00000025856 0.3622
7657625 ENSXETP00000025855 0.3622
47933381 ENSXETP00000025857 0.4322
5032161 ENSXETP00000025858 0.009
55743114 ENSXETP00000043880 0.4772
21361910 ENSXETP00000053269 0.8618
37537710 ENSXETP00000043877 0.4553
61175224 ENSXETP00000043874 0.5581
38570111 ENSXETP00000043847 0.2271
28416400 ENSXETP00000043813 0.1304
113425528 ENSXETP00000036004 0.6506
22035550 ENSXETP00000035994 0.2914
21314762 ENSXETP00000053261 0.4752
31317305 ENSXETP00000035981 0.7223
60685229 ENSXETP00000035978 2.359
8923297 ENSXETP00000035977 0.2578
56243559 ENSXETP00000035971 0.323
55953089 ENSXETP00000035974 0.3217
55953091 ENSXETP00000035973 0.3251
37693995 ENSXETP00000035943 0.4296
22726201 ENSXETP00000011130 0.5011
8923930 ENSXETP00000011131 0.3346
8393719 ENSXETP00000046119 0.0491
4507401 ENSXETP00000011133 1.6879
113421533 ENSXETP00000011134 0.1989
33469021 ENSXETP00000011135 0.0968
50897854 ENSXETP00000053870 1.0275
34916028 ENSXETP00000011139 0.5055
46852390 ENSXETP00000006760 0.0475
32967599 ENSXETP00000006763 0.3767
32967599 ENSXETP00000006762 0.3767
4502709 ENSXETP00000006772 0.0862
28629866 ENSXETP00000006778 0.2447
50233826 ENSXETP00000006792 0.9153
4885533 ENSXETP00000025699 1.1076
5453816 ENSXETP00000054302 0.5514
7019407 ENSXETP00000054298 0.3206
51890223 ENSXETP00000025693 0.5547
32401451 ENSXETP00000025682 0.3271
4580420 ENSXETP00000025674 2.2831
42764683 ENSXETP00000047332 0.1245
68800360 ENSXETP00000054289 0.4983
5901992 ENSXETP00000047270 0.6999
4505047 ENSXETP00000047264 0.5814
19743846 ENSXETP00000047254 0.3216
8922625 ENSXETP00000039817 0.4515
7705740 ENSXETP00000053356 0.347
5032137 ENSXETP00000039822 0.0849
8393516 ENSXETP00000039937 0.3398
4757902 ENSXETP00000039941 0.1711
10092633 ENSXETP00000053350 0.6863
4885311 ENSXETP00000039948 0.1819
5729798 ENSXETP00000022341 0.6251
4507351 ENSXETP00000022365 0.1965
10834992 ENSXETP00000053340 1.8043
40068044 ENSXETP00000022370 0.3775
20336258 ENSXETP00000029499 0.2699
23110995 ENSXETP00000056381 2.555
63999741 ENSXETP00000029491 0.076
8922277 ENSXETP00000029489 0.7908
50345831 ENSXETP00000029487 0.2993
27735069 ENSXETP00000029485 0.3527
21359967 ENSXETP00000029483 0.9656
13375919 ENSXETP00000029481 0.568
9966799 ENSXETP00000056366 0.4982
113408509 ENSXETP00000029450 1.6566
5454154 ENSXETP00000029447 0.092
34098946 ENSXETP00000029443 0.1671
22507372 ENSXETP00000010292 0.3678
38679912 ENSXETP00000056350 0.3917
13129102 ENSXETP00000014049 0.4309
38679900 ENSXETP00000010275 2.4196
4757952 ENSXETP00000010272 0.0162
4757952 ENSXETP00000030366 0.0162
16357472 ENSXETP00000010273 0.0
17402922 ENSXETP00000010271 0.1581
21361361 ENSXETP00000010256 0.5323
21699054 ENSXETP00000032362 2.1254
23397477 ENSXETP00000032363 0.7942
58219012 ENSXETP00000056277 0.0
5174729 ENSXETP00000032365 0.187
6912542 ENSXETP00000032368 1.5906
33354279 ENSXETP00000032369 0.5682
4758488 ENSXETP00000032370 0.1845
29789277 ENSXETP00000032372 0.524
50845422 ENSXETP00000019490 0.6328
7657180 ENSXETP00000019491 2.2261
57529131 ENSXETP00000054270 0.3212
45120111 ENSXETP00000045656 0.1754
42718020 ENSXETP00000045659 0.4881
70608080 ENSXETP00000045667 0.2603
75905801 ENSXETP00000045671 0.4148
37693519 ENSXETP00000045680 0.2173
51873040 ENSXETP00000012338 0.1943
5730065 ENSXETP00000023772 0.0691
21699084 ENSXETP00000023771 1.163
4502859 ENSXETP00000023745 0.1163
33942064 ENSXETP00000023736 0.4623
5729836 ENSXETP00000055911 0.3217
21703367 ENSXETP00000001805 0.075
21361553 ENSXETP00000001796 0.4597
4502327 ENSXETP00000001790 0.4379
52630429 ENSXETP00000001789 0.4363
19743898 ENSXETP00000001783 0.2304
30474871 ENSXETP00000032068 0.0995
84697026 ENSXETP00000055897 0.0245
33469951 ENSXETP00000032063 0.6659
7706081 ENSXETP00000050033 1.3387
5032131 ENSXETP00000050036 0.4566
19923272 ENSXETP00000050048 0.1662
14150169 ENSXETP00000050059 0.7031
51873067 ENSXETP00000050082 1.2564
49533617 ENSXETP00000050224 0.5679
61966767 ENSXETP00000025519 0.8471
8923243 ENSXETP00000025524 1.086
7706435 ENSXETP00000025526 0.2219
19923343 ENSXETP00000011639 0.2063
4507913 ENSXETP00000046096 0.1781
7706657 ENSXETP00000046098 0.1438
113417653 ENSXETP00000046100 0.3442
40217815 ENSXETP00000046108 0.7048
31542327 ENSXETP00000046117 0.7587
74275348 ENSXETP00000046135 0.2358
39930469 ENSXETP00000046141 0.2516
18699730 ENSXETP00000007760 0.5167
24158476 ENSXETP00000046149 0.9344
4506483 ENSXETP00000057746 0.1487
4503823 ENSXETP00000046165 0.0348
7705915 ENSXETP00000024424 0.2938
4504949 ENSXETP00000057740 0.4933
11125772 ENSXETP00000021269 0.6513
4557641 ENSXETP00000015978 0.036
4759068 ENSXETP00000054017 0.3571
113428852 ENSXETP00000035453 2.2396
7669506 ENSXETP00000035510 0.1366
4506459 ENSXETP00000035607 0.2326
4758438 ENSXETP00000035609 0.6289
89042304 ENSXETP00000017753 1.5322
13540600 ENSXETP00000035670 0.2027
41406064 ENSXETP00000035704 0.1234
46048469 ENSXETP00000042237 1.3539
58082081 ENSXETP00000042238 1.2675
7657433 ENSXETP00000042245 0.9478
4758840 ENSXETP00000042263 0.1287
4759188 ENSXETP00000042272 0.4491
82617642 ENSXETP00000042281 0.4519
45446752 ENSXETP00000042301 1.4734
71061434 ENSXETP00000042332 0.3664
13994250 ENSXETP00000042334 0.3876
24430163 ENSXETP00000042337 0.2938
5174465 ENSXETP00000053987 0.3086
5174467 ENSXETP00000053985 0.1917
19923727 ENSXETP00000009775 0.301
19923475 ENSXETP00000009779 0.5191
11968150 ENSXETP00000009796 0.684
50897852 ENSXETP00000009802 0.2155
4506713 ENSXETP00000009809 0.0
47519490 ENSXETP00000009812 0.2613
5902016 ENSXETP00000009811 0.27
89886183 ENSXETP00000033198 0.6701
34485720 ENSXETP00000033211 0.3911
42734390 ENSXETP00000033241 1.0202
20149322 ENSXETP00000025270 0.3539
40788003 ENSXETP00000033252 0.1963
5803025 ENSXETP00000033253 0.1956
20070264 ENSXETP00000033254 0.3987
56790287 ENSXETP00000033255 0.1421
7705831 ENSXETP00000033259 0.7462
40316946 ENSXETP00000038549 0.2787
62122952 ENSXETP00000036675 0.1322
46358358 ENSXETP00000038550 0.2315
6005900 ENSXETP00000038552 0.1519
113424503 ENSXETP00000038559 0.8722
4506529 ENSXETP00000038567 0.5173
4506943 ENSXETP00000054170 0.1285
4506943 ENSXETP00000054169 0.1285
4506943 ENSXETP00000036769 0.1285
33695078 ENSXETP00000008906 0.4876
6912588 ENSXETP00000008922 0.4878
8922995 ENSXETP00000008924 1.0671
113430390 ENSXETP00000008925 0.4298
7662006 ENSXETP00000048722 0.4494
5902060 ENSXETP00000008933 0.3563
14211919 ENSXETP00000008940 0.1606
23238228 ENSXETP00000008942 0.7254
48976056 ENSXETP00000008944 0.2065
24307969 ENSXETP00000008966 0.0469
57013272 ENSXETP00000039397 0.1914
57013272 ENSXETP00000008972 0.1914
41406091 ENSXETP00000008975 0.4178
67190866 ENSXETP00000008996 0.0875
4557811 ENSXETP00000009001 0.4031
13375725 ENSXETP00000054346 0.9843
4502211 ENSXETP00000000056 0.0058
24430160 ENSXETP00000018862 0.0103
113424876 ENSXETP00000054342 0.1241
37620194 ENSXETP00000054340 0.3707
45120113 ENSXETP00000018851 0.3848
19528650 ENSXETP00000018837 0.1833
19528650 ENSXETP00000054339 0.1833
5031639 ENSXETP00000026714 0.014
4758442 ENSXETP00000026713 0.1146
5729765 ENSXETP00000026708 0.4571
50811834 ENSXETP00000026698 0.591
5901892 ENSXETP00000026675 0.5121
18254466 ENSXETP00000026666 0.3803
7657069 ENSXETP00000026655 0.3962
89037348 ENSXETP00000026651 0.8916
55741665 ENSXETP00000026644 1.0207
31881630 ENSXETP00000026641 0.7874
33469989 ENSXETP00000026634 0.7553
7706322 ENSXETP00000026621 0.1627
5031763 ENSXETP00000036731 0.2589
18860829 ENSXETP00000036723 0.1854
36030883 ENSXETP00000036651 0.0157
28195386 ENSXETP00000004031 0.1211
61835172 ENSXETP00000042147 0.0854
33457330 ENSXETP00000042107 0.4392
94538350 ENSXETP00000029750 0.1749
55741709 ENSXETP00000047298 0.1279
30795182 ENSXETP00000047269 0.171
13442998 ENSXETP00000047250 0.5033
31742476 ENSXETP00000047220 0.1389
7662126 ENSXETP00000047192 0.3166
52421790 ENSXETP00000047169 0.3534
42544155 ENSXETP00000004723 0.1406
86991438 ENSXETP00000057107 0.068
86991438 ENSXETP00000004701 0.068
51854823 ENSXETP00000057106 0.482
65287717 ENSXETP00000004685 0.6569
10835059 ENSXETP00000004683 0.374
38371739 ENSXETP00000004680 0.3113
11024682 ENSXETP00000005391 0.2451
90819239 ENSXETP00000005393 1.052
34222121 ENSXETP00000005395 0.403
7705622 ENSXETP00000005396 0.5051
8922958 ENSXETP00000009867 0.6595
50726996 ENSXETP00000005400 0.6159
22748707 ENSXETP00000058114 0.7427
4502227 ENSXETP00000005404 0.0376
33942076 ENSXETP00000005409 0.2494
47604944 ENSXETP00000014646 0.2804
22749517 ENSXETP00000014652 0.6675
32483361 ENSXETP00000014654 0.6409
4503493 ENSXETP00000047681 0.3166
38372909 ENSXETP00000014664 0.4218
7706139 ENSXETP00000014672 0.7944
12408658 ENSXETP00000014678 0.8344
4757948 ENSXETP00000014690 0.1175
5032013 ENSXETP00000014694 0.5714
34452705 ENSXETP00000058098 0.4479
8923444 ENSXETP00000014709 0.3696
62177129 ENSXETP00000014716 1.362
6005952 ENSXETP00000014720 0.3345
39725636 ENSXETP00000014723 0.1715
5803023 ENSXETP00000014725 0.3096
113413508 ENSXETP00000058092 0.5876
4502901 ENSXETP00000014727 0.3186
7657575 ENSXETP00000050907 0.6988
6005784 ENSXETP00000050904 0.7312
21553337 ENSXETP00000050876 0.8471
37620181 ENSXETP00000050867 0.4354
47717129 ENSXETP00000050858 0.147
14141159 ENSXETP00000050855 0.2498
62122954 ENSXETP00000050852 0.4949
4504391 ENSXETP00000019458 0.1712
31543667 ENSXETP00000019441 0.4399
17978519 ENSXETP00000019433 0.0711
46852388 ENSXETP00000019426 0.1646
63025200 ENSXETP00000019417 1.46
13129006 ENSXETP00000019415 1.1809
24308113 ENSXETP00000054222 0.6152
21914927 ENSXETP00000019409 0.356
13994151 ENSXETP00000019398 0.3799
78000167 ENSXETP00000019388 0.5132
78000163 ENSXETP00000019390 0.5673
49472819 ENSXETP00000044282 0.5783
71164884 ENSXETP00000044266 0.8352
16157491 ENSXETP00000044260 0.4335
86788015 ENSXETP00000013388 0.368
24308348 ENSXETP00000013380 0.3032
39930397 ENSXETP00000013375 0.0797
42476198 ENSXETP00000013374 1.4505
11140813 ENSXETP00000056642 0.2656
51511749 ENSXETP00000029985 2.6539
4557793 ENSXETP00000046173 0.0572
52426787 ENSXETP00000055440 2.5269
20143912 ENSXETP00000046179 0.1977
75677325 ENSXETP00000046183 0.454
31377798 ENSXETP00000046188 0.2755
24497453 ENSXETP00000046193 0.5477
74136541 ENSXETP00000055431 1.3773
4502491 ENSXETP00000055427 0.2656
13376253 ENSXETP00000055425 0.9841
7657703 ENSXETP00000046196 0.3339
9966827 ENSXETP00000046197 0.1777
8923475 ENSXETP00000046201 0.143
32698792 ENSXETP00000055641 0.8232
30425526 ENSXETP00000005095 0.2263
19913363 ENSXETP00000005099 0.2187
19913348 ENSXETP00000055636 0.2734
4503711 ENSXETP00000005103 0.411
5454102 ENSXETP00000055631 1.6307
19923909 ENSXETP00000008404 0.3799
5729862 ENSXETP00000008408 0.6619
61966701 ENSXETP00000008413 0.9766
113415951 ENSXETP00000021092 0.1776
11024698 ENSXETP00000031665 0.2155
27886672 ENSXETP00000031647 0.1159
6857818 ENSXETP00000031667 0.9204
15147346 ENSXETP00000031671 0.2182
11545739 ENSXETP00000045813 0.617
16117783 ENSXETP00000045843 0.0083
16117783 ENSXETP00000045844 0.0083
5031757 ENSXETP00000017635 0.2699
19923632 ENSXETP00000017639 0.5551
14149730 ENSXETP00000041632 0.5633
7657457 ENSXETP00000041633 1.0586
15150803 ENSXETP00000041634 1.6894
58533159 ENSXETP00000041643 0.3311
58533153 ENSXETP00000041640 0.3418
4502431 ENSXETP00000041649 0.1056
16933525 ENSXETP00000041652 0.1365
33457324 ENSXETP00000016396 1.1382
7705300 ENSXETP00000056902 0.0616
79749430 ENSXETP00000034913 0.4234
25777604 ENSXETP00000034962 0.8751
61098457 ENSXETP00000034963 0.5922
5031865 ENSXETP00000034967 0.1795
33457344 ENSXETP00000034979 0.1619
9257222 ENSXETP00000035001 0.3978
5031787 ENSXETP00000044733 1.0351
7657585 ENSXETP00000044735 0.29
40549425 ENSXETP00000044739 1.0755
40805852 ENSXETP00000044746 1.1514
71051598 ENSXETP00000044747 0.1705
19923521 ENSXETP00000044748 2.0679
23510391 ENSXETP00000056889 0.5495
83627721 ENSXETP00000044751 0.9544
51889724 ENSXETP00000044752 0.4648
55743071 ENSXETP00000044762 0.5221
13375997 ENSXETP00000044763 0.7626
16418439 ENSXETP00000044764 0.1619
11024694 ENSXETP00000044767 0.2876
31542760 ENSXETP00000056864 0.8993
13375742 ENSXETP00000044770 0.8265
32454746 ENSXETP00000046974 0.4245
4501897 ENSXETP00000046976 0.1332
7662184 ENSXETP00000000500 0.1459
54859763 ENSXETP00000000516 0.4888
4885097 ENSXETP00000056758 1.2681
4506725 ENSXETP00000056754 0.0233
38679892 ENSXETP00000048869 0.1155
58331268 ENSXETP00000048867 0.9968
37622901 ENSXETP00000048853 0.2871
38348360 ENSXETP00000021510 0.2881
23346412 ENSXETP00000044997 0.4744
37620173 ENSXETP00000045015 0.2941
10304987 ENSXETP00000035373 0.0669
61696134 ENSXETP00000057452 0.7451
7019543 ENSXETP00000035375 0.2016
45007002 ENSXETP00000035379 0.245
89886447 ENSXETP00000035381 0.7998
21536378 ENSXETP00000035384 0.3709
22758144 ENSXETP00000035392 0.7097
83649733 ENSXETP00000035281 1.0203
4759146 ENSXETP00000044254 0.1469
21450808 ENSXETP00000044250 0.3885
22212898 ENSXETP00000031644 0.2196
113416053 ENSXETP00000044246 0.2309
13273313 ENSXETP00000044239 0.6372
7019499 ENSXETP00000044231 0.325
16933559 ENSXETP00000042481 1.3666
4507111 ENSXETP00000056336 0.1686
50511934 ENSXETP00000042498 0.1207
6912440 ENSXETP00000056332 0.8406
47524173 ENSXETP00000015723 0.5337
72534833 ENSXETP00000015726 0.2675
7019509 ENSXETP00000015727 0.2678
13775222 ENSXETP00000015728 0.6073
9506607 ENSXETP00000015732 1.0293
21071032 ENSXETP00000015733 0.1292
47157328 ENSXETP00000015736 0.7539
11496885 ENSXETP00000015737 0.5147
18426915 ENSXETP00000015740 0.756
21361937 ENSXETP00000015741 0.7287
51896039 ENSXETP00000015742 0.2079
4503629 ENSXETP00000015744 1.2402
31543392 ENSXETP00000027806 1.2774
83715966 ENSXETP00000027807 1.438
21450709 ENSXETP00000050923 0.2364
21450709 ENSXETP00000027815 0.2364
4503379 ENSXETP00000027823 0.097
45237195 ENSXETP00000027826 0.2342
4506621 ENSXETP00000053335 0.021
4502319 ENSXETP00000023405 0.1857
23957698 ENSXETP00000027827 0.3017
4502441 ENSXETP00000027830 0.2649
4758090 ENSXETP00000027831 0.4615
4507267 ENSXETP00000027832 0.5152
32698755 ENSXETP00000027833 0.1306
7706284 ENSXETP00000020128 0.2419
27886557 ENSXETP00000020130 0.3523
42716311 ENSXETP00000052231 0.142
31044440 ENSXETP00000052230 0.0886
5453998 ENSXETP00000052227 0.0983
66392190 ENSXETP00000052225 0.3796
18874092 ENSXETP00000052222 0.1637
93102364 ENSXETP00000052209 0.4198
29788755 ENSXETP00000020270 0.1792
4501945 ENSXETP00000020266 1.1936
4501933 ENSXETP00000022428 0.5072
24307951 ENSXETP00000022436 0.8324
4507553 ENSXETP00000022442 0.2464
31377601 ENSXETP00000022447 0.6713
4505343 ENSXETP00000022452 0.2322
4507937 ENSXETP00000022457 0.7662
21618325 ENSXETP00000053508 0.9454
13123782 ENSXETP00000022459 0.9427
5454088 ENSXETP00000022463 0.1976
16554585 ENSXETP00000022481 0.3718
113420889 ENSXETP00000022494 0.4564
5453591 ENSXETP00000022515 0.3371
63055067 ENSXETP00000053498 0.1715
4507811 ENSXETP00000022548 0.0837
4507811 ENSXETP00000005911 0.0837
42476320 ENSXETP00000004730 1.5438
38569466 ENSXETP00000004736 0.1735
40254986 ENSXETP00000004744 0.4221
55741647 ENSXETP00000004750 0.3769
24308269 ENSXETP00000053494 0.1835
113420892 ENSXETP00000004753 0.2142
31543828 ENSXETP00000004763 1.1385
51873058 ENSXETP00000004769 0.9711
82524851 ENSXETP00000004771 0.4701
46397355 ENSXETP00000004775 0.1098
15529972 ENSXETP00000004777 0.4142
7662416 ENSXETP00000004778 1.2089
6912598 ENSXETP00000020900 0.2177
14249342 ENSXETP00000020906 0.4174
58761530 ENSXETP00000020908 0.4117
21071067 ENSXETP00000020911 0.3782
70980549 ENSXETP00000020930 0.5304
21361521 ENSXETP00000024880 0.4554
21314781 ENSXETP00000024882 0.3494
55749544 ENSXETP00000024885 0.4144
13487923 ENSXETP00000024889 0.7423
50593524 ENSXETP00000024903 0.9997
4758484 ENSXETP00000036847 0.8307
31377756 ENSXETP00000056019 1.9654
113422211 ENSXETP00000032377 0.6843
89036123 ENSXETP00000032380 2.6911
21361472 ENSXETP00000045696 0.0986
46371197 ENSXETP00000045710 0.4367
27886566 ENSXETP00000045716 0.655
24429588 ENSXETP00000045734 0.2688
15150809 ENSXETP00000056924 0.0655
60498999 ENSXETP00000045737 1.9628
7305451 ENSXETP00000045740 0.5295
31795561 ENSXETP00000045742 0.2965
5031873 ENSXETP00000045748 0.3892
39930511 ENSXETP00000045752 0.4377
27734921 ENSXETP00000033891 0.6563
27262655 ENSXETP00000033983 2.3709
94721263 ENSXETP00000034001 0.5597
4505441 ENSXETP00000034019 0.5357
19923784 ENSXETP00000032004 0.2213
34101286 ENSXETP00000034046 0.1959
4504839 ENSXETP00000046979 0.0484
42741667 ENSXETP00000046961 0.0885
9790193 ENSXETP00000046960 0.1567
52485606 ENSXETP00000046941 0.1077
52485606 ENSXETP00000046942 0.1077
113413296 ENSXETP00000046959 0.2981
21265031 ENSXETP00000046927 0.3963
54607068 ENSXETP00000046908 0.1082
82546838 ENSXETP00000046890 0.073
46049092 ENSXETP00000046881 1.3741
4758794 ENSXETP00000009837 0.3879
56676335 ENSXETP00000009824 1.2286
26051243 ENSXETP00000009822 0.4254
4885069 ENSXETP00000032293 0.0422
7661548 ENSXETP00000009814 0.3595
34996523 ENSXETP00000009813 0.4415
4758280 ENSXETP00000016595 0.1148
31563344 ENSXETP00000016629 0.0771
19923333 ENSXETP00000006420 0.2698
17157995 ENSXETP00000006423 0.4978
68160947 ENSXETP00000006432 1.0034
88703051 ENSXETP00000006436 0.195
88703051 ENSXETP00000048638 0.195
4758574 ENSXETP00000006449 0.0988
42544151 ENSXETP00000006450 0.2436
19923597 ENSXETP00000006453 0.4192
24308177 ENSXETP00000006464 0.6101
4506115 ENSXETP00000006481 0.9372
113413599 ENSXETP00000006501 0.1818
113413591 ENSXETP00000006504 0.5292
113413577 ENSXETP00000006516 0.3082
21361358 ENSXETP00000006526 0.2359
24497536 ENSXETP00000053916 0.2205
7657166 ENSXETP00000050673 0.4097
24497533 ENSXETP00000050677 0.416
12056969 ENSXETP00000050682 0.093
12056969 ENSXETP00000050680 0.093
4758554 ENSXETP00000050686 0.1424
11321638 ENSXETP00000050688 0.0741
24497538 ENSXETP00000050698 0.2903
5802980 ENSXETP00000027659 0.2096
19743838 ENSXETP00000027677 0.3908
21735552 ENSXETP00000027702 0.3709
14141166 ENSXETP00000027708 0.0289
38372901 ENSXETP00000027712 0.361
22902136 ENSXETP00000027713 0.6734
12962937 ENSXETP00000027714 0.5963
56676385 ENSXETP00000027716 0.8963
22202633 ENSXETP00000027719 0.2135
39652624 ENSXETP00000027720 1.3585
31543150 ENSXETP00000027721 0.5011
4506423 ENSXETP00000027722 0.1785
4504777 ENSXETP00000027724 0.915
51972182 ENSXETP00000053905 0.8671
41393597 ENSXETP00000040864 0.4799
4507147 ENSXETP00000003832 0.6641
14249554 ENSXETP00000003833 0.195
38787970 ENSXETP00000003843 0.9793
50053795 ENSXETP00000003861 0.3496
24234735 ENSXETP00000039835 0.2023
45504369 ENSXETP00000039848 0.4774
33620747 ENSXETP00000039881 0.3731
4557849 ENSXETP00000019279 0.3388
70906444 ENSXETP00000055891 0.2074
24430141 ENSXETP00000019282 0.2557
55775477 ENSXETP00000019292 1.124
44680159 ENSXETP00000019293 0.7774
60685227 ENSXETP00000019296 0.3651
4759264 ENSXETP00000019297 0.0106
4503897 ENSXETP00000019298 0.3339
4503705 ENSXETP00000019300 0.3097
32563567 ENSXETP00000019301 0.7364
50083277 ENSXETP00000019310 0.3166
14249156 ENSXETP00000022607 0.9163
31317274 ENSXETP00000022603 0.0468
40254816 ENSXETP00000022600 0.0724
31083236 ENSXETP00000022565 0.1207
52694656 ENSXETP00000005374 0.6633
47419918 ENSXETP00000005375 0.2291
46397377 ENSXETP00000005378 0.6711
86198310 ENSXETP00000005379 0.3657
4507955 ENSXETP00000005380 0.0948
46048445 ENSXETP00000005383 0.4023
7706687 ENSXETP00000005384 0.2017
56790930 ENSXETP00000035922 0.1503
33946315 ENSXETP00000035937 1.0572
33946319 ENSXETP00000035940 1.1086
71037379 ENSXETP00000035953 0.1633
46370051 ENSXETP00000035960 0.1017
22748721 ENSXETP00000052803 0.1047
54114974 ENSXETP00000035970 0.0
39725683 ENSXETP00000022942 0.4695
18105042 ENSXETP00000022934 0.3664
89034166 ENSXETP00000022931 0.4006
57165415 ENSXETP00000022926 0.5403
13027592 ENSXETP00000022925 1.0077
50086624 ENSXETP00000022924 0.2423
38788333 ENSXETP00000022920 0.9757
4502891 ENSXETP00000022916 0.3666
24041023 ENSXETP00000039208 0.0404
21361535 ENSXETP00000022906 0.1302
47271449 ENSXETP00000022905 1.2356
62420880 ENSXETP00000022903 0.2627
6005882 ENSXETP00000022902 0.3805
22547161 ENSXETP00000022901 0.0795
31377711 ENSXETP00000022899 0.27
11641237 ENSXETP00000025705 0.1534
4503141 ENSXETP00000025703 0.5856
4504143 ENSXETP00000055735 0.1247
4885505 ENSXETP00000025661 0.3469
6912304 ENSXETP00000025650 0.2406
4757918 ENSXETP00000002249 0.2274
7657595 ENSXETP00000056272 0.1457
20336225 ENSXETP00000007967 1.5634
31542661 ENSXETP00000056267 0.0669
22027530 ENSXETP00000007978 0.381
6912632 ENSXETP00000007976 1.2021
19923663 ENSXETP00000007980 0.79
53729365 ENSXETP00000007982 2.1452
58761546 ENSXETP00000007985 0.0256
63003930 ENSXETP00000056256 0.7178
18379366 ENSXETP00000007991 0.1912
62865885 ENSXETP00000056254 0.5393
13128960 ENSXETP00000035950 0.4686
10835079 ENSXETP00000035947 0.598
92110053 ENSXETP00000007311 0.1939
52145310 ENSXETP00000026356 0.6992
18141316 ENSXETP00000026357 0.1089
4507583 ENSXETP00000058003 3.1746
58219048 ENSXETP00000026362 0.5488
8922665 ENSXETP00000026378 0.2171
78499633 ENSXETP00000026401 0.2407
24797089 ENSXETP00000026405 0.7548
19923787 ENSXETP00000011882 0.7158
13376267 ENSXETP00000026406 0.6999
4506967 ENSXETP00000034880 0.2959
52486327 ENSXETP00000034926 0.0882
34734071 ENSXETP00000034930 0.2103
22748831 ENSXETP00000057363 0.5981
13027388 ENSXETP00000008967 0.6337
47078267 ENSXETP00000008971 1.2706
5453830 ENSXETP00000008981 0.5971
31543144 ENSXETP00000008982 0.5388
4505361 ENSXETP00000057357 0.4797
29171727 ENSXETP00000008988 0.3074
31541785 ENSXETP00000009002 0.08
70608185 ENSXETP00000040284 0.4014
57863277 ENSXETP00000040296 0.2909
40385883 ENSXETP00000040309 0.1219
56549113 ENSXETP00000057335 0.5182
13562088 ENSXETP00000040312 0.6688
22001420 ENSXETP00000040317 0.5849
29893557 ENSXETP00000040321 0.0375
48928058 ENSXETP00000027382 0.0221
113424103 ENSXETP00000040452 1.1853
7669477 ENSXETP00000040471 0.2299
34147487 ENSXETP00000040481 0.2741
24475832 ENSXETP00000027924 2.0041
91208420 ENSXETP00000027947 0.7274
4758116 ENSXETP00000013038 0.4648
40795665 ENSXETP00000013039 0.4397
10835049 ENSXETP00000013053 0.0492
10835049 ENSXETP00000056826 0.0492
44662838 ENSXETP00000013066 0.4661
14150084 ENSXETP00000013068 0.7155
23510451 ENSXETP00000013072 0.5312
11560141 ENSXETP00000013073 0.9547
31543212 ENSXETP00000013078 0.7879
37588869 ENSXETP00000013085 0.2749
38454322 ENSXETP00000013086 1.2645
11761619 ENSXETP00000013087 0.2142
23510335 ENSXETP00000013093 0.2762
8394456 ENSXETP00000056818 1.8576
40807469 ENSXETP00000013095 0.8869
42766424 ENSXETP00000056817 1.8076
25188195 ENSXETP00000001882 0.361
41327760 ENSXETP00000001891 0.1619
27502393 ENSXETP00000001898 0.2975
67188445 ENSXETP00000001901 0.5362
31542733 ENSXETP00000054980 0.3247
5729802 ENSXETP00000032404 0.0215
7662346 ENSXETP00000032415 1.1363
13569909 ENSXETP00000032416 0.0727
7705682 ENSXETP00000032417 0.9895
14277690 ENSXETP00000054975 0.3857
63054866 ENSXETP00000032433 0.0933
15055537 ENSXETP00000032440 0.4285
113427995 ENSXETP00000032443 0.3977
8922952 ENSXETP00000054973 1.1116
8923812 ENSXETP00000054972 0.4083
23510348 ENSXETP00000032445 0.6375
7662054 ENSXETP00000032448 0.616
30425416 ENSXETP00000022832 0.2801
13899227 ENSXETP00000022834 0.218
62821790 ENSXETP00000002315 0.6802
32479525 ENSXETP00000043172 0.0957
4504623 ENSXETP00000043184 0.3759
31652228 ENSXETP00000043185 0.3946
56549656 ENSXETP00000046482 0.327
72534754 ENSXETP00000046485 0.7
19923971 ENSXETP00000046488 1.2838
4757810 ENSXETP00000046490 0.1968
113427933 ENSXETP00000046519 0.1471
7705819 ENSXETP00000046526 0.1059
51173730 ENSXETP00000043789 0.013
86262149 ENSXETP00000043805 0.2939
4506617 ENSXETP00000043811 0.0399
78042607 ENSXETP00000056329 0.904
27886628 ENSXETP00000043819 0.2213
5174517 ENSXETP00000043829 0.2897
7662112 ENSXETP00000056321 0.2257
94721321 ENSXETP00000043839 1.6571
89047438 ENSXETP00000043861 0.1647
7662510 ENSXETP00000054733 0.1525
37552666 ENSXETP00000037256 0.4637
40255039 ENSXETP00000038974 0.4127
90403590 ENSXETP00000038963 0.3485
6912272 ENSXETP00000054725 1.5204
72534750 ENSXETP00000038938 0.2383
5803213 ENSXETP00000038914 0.7242
30023838 ENSXETP00000038871 0.6609
94721347 ENSXETP00000038851 0.8163
10864017 ENSXETP00000027523 0.4641
14110407 ENSXETP00000027520 0.1524
51477708 ENSXETP00000027494 0.1615
22749129 ENSXETP00000027482 0.1445
18375648 ENSXETP00000027470 0.6811
37537552 ENSXETP00000027448 0.7564
13559514 ENSXETP00000029616 0.2597
11119428 ENSXETP00000029619 0.9398
13899344 ENSXETP00000029620 1.0781
13375887 ENSXETP00000029630 0.6392
50557648 ENSXETP00000029639 0.5309
4506897 ENSXETP00000053187 0.4998
50593522 ENSXETP00000034500 0.323
67782349 ENSXETP00000034503 0.5634
14249308 ENSXETP00000039841 0.5602
45267837 ENSXETP00000025042 0.3925
55749667 ENSXETP00000025048 0.2824
4758014 ENSXETP00000025049 0.9419
13376060 ENSXETP00000058217 0.2342
14249506 ENSXETP00000025050 0.4456
87042275 ENSXETP00000046486 0.2273
53759122 ENSXETP00000046491 0.3142
33667051 ENSXETP00000046506 0.2771
31542498 ENSXETP00000046507 0.3483
4505129 ENSXETP00000046509 0.0728
38505213 ENSXETP00000046516 0.2097
25777645 ENSXETP00000003737 0.1582
21328446 ENSXETP00000026300 1.0077
27734989 ENSXETP00000026317 0.2548
4505587 ENSXETP00000026340 0.4544
5729814 ENSXETP00000026346 0.2872
49574532 ENSXETP00000026360 0.1191
19923050 ENSXETP00000026389 0.8312
47271487 ENSXETP00000057402 1.0032
4501913 ENSXETP00000022314 0.4511
38027914 ENSXETP00000054221 0.1974
38027914 ENSXETP00000054219 0.1974
33519475 ENSXETP00000022294 0.2041
11136628 ENSXETP00000022275 0.1575
41872567 ENSXETP00000022251 0.3374
45505182 ENSXETP00000017891 0.8329
45505184 ENSXETP00000027122 0.6095
40316935 ENSXETP00000045219 0.4395
4503833 ENSXETP00000027115 0.1384
21040235 ENSXETP00000007505 0.5717
32483386 ENSXETP00000056975 0.5134
7705775 ENSXETP00000017190 0.4654
34850061 ENSXETP00000017191 0.5257
20149603 ENSXETP00000017194 0.1859
4827038 ENSXETP00000022867 0.3055
15431285 ENSXETP00000056968 0.3254
76253910 ENSXETP00000056964 0.5651
63054864 ENSXETP00000022874 1.0015
16596694 ENSXETP00000056959 1.1626
5031789 ENSXETP00000022880 0.2764
13375985 ENSXETP00000022887 0.4826
23238244 ENSXETP00000022890 0.3217
21361625 ENSXETP00000024907 0.3095
4505287 ENSXETP00000024911 0.5155
9910432 ENSXETP00000024913 0.4045
57242761 ENSXETP00000019723 0.6755
113430082 ENSXETP00000024917 0.0499
34996517 ENSXETP00000039076 0.2324
48526516 ENSXETP00000039088 0.3077
12597659 ENSXETP00000039091 5.5419
29788768 ENSXETP00000039092 0.0045
4757862 ENSXETP00000039095 0.5088
45643121 ENSXETP00000039194 0.5076
55743132 ENSXETP00000038248 0.835
38570054 ENSXETP00000054450 0.3957
24308241 ENSXETP00000027029 0.2682
62821794 ENSXETP00000027035 0.3738
22779932 ENSXETP00000027049 0.2447
37588853 ENSXETP00000057987 0.5497
6912366 ENSXETP00000040136 1.6537
19923495 ENSXETP00000040131 0.3188
28395051 ENSXETP00000040135 0.7247
10092639 ENSXETP00000022789 0.275
8922644 ENSXETP00000054557 0.7958
4758260 ENSXETP00000014034 0.202
51100972 ENSXETP00000051230 0.564
21265055 ENSXETP00000051234 0.3616
53759151 ENSXETP00000051240 0.6049
4507931 ENSXETP00000051242 0.1818
14149696 ENSXETP00000031054 0.8306
8923569 ENSXETP00000031056 0.2547
34878699 ENSXETP00000031060 0.0764
13128996 ENSXETP00000031067 1.1868
71061449 ENSXETP00000031072 0.6991
19745148 ENSXETP00000044880 0.2914
32401439 ENSXETP00000035446 0.6227
13904858 ENSXETP00000044866 0.429
59709436 ENSXETP00000044865 0.2719
37675283 ENSXETP00000044864 0.6003
19557645 ENSXETP00000044862 0.7708
23503313 ENSXETP00000044860 0.6495
7657649 ENSXETP00000044845 0.334
20270337 ENSXETP00000044838 0.3609
4506091 ENSXETP00000032195 0.1122
10835119 ENSXETP00000044805 0.2188
5729732 ENSXETP00000056806 0.134
55742691 ENSXETP00000056804 0.7019
24307887 ENSXETP00000013904 0.1384
33300657 ENSXETP00000013894 0.8036
113425223 ENSXETP00000013889 0.2899
4506935 ENSXETP00000032256 0.5577
4504037 ENSXETP00000031430 0.0838
5706731 ENSXETP00000031413 0.0589
29171745 ENSXETP00000000803 0.3197
4503459 ENSXETP00000031380 0.923
51873031 ENSXETP00000031376 0.2132
38424085 ENSXETP00000031363 1.1681
15529984 ENSXETP00000031357 0.5021
15529984 ENSXETP00000014348 0.5021
60460887 ENSXETP00000031355 0.3023
8923394 ENSXETP00000031352 0.6612
48375171 ENSXETP00000031350 0.7295
30794472 ENSXETP00000031347 0.5126
4758084 ENSXETP00000031341 1.5602
28882043 ENSXETP00000056403 0.8627
4506499 ENSXETP00000028571 0.4623
113428152 ENSXETP00000028572 0.2779
33469964 ENSXETP00000028575 0.4725
50726970 ENSXETP00000028584 0.0381
19923502 ENSXETP00000028597 0.5129
50511943 ENSXETP00000028599 0.4302
94400927 ENSXETP00000028606 0.5302
23510285 ENSXETP00000028615 0.9032
14249126 ENSXETP00000028640 0.8
55741655 ENSXETP00000028656 0.3461
13129016 ENSXETP00000028669 0.3755
51870934 ENSXETP00000028677 0.3886
88953108 ENSXETP00000028687 0.5482
34485714 ENSXETP00000009674 0.2836
41349495 ENSXETP00000009675 0.3948
22749381 ENSXETP00000009676 0.2354
7705582 ENSXETP00000009680 0.7863
4506283 ENSXETP00000009681 0.0478
7662018 ENSXETP00000056742 0.9074
5803207 ENSXETP00000009683 0.2907
38026960 ENSXETP00000009685 0.4897
4502359 ENSXETP00000025707 0.127
31542671 ENSXETP00000025716 0.3516
93204873 ENSXETP00000055951 0.6788
4507013 ENSXETP00000026017 0.6108
70167127 ENSXETP00000026010 1.0829
4503571 ENSXETP00000026001 0.1154
14149787 ENSXETP00000043687 1.7636
40254913 ENSXETP00000000113 3.7012
14042960 ENSXETP00000057078 0.3702
45505171 ENSXETP00000009480 2.0569
21450863 ENSXETP00000009493 0.3182
7662176 ENSXETP00000038983 0.7139
40806196 ENSXETP00000057045 0.7208
11141903 ENSXETP00000057043 0.7706
4505537 ENSXETP00000038991 0.4507
18450369 ENSXETP00000038993 0.2105
85838513 ENSXETP00000038997 0.1671
6857791 ENSXETP00000039002 0.1016
28559076 ENSXETP00000039007 0.2725
113424185 ENSXETP00000057035 0.9456
71061441 ENSXETP00000014160 0.1388
12545389 ENSXETP00000036573 0.1858
34878765 ENSXETP00000036572 0.3788
88952950 ENSXETP00000036569 1.0269
7661670 ENSXETP00000036567 0.6361
6005988 ENSXETP00000058109 0.3513
4757714 ENSXETP00000058107 0.3012
40548391 ENSXETP00000058106 0.607
14249664 ENSXETP00000036562 0.42
28558982 ENSXETP00000015189 0.6484
60498973 ENSXETP00000025129 0.1488
4507703 ENSXETP00000015179 0.1434
8922762 ENSXETP00000000659 0.326
15150811 ENSXETP00000057587 0.6068
45935385 ENSXETP00000057585 0.2411
5032219 ENSXETP00000057584 0.157
5174547 ENSXETP00000005269 0.2272
4505731 ENSXETP00000057576 0.3542
56912198 ENSXETP00000005306 0.3515
13376671 ENSXETP00000005307 1.965
46094065 ENSXETP00000057574 0.665
19923090 ENSXETP00000005308 0.153
42741659 ENSXETP00000005311 0.6032
31542325 ENSXETP00000005312 0.6757
89886362 ENSXETP00000005314 0.2856
28559088 ENSXETP00000046132 0.4148
29789291 ENSXETP00000055893 0.3928
39932589 ENSXETP00000032601 0.4464
4503579 ENSXETP00000018059 0.3956
7706527 ENSXETP00000018064 1.6331
10947139 ENSXETP00000018067 0.4676
28558969 ENSXETP00000018070 0.072
4826896 ENSXETP00000018074 0.7693
4503123 ENSXETP00000018083 0.2049
72534688 ENSXETP00000026196 0.7295
4507295 ENSXETP00000055888 0.4642
4504147 ENSXETP00000014740 0.1966
32528270 ENSXETP00000034298 0.1949
7657309 ENSXETP00000034322 0.7147
7705708 ENSXETP00000034390 1.3408
32307152 ENSXETP00000003039 0.4963
14550405 ENSXETP00000056055 0.8177
24307967 ENSXETP00000003046 0.1388
14149690 ENSXETP00000003051 0.4253
4507891 ENSXETP00000003053 0.633
58530886 ENSXETP00000003054 1.8848
34335134 ENSXETP00000003059 0.1082
4506635 ENSXETP00000003074 0.0706
4505121 ENSXETP00000056046 1.1884
16554619 ENSXETP00000003080 0.1808
4506527 ENSXETP00000003083 0.1991
24475863 ENSXETP00000003084 2.5336
28933451 ENSXETP00000003087 0.5094
6912352 ENSXETP00000009530 0.0226
29294647 ENSXETP00000009533 0.0177
16507950 ENSXETP00000009536 0.4571
8923417 ENSXETP00000009538 0.7839
32964830 ENSXETP00000009543 0.5616
7656926 ENSXETP00000009546 0.0809
78042577 ENSXETP00000009555 0.6276
5174415 ENSXETP00000009560 0.2079
21361991 ENSXETP00000009561 0.7343
89903008 ENSXETP00000009563 0.3624
4827022 ENSXETP00000014370 0.5679
55956914 ENSXETP00000033588 0.9773
4504795 ENSXETP00000033593 0.2873
21626468 ENSXETP00000034381 1.6651
85362737 ENSXETP00000027863 0.4513
31317303 ENSXETP00000027868 0.3503
10092689 ENSXETP00000027870 0.484
9994201 ENSXETP00000041224 0.512
13929474 ENSXETP00000056163 1.4616
21362096 ENSXETP00000027884 1.9837
18252045 ENSXETP00000025721 1.0722
13259510 ENSXETP00000025729 0.2625
50052981 ENSXETP00000025737 0.2608
4503495 ENSXETP00000025758 1.162
113413007 ENSXETP00000025759 0.3352
5453607 ENSXETP00000025763 0.1093
14150090 ENSXETP00000025762 0.3483
89059557 ENSXETP00000025769 0.6609
24308075 ENSXETP00000025775 0.8981
21389351 ENSXETP00000025778 0.1849
94536795 ENSXETP00000038936 0.0911
62865874 ENSXETP00000049789 0.613
49619237 ENSXETP00000049784 0.4502
4502349 ENSXETP00000049769 0.6539
47078258 ENSXETP00000049768 0.69
4506357 ENSXETP00000049765 1.3211
31377637 ENSXETP00000049764 1.6481
4503037 ENSXETP00000049763 0.518
93141047 ENSXETP00000007775 0.3733
4502989 ENSXETP00000054872 0.3999
8922720 ENSXETP00000007782 0.3461
31542634 ENSXETP00000007783 0.3238
92859701 ENSXETP00000007788 0.1303
6631090 ENSXETP00000007790 1.6764
4504533 ENSXETP00000025697 0.3353
34996489 ENSXETP00000025715 0.2972
13899317 ENSXETP00000054866 0.4021
12232379 ENSXETP00000025743 0.4409
10346129 ENSXETP00000025744 0.6877
23308722 ENSXETP00000025751 0.9769
34101272 ENSXETP00000025757 0.2209
14589918 ENSXETP00000005052 0.434
17017982 ENSXETP00000034677 0.4743
16876441 ENSXETP00000034693 0.3082
6633801 ENSXETP00000015485 0.8052
22218339 ENSXETP00000012484 0.1171
4503245 ENSXETP00000012489 0.5124
55749490 ENSXETP00000012491 0.2578
31543297 ENSXETP00000012490 0.3852
7662322 ENSXETP00000043496 0.1919
22027500 ENSXETP00000043518 0.2364
4506365 ENSXETP00000043533 0.0544
54112403 ENSXETP00000043540 0.2181
27734849 ENSXETP00000046754 0.1029
14589862 ENSXETP00000046782 1.5204
27735000 ENSXETP00000046789 0.2597
40255172 ENSXETP00000046794 0.6882
4503987 ENSXETP00000046797 0.7299
113420428 ENSXETP00000046803 0.346
52694680 ENSXETP00000046817 0.0831
23199983 ENSXETP00000006483 0.1793
13569938 ENSXETP00000006489 0.3554
23308724 ENSXETP00000006495 0.5207
36949366 ENSXETP00000006500 0.3776
21359854 ENSXETP00000006506 0.1036
4557231 ENSXETP00000006513 0.2078
22749391 ENSXETP00000006527 0.7986
42734381 ENSXETP00000006540 0.9073
13236495 ENSXETP00000006542 0.4912
7705748 ENSXETP00000051997 0.1112
21687084 ENSXETP00000052003 0.877
66346706 ENSXETP00000053909 0.1736
42741684 ENSXETP00000052020 0.1292
38505178 ENSXETP00000024431 0.5017
31377595 ENSXETP00000051757 1.2855
24429582 ENSXETP00000051748 1.2482
89065641 ENSXETP00000036213 0.17
6005723 ENSXETP00000036200 0.6847
71979932 ENSXETP00000036178 0.2488
21314675 ENSXETP00000037838 0.4906
21704283 ENSXETP00000037862 0.2488
21735419 ENSXETP00000037867 0.6675
12383056 ENSXETP00000037869 0.0606
83035136 ENSXETP00000037873 0.3727
7662164 ENSXETP00000037882 0.3447
38348294 ENSXETP00000037886 0.4914
44955926 ENSXETP00000009697 0.4915
7706367 ENSXETP00000009699 0.1852
4507129 ENSXETP00000009701 0.0228
5174615 ENSXETP00000053879 0.2842
4502981 ENSXETP00000009703 0.4805
24307909 ENSXETP00000057275 0.4312
4502771 ENSXETP00000013732 0.5367
6912402 ENSXETP00000013729 0.5197
56699468 ENSXETP00000013727 0.52
33285006 ENSXETP00000013726 0.8356
22749187 ENSXETP00000013725 0.9745
6912400 ENSXETP00000013724 0.4371
20336298 ENSXETP00000013721 0.4879
14149728 ENSXETP00000013720 0.3363
46409466 ENSXETP00000057260 1.3629
19387854 ENSXETP00000013714 0.3448
37620159 ENSXETP00000057251 0.7768
28558979 ENSXETP00000003112 0.0931
38373675 ENSXETP00000003111 0.2485
13899253 ENSXETP00000003108 0.1905
21361382 ENSXETP00000003106 0.4185
34147436 ENSXETP00000003103 0.3552
30794226 ENSXETP00000003102 0.3306
33946327 ENSXETP00000003096 1.0012
50428927 ENSXETP00000003095 0.4364
31377646 ENSXETP00000003088 0.5369
38016140 ENSXETP00000003086 1.2896
62362412 ENSXETP00000003085 0.3982
19923403 ENSXETP00000002848 0.2543
15042949 ENSXETP00000002850 0.0909
113420946 ENSXETP00000002853 0.1742
16950633 ENSXETP00000002868 0.2425
17738308 ENSXETP00000002889 0.0053
56711308 ENSXETP00000002891 0.5809
4507903 ENSXETP00000030474 0.4856
32490557 ENSXETP00000030476 0.0593
22748715 ENSXETP00000030477 0.5602
62000633 ENSXETP00000030479 0.3775
40255045 ENSXETP00000031875 0.2307
4557359 ENSXETP00000030483 0.8777
42516576 ENSXETP00000054920 0.4818
13376751 ENSXETP00000050354 0.4811
38570052 ENSXETP00000050357 1.0567
19923599 ENSXETP00000054912 0.2379
29294649 ENSXETP00000050382 0.1725
27777663 ENSXETP00000050392 0.2548
50363217 ENSXETP00000050413 0.9125
41393057 ENSXETP00000022665 0.2151
23397572 ENSXETP00000008365 0.9509
10047090 ENSXETP00000008372 0.3267
7706693 ENSXETP00000054693 0.5937
21264341 ENSXETP00000008374 0.2494
90403592 ENSXETP00000008376 0.4695
27735091 ENSXETP00000014751 0.6706
23312374 ENSXETP00000014757 0.755
4505781 ENSXETP00000014764 0.2832
13129110 ENSXETP00000014773 0.6764
21361565 ENSXETP00000048155 0.6059
91208426 ENSXETP00000048189 0.0126
22748751 ENSXETP00000048213 0.2088
16306487 ENSXETP00000032236 0.1839
5174535 ENSXETP00000057015 0.2459
4506567 ENSXETP00000032237 0.5667
22748763 ENSXETP00000032238 0.8419
41281943 ENSXETP00000042563 0.1887
4757884 ENSXETP00000042561 0.2257
22726189 ENSXETP00000042581 0.707
50811889 ENSXETP00000042572 0.7988
61743971 ENSXETP00000042574 0.0969
18104982 ENSXETP00000042578 0.3982
21314728 ENSXETP00000042582 0.2277
93204863 ENSXETP00000042585 0.2168
93204863 ENSXETP00000042594 0.2168
38678528 ENSXETP00000057008 0.2041
14210536 ENSXETP00000051957 0.0417
4557465 ENSXETP00000042627 0.8058
7657236 ENSXETP00000042632 0.268
59889564 ENSXETP00000042643 0.6219
4504043 ENSXETP00000042648 0.1083
32698724 ENSXETP00000041256 0.5772
21237748 ENSXETP00000041276 0.3166
10863925 ENSXETP00000054691 0.0
68800005 ENSXETP00000041299 0.3216
24431994 ENSXETP00000041328 0.5493
27477041 ENSXETP00000054685 0.1408
4505285 ENSXETP00000034730 1.0102
22749145 ENSXETP00000047224 0.3323
51173744 ENSXETP00000047229 0.3364
7705624 ENSXETP00000047233 0.4509
6912414 ENSXETP00000047237 0.2111
14249536 ENSXETP00000035752 0.7908
94421443 ENSXETP00000047499 0.4409
20302153 ENSXETP00000035753 0.2341
113426132 ENSXETP00000035754 0.7234
4885237 ENSXETP00000035768 0.3714
22779860 ENSXETP00000035770 0.9441
8923255 ENSXETP00000055050 0.1596
11386181 ENSXETP00000005952 0.5604
19923790 ENSXETP00000005932 0.3212
46852147 ENSXETP00000005915 0.4713
40353766 ENSXETP00000005912 0.2482
62241042 ENSXETP00000005899 0.2869
52351208 ENSXETP00000005883 0.7257
20270341 ENSXETP00000033571 0.4733
4507463 ENSXETP00000033545 0.1486
8922313 ENSXETP00000045820 0.3589
88953019 ENSXETP00000039485 0.2927
33457320 ENSXETP00000039482 0.9441
113412896 ENSXETP00000039480 0.8363
13376798 ENSXETP00000039479 0.939
4758380 ENSXETP00000055218 0.1256
7706326 ENSXETP00000039475 0.0081
22538444 ENSXETP00000039474 0.5038
94557305 ENSXETP00000039459 0.5002
14149865 ENSXETP00000039454 0.3319
61966911 ENSXETP00000024731 0.1995
71999146 ENSXETP00000024724 0.2441
84781721 ENSXETP00000024714 1.4368
11321634 ENSXETP00000024712 0.6454
14589900 ENSXETP00000049651 0.0707
25777628 ENSXETP00000049652 0.5993
4504835 ENSXETP00000049657 0.1016
21040273 ENSXETP00000021967 0.4005
4557859 ENSXETP00000021970 0.212
21237783 ENSXETP00000053092 0.5649
50897284 ENSXETP00000021973 0.7784
59859878 ENSXETP00000021977 0.8058
7706577 ENSXETP00000021980 0.4872
45439352 ENSXETP00000053080 0.3453
84508631 ENSXETP00000021982 0.3799
11545887 ENSXETP00000056601 0.3893
9910542 ENSXETP00000035204 0.0364
9910542 ENSXETP00000056599 0.0364
94400921 ENSXETP00000013521 1.3587
7662036 ENSXETP00000013522 0.2131
56676391 ENSXETP00000013525 0.5809
27735039 ENSXETP00000013527 0.0473
9506687 ENSXETP00000056596 0.7579
113422009 ENSXETP00000013528 0.2972
50593112 ENSXETP00000013531 0.82
63252888 ENSXETP00000013534 0.297
45505135 ENSXETP00000013541 0.3284
24308400 ENSXETP00000013543 0.2159
4557036 ENSXETP00000016307 1.6059
51468494 ENSXETP00000016310 0.8552
54124343 ENSXETP00000016317 1.1861
28376664 ENSXETP00000016320 0.8476
50539410 ENSXETP00000056578 0.1498
4502057 ENSXETP00000016325 0.4138
6912724 ENSXETP00000016336 0.2921
33859833 ENSXETP00000023313 0.0598
45505139 ENSXETP00000023317 0.8423
11036640 ENSXETP00000024404 0.0632
4502111 ENSXETP00000056574 0.3772
30581117 ENSXETP00000017353 1.2588
40805832 ENSXETP00000017352 0.315
21687129 ENSXETP00000017350 0.3053
7108351 ENSXETP00000017348 1.1844
89242148 ENSXETP00000017342 0.3398
20149565 ENSXETP00000017332 0.4529
38455396 ENSXETP00000017331 0.689
20336746 ENSXETP00000017330 0.1135
24234702 ENSXETP00000022847 0.2029
51593096 ENSXETP00000022848 0.1685
94421469 ENSXETP00000022849 0.3922
40255111 ENSXETP00000022850 0.3825
41327773 ENSXETP00000022851 0.1182
4502559 ENSXETP00000022858 0.6297
113416747 ENSXETP00000022859 0.4474
40556370 ENSXETP00000022864 0.3193
38093659 ENSXETP00000055434 1.4597
18087821 ENSXETP00000035083 0.7054
4507771 ENSXETP00000025066 0.0135
4506017 ENSXETP00000035093 0.0098
25777713 ENSXETP00000035098 0.0
4504501 ENSXETP00000035101 0.8449
42714657 ENSXETP00000035132 0.497
42518078 ENSXETP00000035135 0.6153
9910278 ENSXETP00000035136 1.6303
34740339 ENSXETP00000035138 1.0706
21389511 ENSXETP00000035148 0.4793
14150100 ENSXETP00000031901 0.7629
5454140 ENSXETP00000031862 0.2414
113412679 ENSXETP00000031859 0.294
51972260 ENSXETP00000031856 0.3517
7662142 ENSXETP00000031834 0.5918
28269672 ENSXETP00000031824 1.1354
19923354 ENSXETP00000031817 0.1688
34577063 ENSXETP00000031816 0.2339
36287110 ENSXETP00000031813 0.9158
5231228 ENSXETP00000035414 0.956
4505395 ENSXETP00000035415 0.6159
4507545 ENSXETP00000035421 0.2472
31377735 ENSXETP00000035425 0.2094
19743836 ENSXETP00000035428 0.8124
61175258 ENSXETP00000035435 0.4215
4504891 ENSXETP00000035436 0.5872
59858581 ENSXETP00000035438 0.5735
113412638 ENSXETP00000035440 0.4821
54292123 ENSXETP00000028616 0.5802
22749021 ENSXETP00000028620 0.6837
4507375 ENSXETP00000028622 0.795
83700223 ENSXETP00000028626 0.1429
22035679 ENSXETP00000028671 0.4128
7657257 ENSXETP00000053107 0.144
33667028 ENSXETP00000053106 0.3973
6912618 ENSXETP00000028682 0.5862
7657339 ENSXETP00000028700 0.7895
4504001 ENSXETP00000054200 0.149
39653315 ENSXETP00000038446 1.4594
9506959 ENSXETP00000038453 0.1813
31542701 ENSXETP00000008054 0.9234
46361980 ENSXETP00000008059 0.3883
5729864 ENSXETP00000008062 0.3278
25952152 ENSXETP00000008071 0.2392
25168263 ENSXETP00000000246 0.0969
4759234 ENSXETP00000000222 0.0827
38202237 ENSXETP00000000219 0.1389
26667249 ENSXETP00000000214 0.162
14277700 ENSXETP00000000210 0.0094
16445357 ENSXETP00000000209 0.6887
4759312 ENSXETP00000000202 0.6732
21264324 ENSXETP00000000207 0.5347
92091604 ENSXETP00000010670 0.9668
14165456 ENSXETP00000010680 1.0126
4757910 ENSXETP00000054871 0.7595
40806175 ENSXETP00000010691 0.4376
31742478 ENSXETP00000010700 0.0847
5729781 ENSXETP00000015554 0.1134
4885285 ENSXETP00000015559 0.1499
4502899 ENSXETP00000015567 0.2514
12056473 ENSXETP00000014349 0.3046
15208663 ENSXETP00000014345 0.9612
37577175 ENSXETP00000014343 0.0506
7661974 ENSXETP00000014334 0.5628
9951920 ENSXETP00000014326 0.1037
24308322 ENSXETP00000014315 1.2396
6912396 ENSXETP00000014309 0.3206
7662074 ENSXETP00000014289 0.2788
11968047 ENSXETP00000014285 0.8883
94680970 ENSXETP00000014282 0.5386
4826980 ENSXETP00000046366 0.9913
13376619 ENSXETP00000046368 0.519
56117852 ENSXETP00000046371 0.1629
4557311 ENSXETP00000046382 0.4447
45356147 ENSXETP00000046388 0.2746
74027249 ENSXETP00000046394 0.1931
45504376 ENSXETP00000053510 0.2031
9910270 ENSXETP00000003568 0.7133
38201640 ENSXETP00000003569 0.1745
11386203 ENSXETP00000053500 2.1639
4506901 ENSXETP00000019790 0.0062
4501947 ENSXETP00000003574 0.4662
18765727 ENSXETP00000003575 0.5697
31542253 ENSXETP00000005125 0.4231
13775602 ENSXETP00000005130 0.393
24476016 ENSXETP00000005135 0.2118
32307172 ENSXETP00000005140 0.3046
4502277 ENSXETP00000005145 0.5382
4502277 ENSXETP00000005142 0.5382
37574614 ENSXETP00000005150 0.4607
4504805 ENSXETP00000005152 0.4654
5031987 ENSXETP00000005153 0.312
10880975 ENSXETP00000022502 1.3738
27734719 ENSXETP00000005158 0.5571
19526773 ENSXETP00000005166 0.1708
8923657 ENSXETP00000005173 0.7608
41152074 ENSXETP00000005180 0.2543
23957692 ENSXETP00000024137 0.6225
4506889 ENSXETP00000024139 0.1285
4506889 ENSXETP00000024140 0.1285
94158594 ENSXETP00000024142 0.891
27436920 ENSXETP00000024171 0.3321
5032187 ENSXETP00000024175 0.2605
16418357 ENSXETP00000024176 0.7294
16418357 ENSXETP00000000620 0.7294
19923485 ENSXETP00000024177 0.3222
9506745 ENSXETP00000026719 0.6252
13375891 ENSXETP00000026720 0.4699
27734734 ENSXETP00000026723 1.3699
74271818 ENSXETP00000026727 0.5192
6912524 ENSXETP00000026734 0.5906
28212222 ENSXETP00000054046 0.475
28212222 ENSXETP00000026736 0.475
9955970 ENSXETP00000026744 0.5017
51474166 ENSXETP00000054045 0.3014
5729933 ENSXETP00000026808 0.3326
33413425 ENSXETP00000042195 0.2872
88758563 ENSXETP00000042207 0.1515
39812181 ENSXETP00000042212 0.5011
13236549 ENSXETP00000042220 0.3853
47271443 ENSXETP00000054042 0.07
113427597 ENSXETP00000042225 1.1727
23943860 ENSXETP00000042228 0.1755
56549131 ENSXETP00000042229 1.5593
5454092 ENSXETP00000042234 0.9523
19549331 ENSXETP00000042236 0.3912
93352556 ENSXETP00000025292 0.3252
4501845 ENSXETP00000042273 0.4456
4506131 ENSXETP00000042287 0.1746
32698954 ENSXETP00000054035 0.3995
58743365 ENSXETP00000042290 0.4776
50301236 ENSXETP00000042292 0.5497
62241046 ENSXETP00000042298 0.5092
4506525 ENSXETP00000026440 0.1412
56090146 ENSXETP00000026448 0.4264
10864069 ENSXETP00000026481 0.8872
5803119 ENSXETP00000026493 1.1317
31083144 ENSXETP00000026497 0.3764
27501450 ENSXETP00000026498 0.3764
50980301 ENSXETP00000026512 0.2798
23111007 ENSXETP00000026522 0.09
21735485 ENSXETP00000026524 0.3756
21735485 ENSXETP00000056406 0.3756
75677327 ENSXETP00000026534 0.209
22547195 ENSXETP00000026547 0.2386
40807477 ENSXETP00000026563 1.1611
22538478 ENSXETP00000012637 0.6752
7706359 ENSXETP00000012643 0.1783
8922273 ENSXETP00000012644 0.491
9910372 ENSXETP00000012645 0.29
23238222 ENSXETP00000012648 0.0537
22907034 ENSXETP00000012652 0.2198
30520348 ENSXETP00000012653 0.7413
22547186 ENSXETP00000012667 0.2565
10835218 ENSXETP00000012696 0.3873
22538488 ENSXETP00000012698 1.1195
4503743 ENSXETP00000012699 0.1962
62912476 ENSXETP00000012700 0.3802
40353210 ENSXETP00000012702 0.4172
54112432 ENSXETP00000012706 0.779
7706567 ENSXETP00000012710 0.2069
7706567 ENSXETP00000056389 0.2069
27501458 ENSXETP00000012711 0.8325
17158025 ENSXETP00000015612 0.6166
14150041 ENSXETP00000056388 0.6078
94538320 ENSXETP00000015653 0.2226
11968051 ENSXETP00000015642 0.3912
11968051 ENSXETP00000015644 0.3912
41281828 ENSXETP00000015702 1.5018
19913369 ENSXETP00000015707 0.8407
4826988 ENSXETP00000015712 0.1974
38679909 ENSXETP00000001415 1.3008
4758416 ENSXETP00000022078 0.2655
4758860 ENSXETP00000022068 1.5091
10864053 ENSXETP00000022060 0.6031
50301232 ENSXETP00000022054 0.9652
38373669 ENSXETP00000022051 0.3912
42558252 ENSXETP00000022041 0.8886
42734323 ENSXETP00000022016 0.2339
4505353 ENSXETP00000022006 0.2567
26667191 ENSXETP00000014164 0.0267
21687153 ENSXETP00000014174 0.5045
22027597 ENSXETP00000037386 0.5442
8923920 ENSXETP00000037396 0.2412
14318424 ENSXETP00000037399 0.6039
4885649 ENSXETP00000005057 0.3069
18201905 ENSXETP00000005036 0.2514
10047104 ENSXETP00000015123 0.4517
24308093 ENSXETP00000005025 0.1875
13129064 ENSXETP00000036752 0.1091
20127609 ENSXETP00000057422 0.4241
4557835 ENSXETP00000039639 0.3702
28872794 ENSXETP00000039633 0.5321
9790235 ENSXETP00000039618 0.2145
47271481 ENSXETP00000039611 1.0332
23510299 ENSXETP00000039607 0.5791
22748623 ENSXETP00000010687 0.6601
50083293 ENSXETP00000039602 0.9978
7657591 ENSXETP00000039600 0.3139
40354195 ENSXETP00000044186 0.6652
113420086 ENSXETP00000044178 0.3456
17505189 ENSXETP00000044137 0.4467
32171233 ENSXETP00000044002 0.7433
34101290 ENSXETP00000043998 0.4638
4502183 ENSXETP00000043991 0.3979
21361397 ENSXETP00000029342 0.3138
21536349 ENSXETP00000053010 0.2229
20070148 ENSXETP00000029303 0.0299
33695088 ENSXETP00000029278 0.2438
22218345 ENSXETP00000029263 0.4419
39930341 ENSXETP00000029237 0.3602
4504095 ENSXETP00000029218 0.6578
13569864 ENSXETP00000052999 0.2927
72534734 ENSXETP00000034173 0.1383
57242759 ENSXETP00000034200 0.3469
19923979 ENSXETP00000034195 0.7409
14211873 ENSXETP00000034210 0.4978
34485722 ENSXETP00000034207 0.1538
20531765 ENSXETP00000034212 0.0767
16445412 ENSXETP00000034221 0.7061
27734697 ENSXETP00000034223 0.9597
4503049 ENSXETP00000000264 0.2219
4503047 ENSXETP00000052894 0.1738
22027480 ENSXETP00000018053 1.539
15812180 ENSXETP00000037007 0.2481
32698890 ENSXETP00000008483 0.2425
20149576 ENSXETP00000003783 0.8836
34740329 ENSXETP00000003776 0.1088
34740329 ENSXETP00000003780 0.1088
54792077 ENSXETP00000003768 0.1823
19923391 ENSXETP00000003766 0.3446
23397672 ENSXETP00000003765 0.4077
15029506 ENSXETP00000047591 0.4607
23510366 ENSXETP00000016491 0.1607
9625000 ENSXETP00000016487 0.3248
88953823 ENSXETP00000016484 0.2817
38176151 ENSXETP00000016481 0.6733
4502301 ENSXETP00000052813 0.1548
22538422 ENSXETP00000016474 0.1579
4502813 ENSXETP00000032814 0.1115
14210532 ENSXETP00000032844 0.2307
23618829 ENSXETP00000032852 0.6105
54792084 ENSXETP00000032857 0.1066
20143914 ENSXETP00000032923 0.235
39725717 ENSXETP00000032929 1.3792
59709432 ENSXETP00000032937 0.0999
63029928 ENSXETP00000032944 0.275
9966787 ENSXETP00000052915 0.3973
71043498 ENSXETP00000052912 0.1639
17158044 ENSXETP00000049958 0.0464
34577059 ENSXETP00000052910 0.5699
31377562 ENSXETP00000034218 1.6002
21327691 ENSXETP00000049996 0.1336
4506931 ENSXETP00000039083 0.239
8923251 ENSXETP00000039094 1.2278
94721327 ENSXETP00000039103 0.2239
38348729 ENSXETP00000020152 1.2694
8659555 ENSXETP00000020189 0.1703
27881482 ENSXETP00000020202 1.0138
21450651 ENSXETP00000020205 0.4302
88967407 ENSXETP00000020260 3.9976
27886582 ENSXETP00000013090 0.4784
10864029 ENSXETP00000029831 0.6948
18644883 ENSXETP00000029832 0.4873
34452721 ENSXETP00000029833 0.1416
41406057 ENSXETP00000029842 0.1113
41406057 ENSXETP00000032092 0.1113
16418447 ENSXETP00000029853 0.3929
50845384 ENSXETP00000029862 0.3345
5901888 ENSXETP00000029878 0.1675
23308551 ENSXETP00000038338 0.2642
4507665 ENSXETP00000038341 0.1261
7656977 ENSXETP00000053725 0.4241
31541964 ENSXETP00000022129 0.6036
46309463 ENSXETP00000022171 0.2596
89242141 ENSXETP00000022176 0.5411
7705851 ENSXETP00000022181 0.2895
5453882 ENSXETP00000022186 0.305
24308053 ENSXETP00000022191 0.4627
46249388 ENSXETP00000022202 0.2462
4502643 ENSXETP00000022229 0.1307
4503937 ENSXETP00000022232 0.3462
7705425 ENSXETP00000022236 0.4507
28416940 ENSXETP00000022243 0.1583
50726981 ENSXETP00000022246 0.4424
13899315 ENSXETP00000022271 0.0186
22538495 ENSXETP00000022286 0.1502
17864090 ENSXETP00000007748 0.2624
15149479 ENSXETP00000023334 0.1695
13129026 ENSXETP00000023335 0.5649
4507883 ENSXETP00000023342 0.3378
13259524 ENSXETP00000057200 0.6107
13259522 ENSXETP00000010595 0.6149
20070215 ENSXETP00000009345 0.6191
10863999 ENSXETP00000009349 0.4034
5174623 ENSXETP00000009350 0.6583
21314650 ENSXETP00000009351 1.0119
34485727 ENSXETP00000009358 0.4096
21389379 ENSXETP00000045977 1.5977
24308079 ENSXETP00000057172 0.5758
9966839 ENSXETP00000046019 0.6972
7706337 ENSXETP00000057162 0.0705
5453774 ENSXETP00000057159 1.4116
14043070 ENSXETP00000046024 0.1497
6912292 ENSXETP00000046025 0.1763
7657597 ENSXETP00000046026 0.6909
29244581 ENSXETP00000031316 0.0699
4503101 ENSXETP00000031320 0.3261
44955910 ENSXETP00000027554 0.4725
5032139 ENSXETP00000008811 0.0618
55769533 ENSXETP00000008812 1.1525
45580707 ENSXETP00000057591 0.243
10518344 ENSXETP00000050707 0.0343
24797086 ENSXETP00000050713 0.1266
73808092 ENSXETP00000050760 0.1419
29366838 ENSXETP00000050791 0.5808
4758874 ENSXETP00000050807 0.1571
56676393 ENSXETP00000006026 0.3013
49574514 ENSXETP00000053965 0.8738
7706501 ENSXETP00000006024 0.2824
19923879 ENSXETP00000006019 0.5785
6005846 ENSXETP00000006016 0.3048
113414586 ENSXETP00000006015 0.112
4757836 ENSXETP00000000167 0.3277
4501901 ENSXETP00000000158 0.6482
14249382 ENSXETP00000000155 0.7969
51558732 ENSXETP00000000153 0.6683
50592992 ENSXETP00000000149 0.2165
5901884 ENSXETP00000053956 0.5549
5902022 ENSXETP00000000147 0.8721
7705409 ENSXETP00000000144 1.0455
21614507 ENSXETP00000053945 0.3823
4758700 ENSXETP00000000141 0.2286
54873600 ENSXETP00000000137 0.4084
54607124 ENSXETP00000000136 0.5632
7662316 ENSXETP00000000134 0.1597
24307995 ENSXETP00000000131 0.3046
37594444 ENSXETP00000015972 0.6718
25777682 ENSXETP00000015971 0.4008
6005760 ENSXETP00000015967 0.3936
15022801 ENSXETP00000015966 1.1332
24497562 ENSXETP00000015964 0.982
46048439 ENSXETP00000015961 1.1061
4759092 ENSXETP00000015948 0.5253
5870893 ENSXETP00000015941 0.3324
22027520 ENSXETP00000015940 0.0544
31377802 ENSXETP00000015932 0.2347
83776596 ENSXETP00000015925 0.2714
4505265 ENSXETP00000015919 1.2619
14150159 ENSXETP00000015914 0.4254
5032031 ENSXETP00000015907 0.2738
4502101 ENSXETP00000057311 0.3621
21361176 ENSXETP00000042451 0.2767
21071070 ENSXETP00000042463 0.4489
5174755 ENSXETP00000031419 0.1209
4758426 ENSXETP00000031432 0.713
33386683 ENSXETP00000031434 0.5917
71051602 ENSXETP00000057305 0.0282
4557375 ENSXETP00000041305 0.4004
40538802 ENSXETP00000003548 0.5519
42518065 ENSXETP00000003541 0.5961
4505817 ENSXETP00000003536 0.3128
4501877 ENSXETP00000003529 1.3423
23397518 ENSXETP00000003523 1.4301
11415050 ENSXETP00000003519 0.1823
42558281 ENSXETP00000003488 0.3635
44889960 ENSXETP00000003477 0.388
23510377 ENSXETP00000004866 0.3064
62241026 ENSXETP00000004858 0.4182
30023822 ENSXETP00000012044 0.5461
5730102 ENSXETP00000012047 0.2112
31981492 ENSXETP00000012055 0.7123
113423083 ENSXETP00000012066 0.1467
28373129 ENSXETP00000012071 0.2794
19923844 ENSXETP00000026726 1.3336
33286444 ENSXETP00000015403 0.9361
7705475 ENSXETP00000015404 0.1116
51470760 ENSXETP00000015406 1.3932
31377591 ENSXETP00000015407 0.1955
46195787 ENSXETP00000015410 0.0564
46195787 ENSXETP00000015409 0.0564
45430055 ENSXETP00000056649 0.7179
41350316 ENSXETP00000015416 0.3069
28372525 ENSXETP00000056992 2.1969
32698868 ENSXETP00000016019 1.1372
39752675 ENSXETP00000016014 1.2143
39777601 ENSXETP00000016018 1.2196
4759230 ENSXETP00000056986 0.8836
16554566 ENSXETP00000016030 1.3807
28626521 ENSXETP00000016031 0.6203
38150007 ENSXETP00000056980 0.0488
19718769 ENSXETP00000016036 0.1717
21314776 ENSXETP00000016039 0.4138
5730015 ENSXETP00000016042 0.2002
7657671 ENSXETP00000007293 0.2933
28973799 ENSXETP00000007302 0.8321
31543179 ENSXETP00000007305 0.823
22748747 ENSXETP00000007315 0.4907
83816967 ENSXETP00000007316 0.5342
4506911 ENSXETP00000007319 0.9666
4502945 ENSXETP00000007330 0.1959
52630447 ENSXETP00000007334 0.2771
71361686 ENSXETP00000007337 1.0058
23308587 ENSXETP00000007340 0.6649
14150201 ENSXETP00000007341 0.2976
21389417 ENSXETP00000007343 0.6085
22035682 ENSXETP00000007344 2.298
4585710 ENSXETP00000007350 0.2895
69122473 ENSXETP00000007352 0.3735
7706543 ENSXETP00000007354 0.7769
41152056 ENSXETP00000007369 0.0535
47106052 ENSXETP00000007378 1.2359
5729785 ENSXETP00000006914 0.1792
19923601 ENSXETP00000006917 0.8356
4502737 ENSXETP00000006935 0.2893
51100974 ENSXETP00000006960 0.2431
5453682 ENSXETP00000056940 0.8979
19115964 ENSXETP00000056926 0.6229
10835073 ENSXETP00000007036 0.2106
16554577 ENSXETP00000007039 0.0951
32698714 ENSXETP00000007041 0.7902
82534351 ENSXETP00000007043 0.6206
4557038 ENSXETP00000007046 0.1704
45446743 ENSXETP00000056915 0.1204
9910242 ENSXETP00000007052 0.2327
72255571 ENSXETP00000007054 0.9631
51242955 ENSXETP00000007055 0.3007
42794767 ENSXETP00000007061 0.2596
13386490 ENSXETP00000007062 0.4309
11321581 ENSXETP00000047436 0.2365
55770846 ENSXETP00000051696 0.1337
86990456 ENSXETP00000051692 0.257
4501957 ENSXETP00000022787 0.3045
12408647 ENSXETP00000057859 1.5121
28372533 ENSXETP00000057858 0.1571
4506701 ENSXETP00000057856 0.0288
40787999 ENSXETP00000049621 0.0562
40787999 ENSXETP00000049620 0.0562
18640736 ENSXETP00000057851 0.7225
89034653 ENSXETP00000057849 0.5464
6912752 ENSXETP00000040362 0.6873
75677343 ENSXETP00000040358 0.1563
7662384 ENSXETP00000040334 0.3882
4505773 ENSXETP00000057843 0.0868
30425420 ENSXETP00000040337 0.854
4505393 ENSXETP00000040325 1.0437
27754212 ENSXETP00000040320 0.6553
56117832 ENSXETP00000057841 0.0135
88954681 ENSXETP00000057840 1.7397
5032213 ENSXETP00000033116 0.224
5901962 ENSXETP00000047416 0.0473
4885185 ENSXETP00000047434 0.4104
4504747 ENSXETP00000047448 0.8275
21359822 ENSXETP00000036419 0.0859
4826673 ENSXETP00000036395 0.25
90193626 ENSXETP00000043434 0.3828
16306530 ENSXETP00000004504 0.2038
4557541 ENSXETP00000028057 0.5911
7705521 ENSXETP00000028050 0.2057
31543912 ENSXETP00000028067 0.2644
38524622 ENSXETP00000028088 0.2191
33589814 ENSXETP00000028117 0.1894
4506891 ENSXETP00000021026 0.0411
4506891 ENSXETP00000028114 0.0411
66267730 ENSXETP00000028180 0.6137
4507191 ENSXETP00000028143 0.2492
51317384 ENSXETP00000014409 0.9372
24430181 ENSXETP00000053286 0.3326
40068469 ENSXETP00000028197 0.4207
9910352 ENSXETP00000028206 0.2442
62955803 ENSXETP00000028230 0.3743
7662482 ENSXETP00000028266 0.4091
28372553 ENSXETP00000028283 1.4861
62241040 ENSXETP00000028218 0.1049
42741663 ENSXETP00000028254 0.6479
19923757 ENSXETP00000028272 0.7962
21361254 ENSXETP00000028295 1.2227
4502403 ENSXETP00000028317 0.3096
24308243 ENSXETP00000016766 0.3172
9506611 ENSXETP00000016783 1.2703
88759331 ENSXETP00000016776 0.3036
5032097 ENSXETP00000016798 0.2538
32171186 ENSXETP00000043002 0.3713
7262393 ENSXETP00000016800 0.3622
29336063 ENSXETP00000016825 0.8951
30581135 ENSXETP00000053274 0.0564
4758504 ENSXETP00000016841 0.2903
27764867 ENSXETP00000016833 0.3219
4505893 ENSXETP00000016852 1.3085
15811782 ENSXETP00000016853 1.0802
37537558 ENSXETP00000016858 0.4248
56699403 ENSXETP00000016859 0.1897
4503365 ENSXETP00000053273 0.7202
28373094 ENSXETP00000047593 0.4647
27735085 ENSXETP00000047599 0.5632
21361444 ENSXETP00000047609 0.5306
4502011 ENSXETP00000047632 0.2434
66932990 ENSXETP00000047638 0.4656
4502747 ENSXETP00000031527 0.1033
4885527 ENSXETP00000047644 0.4053
63079718 ENSXETP00000047651 1.1459
83977440 ENSXETP00000047667 0.4203
18375507 ENSXETP00000047675 1.0865
4885217 ENSXETP00000024054 0.4389
38569480 ENSXETP00000024057 0.5729
4505611 ENSXETP00000024061 0.3186
4505845 ENSXETP00000055915 1.2339
21281677 ENSXETP00000024083 0.4571
20270311 ENSXETP00000045970 0.3616
89886203 ENSXETP00000045972 1.4706
51477714 ENSXETP00000045983 0.2929
21539663 ENSXETP00000045993 1.1561
4885231 ENSXETP00000046004 0.2873
4503487 ENSXETP00000032533 0.1136
41349441 ENSXETP00000000780 0.2647
34996483 ENSXETP00000000785 0.3656
34916006 ENSXETP00000056161 1.5417
4758704 ENSXETP00000000786 0.3791
21687268 ENSXETP00000000789 0.1386
21265084 ENSXETP00000000795 1.0258
45827744 ENSXETP00000000809 0.1709
4826643 ENSXETP00000039001 0.3208
4505669 ENSXETP00000039066 0.2464
20336272 ENSXETP00000039122 0.9221
56788359 ENSXETP00000039231 1.2543
38016904 ENSXETP00000056129 0.9194
11386165 ENSXETP00000056124 0.6352
46389552 ENSXETP00000056121 0.167
21361716 ENSXETP00000019548 0.2308
31542507 ENSXETP00000019549 0.765
23110962 ENSXETP00000019550 0.585
4503151 ENSXETP00000019571 0.6453
31077094 ENSXETP00000019577 0.3527
41281393 ENSXETP00000019584 0.364
30795242 ENSXETP00000019591 0.3118
16933555 ENSXETP00000041097 0.649
7110719 ENSXETP00000014461 0.7237
20357575 ENSXETP00000014487 0.2427
113422046 ENSXETP00000014495 0.5837
89031073 ENSXETP00000014491 0.5927
29789379 ENSXETP00000014501 0.3361
14249568 ENSXETP00000014504 1.4299
19923945 ENSXETP00000014505 1.2665
19923761 ENSXETP00000014509 0.7806
31377644 ENSXETP00000020353 0.1271
73765544 ENSXETP00000020363 0.1168
72534708 ENSXETP00000020365 0.5684
51317399 ENSXETP00000020371 0.6439
33147080 ENSXETP00000020382 0.1113
4501889 ENSXETP00000020391 0.0027
4501889 ENSXETP00000020389 0.0027
9966841 ENSXETP00000038719 1.3625
7108336 ENSXETP00000038752 0.3638
6005772 ENSXETP00000038758 0.3181
7662020 ENSXETP00000038765 0.6515
40254928 ENSXETP00000019252 0.1627
40254928 ENSXETP00000038810 0.1627
71043692 ENSXETP00000038840 0.3602
8922631 ENSXETP00000038846 0.396
4501891 ENSXETP00000038881 0.0552
10092619 ENSXETP00000038920 0.7108
23110944 ENSXETP00000054899 0.0769
31542242 ENSXETP00000026865 0.1593
113424843 ENSXETP00000026869 0.0477
32967603 ENSXETP00000026890 0.6811
14719392 ENSXETP00000026893 0.1387
88703041 ENSXETP00000026895 0.0738
27765074 ENSXETP00000026925 0.3963
24497501 ENSXETP00000026943 0.3122
23503325 ENSXETP00000054882 0.8865
13449279 ENSXETP00000026933 0.2589
7242167 ENSXETP00000006366 0.1921
4507715 ENSXETP00000006369 0.2275
7706611 ENSXETP00000006371 0.7199
34147416 ENSXETP00000006373 0.1427
51230412 ENSXETP00000006387 0.2948
32528303 ENSXETP00000006390 0.7638
8922093 ENSXETP00000006394 0.7244
11968023 ENSXETP00000054876 0.3898
4504789 ENSXETP00000006398 0.4368
6042196 ENSXETP00000037291 0.5446
11761615 ENSXETP00000018435 0.2485
30089916 ENSXETP00000018437 0.5589
55749531 ENSXETP00000018449 0.3308
32698938 ENSXETP00000018450 0.1197
5453838 ENSXETP00000018454 0.8552
113422957 ENSXETP00000018455 1.0176
18497288 ENSXETP00000001395 0.8519
18860839 ENSXETP00000018464 0.4446
42544130 ENSXETP00000018471 0.223
20149570 ENSXETP00000018502 0.665
4505237 ENSXETP00000034012 0.4767
75991694 ENSXETP00000034057 0.5856
71164888 ENSXETP00000034059 1.0618
39995080 ENSXETP00000034060 0.7739
5729790 ENSXETP00000034066 0.1452
14149805 ENSXETP00000034068 1.0004
21361942 ENSXETP00000034069 0.3546
5031985 ENSXETP00000056417 0.1356
40354197 ENSXETP00000012777 1.1181
45827771 ENSXETP00000012780 0.6871
6912484 ENSXETP00000012787 0.4755
27886561 ENSXETP00000012789 0.6173
89040371 ENSXETP00000012796 0.9367
39930459 ENSXETP00000012797 0.6979
14719402 ENSXETP00000050254 0.5393
21389519 ENSXETP00000050261 0.2369
61966709 ENSXETP00000050269 0.4382
38027923 ENSXETP00000050270 0.0307
50355984 ENSXETP00000050273 0.9501
16418451 ENSXETP00000033330 0.2569
29789064 ENSXETP00000033331 0.2892
13569932 ENSXETP00000033334 0.2176
5453868 ENSXETP00000056005 0.1573
4502473 ENSXETP00000056004 0.2958
51972240 ENSXETP00000033337 0.7619
55770888 ENSXETP00000033339 0.4106
40317632 ENSXETP00000004709 0.0763
4507793 ENSXETP00000028257 0.02
4507263 ENSXETP00000051346 0.5345
5032223 ENSXETP00000051361 1.1527
7705839 ENSXETP00000051366 0.6493
10092657 ENSXETP00000051379 0.5077
4507673 ENSXETP00000051399 0.2856
19923538 ENSXETP00000051413 0.5594
33563376 ENSXETP00000028019 0.2605
55770830 ENSXETP00000028020 0.8956
10190682 ENSXETP00000028021 0.6884
53988387 ENSXETP00000028022 0.3054
89242128 ENSXETP00000028029 0.3774
23397458 ENSXETP00000028031 0.3343
27477115 ENSXETP00000047607 1.3431
27502429 ENSXETP00000047612 1.2789
17986279 ENSXETP00000057227 0.3091
18104944 ENSXETP00000034262 0.1211
29544726 ENSXETP00000034277 0.1398
12408677 ENSXETP00000038043 0.2845
55770850 ENSXETP00000038055 0.5761
5730124 ENSXETP00000057220 1.8043
40255168 ENSXETP00000038112 0.409
26787968 ENSXETP00000049038 1.0446
26787993 ENSXETP00000049026 0.7616
24308420 ENSXETP00000049024 0.3321
40549454 ENSXETP00000049020 0.3602
30089926 ENSXETP00000049018 0.0194
4504191 ENSXETP00000049000 0.4792
11545761 ENSXETP00000048965 0.3306
4557761 ENSXETP00000048949 0.3436
4505059 ENSXETP00000048929 1.4069
40255245 ENSXETP00000041034 0.2088
8922735 ENSXETP00000041059 0.5485
8923431 ENSXETP00000057603 0.385
8923431 ENSXETP00000057601 0.385
4503129 ENSXETP00000041082 0.3817
12751475 ENSXETP00000032741 0.3641
29568105 ENSXETP00000057599 0.2502
66472922 ENSXETP00000032745 0.6091
21361137 ENSXETP00000032806 0.6235
34147532 ENSXETP00000009723 0.1971
14249538 ENSXETP00000009731 0.2068
12232463 ENSXETP00000027320 0.4448
24041029 ENSXETP00000027343 0.543
13375901 ENSXETP00000053056 0.6964
42734432 ENSXETP00000027352 0.0261
28372523 ENSXETP00000042123 0.4031
10863937 ENSXETP00000042121 0.1067
51100959 ENSXETP00000042110 0.3465
9945318 ENSXETP00000042105 0.5457
21362066 ENSXETP00000042103 0.4401
4557741 ENSXETP00000042100 0.0274
87162455 ENSXETP00000042036 0.234
54792735 ENSXETP00000053051 0.3416
8923771 ENSXETP00000028410 0.3275
46409406 ENSXETP00000053048 1.1663
46409406 ENSXETP00000053047 1.1663
8922229 ENSXETP00000002224 0.1806
19718731 ENSXETP00000028582 0.4818
49472841 ENSXETP00000015609 1.2257
113428129 ENSXETP00000028559 0.9912
21361845 ENSXETP00000058195 0.8186
10863957 ENSXETP00000049459 1.5796
18466806 ENSXETP00000028489 1.768
21687020 ENSXETP00000058189 0.333
21735544 ENSXETP00000049454 0.1599
40217803 ENSXETP00000049449 0.5079
113428460 ENSXETP00000049427 0.0644
41281557 ENSXETP00000049420 0.1862
21040371 ENSXETP00000044525 0.1086
38505194 ENSXETP00000058175 0.9577
42544140 ENSXETP00000044513 0.346
24475816 ENSXETP00000044498 0.1038
14211883 ENSXETP00000044484 1.1382
31377697 ENSXETP00000044445 0.515
6912586 ENSXETP00000044439 0.3963
19923987 ENSXETP00000044438 0.811
91208437 ENSXETP00000044436 1.1415
7669546 ENSXETP00000018651 0.4098
15553127 ENSXETP00000018649 0.1765
51972228 ENSXETP00000053559 0.9157
9257190 ENSXETP00000018646 0.2805
24307919 ENSXETP00000018644 0.1261
8923528 ENSXETP00000018641 0.4355
11863163 ENSXETP00000018640 0.1351
33620751 ENSXETP00000018639 0.7685
4507133 ENSXETP00000018638 0.1041
14249520 ENSXETP00000018637 0.375
4507461 ENSXETP00000053549 0.3577
30410765 ENSXETP00000017994 0.2386
4502105 ENSXETP00000017989 0.3601
29570780 ENSXETP00000017988 0.3736
50593019 ENSXETP00000017982 0.1568
14149904 ENSXETP00000017972 0.2298
94538357 ENSXETP00000017968 0.974
7656928 ENSXETP00000017967 0.5304
20143480 ENSXETP00000017964 0.084
33239451 ENSXETP00000017963 0.1023
42476068 ENSXETP00000053539 0.1452
40316845 ENSXETP00000036732 0.1156
25777677 ENSXETP00000036729 0.2714
25777677 ENSXETP00000036727 0.2714
34335270 ENSXETP00000036722 1.7263
40255257 ENSXETP00000012858 0.5736
56699488 ENSXETP00000002571 0.2299
33620767 ENSXETP00000002580 0.6885
29029601 ENSXETP00000002594 0.4089
19923665 ENSXETP00000002599 0.6348
31982927 ENSXETP00000002610 0.3364
21717816 ENSXETP00000051213 0.4698
21389559 ENSXETP00000051212 0.6264
21389559 ENSXETP00000057339 0.6264
34577098 ENSXETP00000009056 0.5888
13027378 ENSXETP00000009054 0.1172
38327039 ENSXETP00000056844 0.1851
8923106 ENSXETP00000009053 0.3691
7656879 ENSXETP00000009049 0.3345
83367083 ENSXETP00000056840 0.6741
4885261 ENSXETP00000009037 1.0041
46852174 ENSXETP00000009025 0.0724
7662208 ENSXETP00000003971 0.2113
66528530 ENSXETP00000003968 0.5403
21389435 ENSXETP00000012026 1.9387
32401427 ENSXETP00000012028 0.1802
33667034 ENSXETP00000016698 0.5886
24496789 ENSXETP00000004955 0.1945
21327715 ENSXETP00000004964 0.2437
57977305 ENSXETP00000004967 0.7732
5174423 ENSXETP00000019981 0.2526
9966875 ENSXETP00000019985 0.1083
13899293 ENSXETP00000057288 0.4019
56549107 ENSXETP00000019986 1.1984
82880658 ENSXETP00000019988 0.3099
33383235 ENSXETP00000019989 0.7189
50400088 ENSXETP00000019992 0.6355
83281447 ENSXETP00000019993 0.2968
22749471 ENSXETP00000019996 0.4668
33469135 ENSXETP00000019997 0.1335
40254982 ENSXETP00000020001 0.3637
82880674 ENSXETP00000011881 0.5126
76496497 ENSXETP00000011902 0.6699
113421323 ENSXETP00000011904 0.2458
13236557 ENSXETP00000057276 0.248
48976051 ENSXETP00000011914 0.2852
33356136 ENSXETP00000011927 0.3856
46358417 ENSXETP00000057271 0.1508
41406086 ENSXETP00000011952 0.3055
5174673 ENSXETP00000031145 0.2329
113418701 ENSXETP00000031103 0.356
23510445 ENSXETP00000056100 1.2414
31542515 ENSXETP00000034167 0.3726
21735417 ENSXETP00000051664 1.1891
12597653 ENSXETP00000051666 0.3814
4506477 ENSXETP00000046983 0.5647
24308370 ENSXETP00000046984 0.7365
10835057 ENSXETP00000046985 0.1418
38045915 ENSXETP00000014500 0.3927
46488915 ENSXETP00000047008 0.2278
6912426 ENSXETP00000047007 0.3797
7657009 ENSXETP00000000502 0.2465
11321601 ENSXETP00000047473 0.2374
13994190 ENSXETP00000019370 0.1888
23503309 ENSXETP00000055872 1.2967
32171247 ENSXETP00000019371 0.1107
34335188 ENSXETP00000019372 0.2688
19482174 ENSXETP00000019375 0.0713
21361831 ENSXETP00000015171 0.2348
4503499 ENSXETP00000054137 0.014
13994242 ENSXETP00000054131 0.467
48717280 ENSXETP00000013645 0.3143
4505685 ENSXETP00000054127 0.1676
62988272 ENSXETP00000013658 0.1164
71852584 ENSXETP00000013665 0.681
22749497 ENSXETP00000054126 1.0522
13129148 ENSXETP00000013659 0.9884
4506789 ENSXETP00000013661 0.1883
81295404 ENSXETP00000013668 0.337
4503507 ENSXETP00000013675 0.0304
71061446 ENSXETP00000017004 0.295
32698962 ENSXETP00000017005 0.3317
4507311 ENSXETP00000054121 0.2831
31377796 ENSXETP00000017021 0.5528
15431330 ENSXETP00000017024 1.2167
23200012 ENSXETP00000017026 1.0254
4502875 ENSXETP00000017027 0.3517
4502877 ENSXETP00000017028 0.3003
30795190 ENSXETP00000017029 1.2193
38044290 ENSXETP00000017031 0.6898
38146109 ENSXETP00000054113 0.0801
38146109 ENSXETP00000017033 0.0801
7661960 ENSXETP00000017035 0.7076
27501446 ENSXETP00000012740 0.2715
48762942 ENSXETP00000012753 0.3693
13375926 ENSXETP00000012758 0.6634
8923124 ENSXETP00000012771 3.0231
13375846 ENSXETP00000012772 0.7346
4758188 ENSXETP00000012795 0.2265
45356743 ENSXETP00000012803 0.5992
21450828 ENSXETP00000012804 0.6583
5803149 ENSXETP00000012807 0.0585
41327779 ENSXETP00000012813 0.2713
4503503 ENSXETP00000012816 0.2633
31377681 ENSXETP00000012818 1.3883
42741679 ENSXETP00000012821 0.5606
8922077 ENSXETP00000039188 0.3847
41281564 ENSXETP00000039219 0.0933
40018633 ENSXETP00000039244 0.529
55953087 ENSXETP00000039266 0.3535
57634536 ENSXETP00000036778 0.4036
47078243 ENSXETP00000036788 0.0395
45387945 ENSXETP00000015561 0.3466
40255237 ENSXETP00000015553 0.6516
11386149 ENSXETP00000046736 0.0721
7661856 ENSXETP00000046726 0.1605
89257348 ENSXETP00000046719 0.4058
61097912 ENSXETP00000046708 0.4413
33695092 ENSXETP00000056697 0.6877
51479177 ENSXETP00000015175 0.4212
21265061 ENSXETP00000041290 0.4462
31083351 ENSXETP00000013625 0.2609
88982446 ENSXETP00000013621 0.9203
22203765 ENSXETP00000013619 0.2496
34452725 ENSXETP00000013615 0.3583
7019485 ENSXETP00000056676 0.1896
21553315 ENSXETP00000013605 0.735
21553315 ENSXETP00000013606 0.735
17402863 ENSXETP00000013602 0.5992
14249428 ENSXETP00000052953 0.386
58374125 ENSXETP00000052951 0.9594
89353291 ENSXETP00000031293 0.9645
54020718 ENSXETP00000031292 0.4827
47519867 ENSXETP00000031281 1.393
83267879 ENSXETP00000031277 0.5138
41406097 ENSXETP00000037606 0.1346
68799814 ENSXETP00000037610 0.0093
8922936 ENSXETP00000037613 0.2842
113413370 ENSXETP00000037618 1.7945
5031953 ENSXETP00000037621 0.5396
14150112 ENSXETP00000037624 1.1804
15147234 ENSXETP00000037625 0.3043
41281433 ENSXETP00000037627 0.3781
25777602 ENSXETP00000037630 0.0827
5597006 ENSXETP00000052946 0.2809
30089980 ENSXETP00000037638 0.8797
14589953 ENSXETP00000037641 0.0202
88595373 ENSXETP00000037642 2.2733
17975768 ENSXETP00000037643 0.2585
28376654 ENSXETP00000052942 0.7083
38202224 ENSXETP00000025367 0.2322
38202224 ENSXETP00000052941 0.2322
62548864 ENSXETP00000012396 0.3374
7662260 ENSXETP00000052938 0.7184
4505315 ENSXETP00000016808 0.4613
41393595 ENSXETP00000016821 0.2949
33859670 ENSXETP00000025056 0.6558
33413400 ENSXETP00000033668 0.2365
11321583 ENSXETP00000001184 0.2254
8922792 ENSXETP00000053169 0.5463
7661788 ENSXETP00000001186 0.1297
11527402 ENSXETP00000053168 0.3191
33695113 ENSXETP00000001218 0.295
4557445 ENSXETP00000001251 0.2471
4757720 ENSXETP00000001261 0.198
32171221 ENSXETP00000001264 0.733
21361342 ENSXETP00000001266 0.4383
29789008 ENSXETP00000001271 0.4753
40217841 ENSXETP00000001276 0.301
4507433 ENSXETP00000021541 0.3562
46367785 ENSXETP00000021545 0.705
17978466 ENSXETP00000021552 0.5852
40316928 ENSXETP00000021592 0.2442
7657514 ENSXETP00000021616 0.1668
47059042 ENSXETP00000021620 0.1239
14916453 ENSXETP00000021622 0.6596
7706131 ENSXETP00000021623 0.9303
4885655 ENSXETP00000021634 0.383
4502203 ENSXETP00000024422 0.0
47132575 ENSXETP00000024423 0.1735
4505197 ENSXETP00000053164 0.3405
21389385 ENSXETP00000024430 0.7733
8922463 ENSXETP00000024439 0.5036
57013276 ENSXETP00000024444 0.0
17986283 ENSXETP00000024445 0.0
14389309 ENSXETP00000024446 0.0112
21264345 ENSXETP00000024447 0.3529
56606142 ENSXETP00000024449 0.2564
24431939 ENSXETP00000024451 0.6697
12751481 ENSXETP00000053162 0.6731
31542535 ENSXETP00000042441 0.2664
21361449 ENSXETP00000042400 0.6867
6912360 ENSXETP00000042434 0.1294
38016947 ENSXETP00000042388 1.4616
5032193 ENSXETP00000042386 1.6589
58331161 ENSXETP00000042382 0.3075
4826952 ENSXETP00000042379 0.4864
40549448 ENSXETP00000042340 0.2051
11067749 ENSXETP00000042370 0.1907
16554627 ENSXETP00000042368 0.0311
4506755 ENSXETP00000042363 0.108
17136143 ENSXETP00000048317 0.1429
45387958 ENSXETP00000048309 2.7586
7705805 ENSXETP00000048307 0.6067
113421257 ENSXETP00000048300 0.6444
41393583 ENSXETP00000001685 0.9944
38327539 ENSXETP00000001666 0.5811
24308013 ENSXETP00000001656 0.1975
89353278 ENSXETP00000001653 1.3051
92859678 ENSXETP00000001649 1.5096
47717131 ENSXETP00000001644 0.5371
113420975 ENSXETP00000001642 1.0252
89069521 ENSXETP00000001635 0.2418
55770904 ENSXETP00000001620 0.7208
30023847 ENSXETP00000001613 0.254
21389533 ENSXETP00000001609 0.2448
4758284 ENSXETP00000030111 0.0903
32484977 ENSXETP00000025845 0.6992
54607018 ENSXETP00000025844 0.1826
5032095 ENSXETP00000025839 0.5944
14917113 ENSXETP00000025837 0.5681
4557871 ENSXETP00000025834 1.0327
13449281 ENSXETP00000025832 2.8388
32699064 ENSXETP00000025831 0.7548
113414833 ENSXETP00000025830 0.0502
7706437 ENSXETP00000000860 0.9526
20070260 ENSXETP00000000818 0.3457
16306539 ENSXETP00000045978 0.1688
40806187 ENSXETP00000027780 0.5264
40806185 ENSXETP00000027781 0.5454
113426195 ENSXETP00000027771 1.2737
24308257 ENSXETP00000027768 0.1369
62751807 ENSXETP00000027761 0.4247
18860888 ENSXETP00000027756 0.1237
34761064 ENSXETP00000022644 0.1157
73747889 ENSXETP00000018114 0.4214
88853865 ENSXETP00000018120 0.541
7706427 ENSXETP00000018123 0.1149
13259535 ENSXETP00000018125 0.2407
4502249 ENSXETP00000018126 0.2506
40548387 ENSXETP00000018137 0.3752
55741641 ENSXETP00000018146 0.2342
31982933 ENSXETP00000018149 0.4143
38045938 ENSXETP00000050608 0.1978
19923667 ENSXETP00000050610 0.4406
46409274 ENSXETP00000050611 2.1576
4507161 ENSXETP00000050621 0.3958
40548425 ENSXETP00000002586 0.7166
13128972 ENSXETP00000002593 0.315
4506741 ENSXETP00000002601 0.0159
21359816 ENSXETP00000002605 0.9537
6005914 ENSXETP00000046574 1.0563
38424073 ENSXETP00000046588 0.463
89034303 ENSXETP00000046598 0.6493
21361820 ENSXETP00000046600 0.6538
11863154 ENSXETP00000046606 0.1365
42794011 ENSXETP00000046613 0.2543
42716277 ENSXETP00000046624 0.5369
39725944 ENSXETP00000046628 0.4085
20143975 ENSXETP00000046632 0.62
25777608 ENSXETP00000046634 0.7353
21630285 ENSXETP00000046641 1.1803
75905487 ENSXETP00000053078 1.7846
52426745 ENSXETP00000046653 0.3138
71274107 ENSXETP00000046661 2.2104
14149712 ENSXETP00000046674 0.7603
13899255 ENSXETP00000046684 1.1194
28565285 ENSXETP00000046566 0.2979
19923362 ENSXETP00000046686 1.6478
42560231 ENSXETP00000020300 0.4986
17402909 ENSXETP00000020310 1.0873
30425438 ENSXETP00000037063 0.5319
7662088 ENSXETP00000037075 0.6146
29029595 ENSXETP00000037110 0.15
28376668 ENSXETP00000037150 0.5622
56693215 ENSXETP00000037162 0.2632
18860898 ENSXETP00000022677 0.3968
113426295 ENSXETP00000022682 2.6879
38348244 ENSXETP00000001227 1.2455
20270363 ENSXETP00000018914 0.9064
8051584 ENSXETP00000018893 0.7029
6005924 ENSXETP00000018934 0.4026
68051728 ENSXETP00000018928 0.7411
113415080 ENSXETP00000018950 0.3042
56550043 ENSXETP00000018954 0.2777
4503747 ENSXETP00000018967 0.255
4826698 ENSXETP00000018976 0.7307
47271495 ENSXETP00000018982 0.3267
5902066 ENSXETP00000054594 0.6627
31543452 ENSXETP00000018994 0.2543
4505687 ENSXETP00000019009 0.189
40255153 ENSXETP00000019002 0.0616
89274173 ENSXETP00000019014 0.8962
113414897 ENSXETP00000019031 0.2101
6912242 ENSXETP00000019056 0.2108
4504367 ENSXETP00000019070 0.7039
64762402 ENSXETP00000054424 0.6059
23238188 ENSXETP00000025315 0.2309
4557413 ENSXETP00000025317 0.5147
15451856 ENSXETP00000054421 0.2807
42741655 ENSXETP00000047038 0.5615
5453599 ENSXETP00000047045 0.0972
11761624 ENSXETP00000047064 0.1101
18640738 ENSXETP00000047112 0.9436
90421313 ENSXETP00000047145 0.2832
7706425 ENSXETP00000047201 0.024
7662474 ENSXETP00000047217 1.1032
51241788 ENSXETP00000002073 1.4628
38201659 ENSXETP00000049164 0.0453
17402914 ENSXETP00000049175 0.2131
7661714 ENSXETP00000049183 0.2805
13027640 ENSXETP00000049211 0.3692
91208428 ENSXETP00000049207 0.5498
66912166 ENSXETP00000049215 0.2825
57546902 ENSXETP00000049218 0.171
19923838 ENSXETP00000049225 0.6223
4504567 ENSXETP00000007697 0.554
4503733 ENSXETP00000007706 0.1902
12232437 ENSXETP00000007700 0.6751
5031815 ENSXETP00000007708 0.2426
6912230 ENSXETP00000007711 0.8607
6005768 ENSXETP00000007714 0.0087
113426193 ENSXETP00000007717 0.7728
11055976 ENSXETP00000007718 0.6871
21553311 ENSXETP00000007732 0.6074
4504503 ENSXETP00000007728 1.2629
5031919 ENSXETP00000026671 0.3776
6912498 ENSXETP00000028968 0.4443
4557647 ENSXETP00000054881 0.2857
4557647 ENSXETP00000054879 0.2857
27436996 ENSXETP00000029076 0.2968
18379353 ENSXETP00000029087 0.7357
7662256 ENSXETP00000029152 0.3215
38327644 ENSXETP00000029191 0.9972
21624607 ENSXETP00000029195 0.3216
31542246 ENSXETP00000029238 0.2726
24307889 ENSXETP00000029355 0.3201
13899332 ENSXETP00000029363 0.4355
31543641 ENSXETP00000012149 0.5788
23111030 ENSXETP00000045165 0.0586
5174579 ENSXETP00000045155 0.8311
4504005 ENSXETP00000055497 0.3575
42475941 ENSXETP00000045087 0.3016
34932414 ENSXETP00000045057 0.2679
46249393 ENSXETP00000015220 0.2996
46249393 ENSXETP00000055489 0.2996
20357585 ENSXETP00000050067 0.0471
32307148 ENSXETP00000050109 0.0416
32307150 ENSXETP00000050107 0.042
4557663 ENSXETP00000050132 0.7923
4505561 ENSXETP00000050144 0.8856
4757776 ENSXETP00000050169 0.6711
4503449 ENSXETP00000014378 0.348
56676337 ENSXETP00000014380 0.6856
4758248 ENSXETP00000014387 0.2745
18699724 ENSXETP00000001781 0.4365
32171225 ENSXETP00000001779 0.8973
24308336 ENSXETP00000001778 0.1736
38348256 ENSXETP00000058230 0.7991
24308380 ENSXETP00000001767 0.1816
13540557 ENSXETP00000002322 0.2542
24308039 ENSXETP00000002320 0.5316
4503107 ENSXETP00000002319 1.602
5729832 ENSXETP00000002317 0.2132
4507361 ENSXETP00000040587 0.0895
38201714 ENSXETP00000019204 0.0689
63252896 ENSXETP00000054358 0.1604
4507651 ENSXETP00000019156 0.1105
16933567 ENSXETP00000019168 0.0446
16930817 ENSXETP00000019149 0.2728
4758494 ENSXETP00000019115 1.3408
4504039 ENSXETP00000019098 0.6504
89052450 ENSXETP00000028316 0.4011
29150261 ENSXETP00000054341 1.0151
14249260 ENSXETP00000039669 0.992
4506367 ENSXETP00000028304 0.0183
32306513 ENSXETP00000028294 0.2579
6997249 ENSXETP00000039895 0.2621
6912268 ENSXETP00000039869 0.349
45387949 ENSXETP00000039863 0.2461
52138747 ENSXETP00000039384 0.5104
45387931 ENSXETP00000039386 0.7152
41281466 ENSXETP00000039388 0.6154
88014609 ENSXETP00000039392 1.3759
19718786 ENSXETP00000039408 0.6766
7706212 ENSXETP00000039412 0.2819
84370252 ENSXETP00000039418 0.3643
113417088 ENSXETP00000039423 0.6739
6681762 ENSXETP00000055346 0.3503
13259527 ENSXETP00000039449 0.8225
11545863 ENSXETP00000039505 0.3033
23510379 ENSXETP00000036652 0.0477
58743367 ENSXETP00000036659 0.4284
42476212 ENSXETP00000055342 0.9861
23397475 ENSXETP00000036664 0.9011
4758392 ENSXETP00000036667 0.5878
20070130 ENSXETP00000036668 0.0386
12746412 ENSXETP00000036670 0.1412
50980309 ENSXETP00000036673 0.4854
4505461 ENSXETP00000011068 0.0697
4504373 ENSXETP00000011070 0.6248
19923640 ENSXETP00000011073 0.4436
7662677 ENSXETP00000011074 0.0236
7706127 ENSXETP00000055327 0.49
4557643 ENSXETP00000011082 0.3266
14165452 ENSXETP00000011086 0.1032
7705344 ENSXETP00000011088 0.986
22748865 ENSXETP00000007274 1.3026
5729887 ENSXETP00000007241 0.5285
4758326 ENSXETP00000007247 1.0474
4503637 ENSXETP00000007235 0.8507
14249726 ENSXETP00000047995 0.5282
4502141 ENSXETP00000048002 0.677
4505217 ENSXETP00000048018 0.8955
4505215 ENSXETP00000048042 0.8451
4505209 ENSXETP00000048073 0.4878
14150015 ENSXETP00000048076 0.1203
13376808 ENSXETP00000023030 0.3743
58761537 ENSXETP00000046246 0.4307
58761537 ENSXETP00000055458 0.4307
38327516 ENSXETP00000046265 0.3222
4504211 ENSXETP00000040039 0.294
22748919 ENSXETP00000040023 0.8679
20270315 ENSXETP00000031718 0.5877
34222112 ENSXETP00000031713 0.5472
31542943 ENSXETP00000031699 0.5409
4557237 ENSXETP00000031684 0.305
4505431 ENSXETP00000031680 1.4367
20336199 ENSXETP00000031676 0.4318
40255123 ENSXETP00000031657 1.0417
33859779 ENSXETP00000031650 0.3483
13514831 ENSXETP00000031638 0.4178
4757834 ENSXETP00000049425 0.5459
18780273 ENSXETP00000049244 0.5471
10835091 ENSXETP00000015399 0.1593
46195725 ENSXETP00000015395 0.607
4557639 ENSXETP00000003414 0.2013
46409444 ENSXETP00000003417 1.4437
51479184 ENSXETP00000003402 0.2253
4557625 ENSXETP00000034936 0.1789
11464975 ENSXETP00000034904 0.2897
45269133 ENSXETP00000057127 1.2351
53692184 ENSXETP00000034875 0.2106
27477122 ENSXETP00000034865 0.5983
7662639 ENSXETP00000034844 0.637
61743952 ENSXETP00000034836 0.4425
13375793 ENSXETP00000034823 2.2744
40255119 ENSXETP00000036560 0.3705
7705630 ENSXETP00000057505 0.8025
20127642 ENSXETP00000057503 0.5147
16753203 ENSXETP00000036574 0.2511
48427669 ENSXETP00000036575 0.9768
28875795 ENSXETP00000057497 0.3177
28875795 ENSXETP00000036577 0.3177
14165435 ENSXETP00000025646 0.4472
13376427 ENSXETP00000025647 0.927
11545853 ENSXETP00000057490 0.543
55956790 ENSXETP00000025663 0.8945
21361306 ENSXETP00000025668 0.0352
7662452 ENSXETP00000025671 0.3745
58331272 ENSXETP00000038100 0.8043
89363047 ENSXETP00000038156 0.1529
23110960 ENSXETP00000057468 0.5435
22907028 ENSXETP00000038177 0.1766
24432058 ENSXETP00000038190 0.5398
56118236 ENSXETP00000038201 1.3185
4506247 ENSXETP00000032466 0.2267
58219008 ENSXETP00000057457 0.2688
77732518 ENSXETP00000057455 1.0291
4557649 ENSXETP00000032475 0.754
20589961 ENSXETP00000032477 1.0831
24233572 ENSXETP00000032486 0.7775
24307947 ENSXETP00000032488 1.0565
4885219 ENSXETP00000049305 0.1195
7110593 ENSXETP00000049289 0.2002
24497467 ENSXETP00000049285 0.2064
29469071 ENSXETP00000049283 0.9091
20270331 ENSXETP00000008822 0.5965
23346420 ENSXETP00000008817 0.4959
89057642 ENSXETP00000054330 1.1106
9506597 ENSXETP00000009917 1.7643
38176287 ENSXETP00000009918 0.6069
59889578 ENSXETP00000009930 0.8154
25777635 ENSXETP00000009941 0.4388
89056881 ENSXETP00000010001 1.0989
13129062 ENSXETP00000010004 1.8392
31542862 ENSXETP00000010005 0.4589
4504131 ENSXETP00000023240 0.2996
5803048 ENSXETP00000023269 0.1066
32171254 ENSXETP00000023272 0.7731
4503563 ENSXETP00000042569 0.6411
4503563 ENSXETP00000023274 0.6411
22749217 ENSXETP00000023276 2.6058
66932923 ENSXETP00000022109 0.857
13384594 ENSXETP00000022134 0.2218
22027554 ENSXETP00000022146 0.6246
31563386 ENSXETP00000022238 0.9294
9994187 ENSXETP00000053234 0.5442
4504023 ENSXETP00000042278 0.0985
32526911 ENSXETP00000053230 0.5145
40254921 ENSXETP00000026612 0.5995
85986601 ENSXETP00000042218 0.3744
4758312 ENSXETP00000042213 0.2183
4826932 ENSXETP00000042209 0.2932
88976701 ENSXETP00000026247 0.1255
28376619 ENSXETP00000026246 0.2566
4505445 ENSXETP00000010668 0.2663
5453796 ENSXETP00000010624 0.3979
8922923 ENSXETP00000010618 0.5792
8923613 ENSXETP00000037196 0.3417
22749369 ENSXETP00000037194 0.9056
4503009 ENSXETP00000037128 0.2419
22547221 ENSXETP00000037102 0.153
4826752 ENSXETP00000029431 0.6145
13376400 ENSXETP00000029419 0.1636
113418767 ENSXETP00000057086 0.611
22027486 ENSXETP00000029407 0.1584
31652244 ENSXETP00000029404 0.7443
113429617 ENSXETP00000029402 1.1708
25092725 ENSXETP00000029401 0.6602
30089919 ENSXETP00000029397 0.5729
7706310 ENSXETP00000057073 0.09
72534682 ENSXETP00000000477 0.1785
59859885 ENSXETP00000057070 0.065
113411552 ENSXETP00000000481 0.5273
12667788 ENSXETP00000000487 0.1598
21361403 ENSXETP00000057059 0.245
22095386 ENSXETP00000000505 0.4773
4504437 ENSXETP00000000511 0.6656
23510448 ENSXETP00000000515 0.1506
51317370 ENSXETP00000000518 0.2745
21314769 ENSXETP00000057052 0.5705
4502769 ENSXETP00000057051 0.4564
19923553 ENSXETP00000000523 0.0682
50845414 ENSXETP00000057046 0.7677
14269566 ENSXETP00000049671 0.8437
5453918 ENSXETP00000049673 0.2795
4503719 ENSXETP00000049676 0.3311
89059920 ENSXETP00000049682 0.1411
11559925 ENSXETP00000049688 0.452
50345997 ENSXETP00000049706 0.2552
20149698 ENSXETP00000049711 0.4792
20336761 ENSXETP00000057031 0.7543
4506403 ENSXETP00000049717 1.1966
20149629 ENSXETP00000049718 0.1382
13540612 ENSXETP00000057028 1.0628
39979638 ENSXETP00000049721 0.1042
75709198 ENSXETP00000030798 0.5092
75709198 ENSXETP00000030797 0.5092
75709198 ENSXETP00000030796 0.5092
72534726 ENSXETP00000030792 0.5601
21361851 ENSXETP00000030789 0.5227
8923173 ENSXETP00000030785 0.4848
40254898 ENSXETP00000030768 1.3899
13376816 ENSXETP00000030765 0.1476
7669548 ENSXETP00000046112 0.3359
71061468 ENSXETP00000046113 2.5792
66933014 ENSXETP00000046114 0.3058
47271479 ENSXETP00000046115 0.3599
56605994 ENSXETP00000046116 0.1032
4507775 ENSXETP00000046120 0.0
84798622 ENSXETP00000056838 0.6712
34577122 ENSXETP00000046127 0.5041
32484981 ENSXETP00000046140 1.9159
24586665 ENSXETP00000056835 0.6319
6715568 ENSXETP00000024403 0.0165
21687001 ENSXETP00000024407 1.2462
31542691 ENSXETP00000024413 0.2843
4557763 ENSXETP00000020494 0.613
7657007 ENSXETP00000020497 0.4396
71565154 ENSXETP00000020485 0.1687
24308009 ENSXETP00000020516 0.1044
4503535 ENSXETP00000020526 0.0923
21264583 ENSXETP00000020527 0.0432
4504831 ENSXETP00000000469 0.1208
8922621 ENSXETP00000000465 0.752
10092667 ENSXETP00000000464 0.651
62122867 ENSXETP00000000458 0.3872
62122867 ENSXETP00000000457 0.3872
4507373 ENSXETP00000000453 0.9564
4506465 ENSXETP00000000451 0.4053
27597061 ENSXETP00000000438 0.2317
15812226 ENSXETP00000000416 0.8693
15812222 ENSXETP00000000419 0.8346
50409691 ENSXETP00000031599 1.9321
11321603 ENSXETP00000031605 0.718
34098970 ENSXETP00000031597 0.6496
52352803 ENSXETP00000031595 0.7055
7661996 ENSXETP00000031524 0.341
7661566 ENSXETP00000053698 0.0796
7705576 ENSXETP00000031497 0.7151
5453950 ENSXETP00000031452 0.1107
8922728 ENSXETP00000031387 0.5098
7019545 ENSXETP00000031442 0.5206
4502263 ENSXETP00000031433 0.2347
42655608 ENSXETP00000031422 0.4299
36030946 ENSXETP00000031391 0.6626
7661708 ENSXETP00000031412 0.3741
31982921 ENSXETP00000031407 0.5261
19923723 ENSXETP00000031400 0.4927
21359846 ENSXETP00000050119 0.1354
34328899 ENSXETP00000050094 0.4438
55770834 ENSXETP00000050022 2.1499
14589851 ENSXETP00000050010 0.2481
4507997 ENSXETP00000050009 0.566
14790190 ENSXETP00000050000 0.1204
8923427 ENSXETP00000025532 0.9989
22748849 ENSXETP00000025533 0.9451
4506913 ENSXETP00000025535 0.1942
13027612 ENSXETP00000025536 0.3317
31542785 ENSXETP00000025537 0.8269
40254978 ENSXETP00000025538 0.2785
14249128 ENSXETP00000025541 0.5798
6912276 ENSXETP00000025544 0.037
18959212 ENSXETP00000045469 0.3157
5453870 ENSXETP00000045488 0.3459
4557695 ENSXETP00000045513 0.8937
13375785 ENSXETP00000045522 0.8507
32189371 ENSXETP00000055977 0.2055
4758010 ENSXETP00000045529 0.2626
5729947 ENSXETP00000055973 0.4437
30410720 ENSXETP00000045538 0.14
30410716 ENSXETP00000055960 0.1413
50083279 ENSXETP00000045555 0.7758
45580730 ENSXETP00000012366 0.9734
5453539 ENSXETP00000012371 0.2534
29570798 ENSXETP00000012387 0.2363
113420325 ENSXETP00000012392 0.251
33188437 ENSXETP00000012437 0.2587
94721265 ENSXETP00000012441 0.2403
30410788 ENSXETP00000000404 0.067
14141193 ENSXETP00000019794 0.0104
19913416 ENSXETP00000019803 0.1526
61888836 ENSXETP00000019804 1.0426
4505933 ENSXETP00000019806 0.3252
85362735 ENSXETP00000000613 0.3278
14861860 ENSXETP00000000597 1.1083
50428940 ENSXETP00000000590 0.4407
11225266 ENSXETP00000000547 0.7617
32189362 ENSXETP00000000533 0.2463
38348240 ENSXETP00000026853 0.9156
40538794 ENSXETP00000026974 1.0094
13775198 ENSXETP00000026971 0.5714
21703362 ENSXETP00000026970 1.3733
89886227 ENSXETP00000026963 0.7581
13375938 ENSXETP00000026953 0.4334
45580738 ENSXETP00000026944 0.4131
113425110 ENSXETP00000010431 0.2911
20149547 ENSXETP00000026921 0.1403
21264575 ENSXETP00000044722 0.3313
21361771 ENSXETP00000044719 1.0238
88759337 ENSXETP00000044714 0.5343
5729953 ENSXETP00000044704 0.4187
22748787 ENSXETP00000044697 1.2274
27777632 ENSXETP00000044689 0.26
14249614 ENSXETP00000044683 1.0765
14149779 ENSXETP00000044676 0.3264
22095349 ENSXETP00000044667 0.2517
11386183 ENSXETP00000044664 0.4415
71274144 ENSXETP00000040553 0.6455
8923053 ENSXETP00000044632 0.2598
40254957 ENSXETP00000044617 1.223
7705411 ENSXETP00000044586 0.3348
13435375 ENSXETP00000044566 0.489
5032153 ENSXETP00000044540 0.2378
4501993 ENSXETP00000018518 0.2409
19923440 ENSXETP00000018528 0.1573
11128019 ENSXETP00000018532 0.1627
4557457 ENSXETP00000054207 0.2942
38373695 ENSXETP00000018545 0.4784
74271832 ENSXETP00000018568 0.5465
38504671 ENSXETP00000018579 0.4547
58761500 ENSXETP00000018601 0.164
38373693 ENSXETP00000018611 0.3109
88999586 ENSXETP00000016376 0.7053
82880648 ENSXETP00000016378 0.4124
5901914 ENSXETP00000016383 0.2075
4505689 ENSXETP00000016395 0.1945
4557675 ENSXETP00000016407 0.5491
4758168 ENSXETP00000016414 0.3578
40385867 ENSXETP00000016416 0.3234
74319831 ENSXETP00000016421 0.3209
21361103 ENSXETP00000040789 0.1623
24307879 ENSXETP00000043746 0.109
19923603 ENSXETP00000040828 0.5835
13376511 ENSXETP00000040771 0.4219
29826294 ENSXETP00000040858 0.5061
58331246 ENSXETP00000040862 0.1594
51468067 ENSXETP00000054194 0.3876
20428779 ENSXETP00000040866 0.3221
40255163 ENSXETP00000040888 0.2997
92859575 ENSXETP00000040971 0.2502
40255071 ENSXETP00000040956 0.3858
56606064 ENSXETP00000040976 0.6145
113413327 ENSXETP00000041055 1.3186
42560244 ENSXETP00000040968 0.18
31377837 ENSXETP00000041063 1.0659
42741669 ENSXETP00000040965 0.3013
42741669 ENSXETP00000040924 0.3013
113414081 ENSXETP00000041080 0.0984
31791053 ENSXETP00000019326 1.2919
38679884 ENSXETP00000019319 0.2661
24308187 ENSXETP00000057164 0.464
4757886 ENSXETP00000007508 0.8455
6912584 ENSXETP00000007502 0.1125
4503825 ENSXETP00000007494 0.149
5902010 ENSXETP00000057156 1.0439
22538387 ENSXETP00000007486 0.6437
4503243 ENSXETP00000007437 0.1731
14149773 ENSXETP00000007413 1.1956
4505725 ENSXETP00000007412 0.9563
33859837 ENSXETP00000007410 1.2309
88759346 ENSXETP00000040101 0.2758
4502741 ENSXETP00000040108 0.0978
51339291 ENSXETP00000030374 0.92
86439957 ENSXETP00000030379 0.6667
62865871 ENSXETP00000030392 0.1417
5730091 ENSXETP00000030406 0.9796
11386179 ENSXETP00000030408 0.1808
5031611 ENSXETP00000057139 0.5342
33943101 ENSXETP00000011243 1.6759
4503189 ENSXETP00000011263 0.9129
88853867 ENSXETP00000011280 0.716
9257240 ENSXETP00000011301 0.5753
4885407 ENSXETP00000011327 0.3244
4505375 ENSXETP00000011343 0.3657
25952122 ENSXETP00000011346 0.3492
94536838 ENSXETP00000011356 0.1428
33286418 ENSXETP00000053443 0.1122
33286418 ENSXETP00000011367 0.1122
33286420 ENSXETP00000011366 0.1297
33942066 ENSXETP00000011368 0.9372
66347845 ENSXETP00000011404 0.3322
5902012 ENSXETP00000011386 0.3043
7657395 ENSXETP00000011393 0.4583
22035665 ENSXETP00000021405 0.0916
63252898 ENSXETP00000021409 0.0635
24119203 ENSXETP00000003279 0.2039
26051231 ENSXETP00000021411 0.5965
4506711 ENSXETP00000053425 0.0501
7706563 ENSXETP00000021414 0.0573
55770886 ENSXETP00000021444 0.1851
42794273 ENSXETP00000021454 1.8974
62422573 ENSXETP00000021459 0.1062
40353247 ENSXETP00000021491 0.4835
5031777 ENSXETP00000021498 0.1669
27477105 ENSXETP00000021525 0.5164
4758052 ENSXETP00000021536 0.1881
42542381 ENSXETP00000021625 0.6743
83025109 ENSXETP00000021629 0.6924
19923939 ENSXETP00000053421 0.7439
7657609 ENSXETP00000033433 0.0286
7662000 ENSXETP00000033472 0.759
5032201 ENSXETP00000033417 0.2016
16507198 ENSXETP00000033493 0.4225
21956641 ENSXETP00000033504 0.2815
4503607 ENSXETP00000033500 0.2589
29789401 ENSXETP00000033517 0.1292
62198232 ENSXETP00000033534 0.4383
23238254 ENSXETP00000033674 0.5665
4502099 ENSXETP00000054277 0.0869
21687151 ENSXETP00000009437 0.5046
5729875 ENSXETP00000009432 0.3014
46409356 ENSXETP00000009427 2.8856
19923430 ENSXETP00000009422 0.9038
58743369 ENSXETP00000009421 0.0987
46195792 ENSXETP00000005074 1.2778
63025214 ENSXETP00000054273 0.2448
71143137 ENSXETP00000016891 0.1352
28872761 ENSXETP00000016892 0.1792
4557896 ENSXETP00000016895 0.2569
4885171 ENSXETP00000016898 1.2666
22296884 ENSXETP00000016899 0.0546
4557659 ENSXETP00000016900 0.4655
87162461 ENSXETP00000042503 0.8312
4503765 ENSXETP00000042153 0.1354
4503765 ENSXETP00000042520 0.1354
29789407 ENSXETP00000010842 0.6653
23308579 ENSXETP00000047074 0.1315
4506633 ENSXETP00000053141 0.0504
22027471 ENSXETP00000047065 0.6636
13129044 ENSXETP00000047080 0.2734
32189394 ENSXETP00000053137 0.0966
91176325 ENSXETP00000047091 0.9741
4506449 ENSXETP00000047102 0.2222
20336214 ENSXETP00000047131 0.4547
46409324 ENSXETP00000047144 0.597
6912506 ENSXETP00000047158 0.2941
4507507 ENSXETP00000047184 0.4036
4885615 ENSXETP00000047236 1.302
14150139 ENSXETP00000047260 0.6007
113431303 ENSXETP00000047266 0.5764
52353302 ENSXETP00000047267 0.794
39540512 ENSXETP00000047274 0.9464
7661820 ENSXETP00000053130 0.1054
32129199 ENSXETP00000047281 0.3867
5031613 ENSXETP00000047288 0.2083
41281527 ENSXETP00000020788 0.2452
31542504 ENSXETP00000020793 0.5349
5902084 ENSXETP00000020810 1.3672
16936528 ENSXETP00000020815 0.1158
4506371 ENSXETP00000004928 0.0739
74099694 ENSXETP00000020827 0.7603
33636754 ENSXETP00000020847 0.2989
113415703 ENSXETP00000020851 0.0551
54792100 ENSXETP00000020881 0.5038
5453842 ENSXETP00000020897 0.1091
14249452 ENSXETP00000020903 0.4508
14149680 ENSXETP00000020915 0.7838
14149680 ENSXETP00000020919 0.7838
88999583 ENSXETP00000053109 0.3279
21237805 ENSXETP00000020938 0.168
37588861 ENSXETP00000020954 0.0489
13129048 ENSXETP00000053108 0.2021
27734777 ENSXETP00000020956 0.9469
24233530 ENSXETP00000020976 0.5066
13376737 ENSXETP00000020982 0.5406
38327627 ENSXETP00000020990 0.0757
7657176 ENSXETP00000020996 0.3711
13376840 ENSXETP00000020997 0.1729
91199546 ENSXETP00000037999 0.9792
4503955 ENSXETP00000037986 0.1624
21361559 ENSXETP00000033933 0.0052
13375848 ENSXETP00000033941 0.6489
47271493 ENSXETP00000033970 0.861
37539465 ENSXETP00000033971 0.8668
25952108 ENSXETP00000033978 0.2158
10190746 ENSXETP00000033984 0.2786
21687100 ENSXETP00000017518 0.1487
56606133 ENSXETP00000024928 0.6498
55743161 ENSXETP00000017537 0.1818
11321565 ENSXETP00000017554 0.5845
7661916 ENSXETP00000017555 0.6628
29568086 ENSXETP00000019527 2.1629
13491168 ENSXETP00000019533 0.1679
4757764 ENSXETP00000056231 0.095
68800430 ENSXETP00000019536 1.0957
48475062 ENSXETP00000019537 0.8661
11345458 ENSXETP00000056228 1.0673
4502153 ENSXETP00000019545 0.776
5454094 ENSXETP00000038688 0.0655
16506291 ENSXETP00000038694 0.0744
4758040 ENSXETP00000054965 0.569
63025193 ENSXETP00000038716 0.9813
24432085 ENSXETP00000038721 1.1419
35493782 ENSXETP00000038738 0.0529
27262636 ENSXETP00000038757 0.9823
4826924 ENSXETP00000054956 0.095
4826924 ENSXETP00000054955 0.095
71143130 ENSXETP00000038773 1.93
16507243 ENSXETP00000054954 1.1221
56790297 ENSXETP00000032125 0.1695
113420164 ENSXETP00000032123 0.4936
33946282 ENSXETP00000032135 0.3441
113420162 ENSXETP00000032144 0.7182
6912622 ENSXETP00000032142 0.7602
32483371 ENSXETP00000032158 0.225
16507960 ENSXETP00000032171 1.0559
45439339 ENSXETP00000032182 0.1479
42476195 ENSXETP00000032198 0.5943
42794263 ENSXETP00000032204 1.0841
28329422 ENSXETP00000031916 0.0287
16306483 ENSXETP00000031925 0.8013
40254879 ENSXETP00000031929 0.469
24308165 ENSXETP00000031939 0.0968
24308279 ENSXETP00000031947 0.2764
56606066 ENSXETP00000031954 0.2162
4826655 ENSXETP00000031957 0.2961
4503301 ENSXETP00000031959 0.5487
33356172 ENSXETP00000031963 1.5055
4757890 ENSXETP00000031990 0.385
56699482 ENSXETP00000041949 0.2193
24762239 ENSXETP00000041947 0.2471
55749742 ENSXETP00000041934 0.0925
46249412 ENSXETP00000038442 0.4588
42476022 ENSXETP00000055623 0.5621
61744456 ENSXETP00000038397 0.1508
11321613 ENSXETP00000038390 0.4286
6005938 ENSXETP00000048239 0.1579
33667038 ENSXETP00000048227 0.5204
113412709 ENSXETP00000048225 0.1285
12232479 ENSXETP00000055609 0.4033
38348390 ENSXETP00000048223 0.4444
21359974 ENSXETP00000055605 0.4161
21493022 ENSXETP00000055603 1.5811
89033869 ENSXETP00000030487 0.3024
5031697 ENSXETP00000045089 0.4436
4758762 ENSXETP00000045103 0.2123
60499021 ENSXETP00000045120 0.2729
7705668 ENSXETP00000045147 0.2027
73747877 ENSXETP00000045153 0.0631
4759274 ENSXETP00000045160 0.1805
4507399 ENSXETP00000041379 0.0892
5729997 ENSXETP00000007309 0.1302
40255176 ENSXETP00000056859 1.6944
21040261 ENSXETP00000029969 0.9071
4505117 ENSXETP00000029954 0.1573
39545577 ENSXETP00000048413 0.2864
4502351 ENSXETP00000048381 1.0507
89276769 ENSXETP00000048441 0.2256
4505145 ENSXETP00000048456 0.2851
8922122 ENSXETP00000048363 0.432
4885457 ENSXETP00000048372 0.0818
5174497 ENSXETP00000048464 0.5622
28558977 ENSXETP00000046384 0.6541
13129060 ENSXETP00000046386 0.3728
89353783 ENSXETP00000029579 1.2458
52138513 ENSXETP00000029591 0.2199
56090535 ENSXETP00000029597 1.3386
8923936 ENSXETP00000029601 0.5302
75709192 ENSXETP00000054428 0.4236
20070199 ENSXETP00000029647 0.2055
19923969 ENSXETP00000029677 0.3274
4507035 ENSXETP00000029698 0.6305
113428193 ENSXETP00000054419 1.5098
113428218 ENSXETP00000054418 1.608
46409414 ENSXETP00000029715 0.6696
14149803 ENSXETP00000029734 0.4109
4759224 ENSXETP00000029739 0.2288
55925468 ENSXETP00000029814 0.7758
24308231 ENSXETP00000035552 0.1149
19924159 ENSXETP00000028289 0.6994
17318561 ENSXETP00000028300 0.6209
113416398 ENSXETP00000045862 2.5714
8567330 ENSXETP00000041525 1.2381
21450719 ENSXETP00000050994 1.1359
89058790 ENSXETP00000050999 3.5541
4758034 ENSXETP00000051002 0.2718
113431229 ENSXETP00000051223 0.1185
89257346 ENSXETP00000055648 0.7538
113420199 ENSXETP00000051231 0.1565
50345870 ENSXETP00000051232 0.6256
4506669 ENSXETP00000051233 0.2067
29171734 ENSXETP00000051244 0.0309
24476013 ENSXETP00000051249 0.1012
8393116 ENSXETP00000017452 0.4062
40255276 ENSXETP00000051264 0.3287
78190492 ENSXETP00000051268 4.6927
29789058 ENSXETP00000035914 0.6956
113416819 ENSXETP00000035909 0.1113
33519455 ENSXETP00000032976 0.321
4507467 ENSXETP00000032971 0.3814
57164964 ENSXETP00000036209 0.3806
4504721 ENSXETP00000036165 0.8036
4507005 ENSXETP00000036160 0.3929
19923181 ENSXETP00000036149 0.6434
4507531 ENSXETP00000012947 0.8609
54792131 ENSXETP00000012929 0.9718
61743922 ENSXETP00000012915 0.6149
8922931 ENSXETP00000012905 0.58
5174533 ENSXETP00000012901 0.3539
16306537 ENSXETP00000012885 0.274
27734873 ENSXETP00000052093 0.1295
23943868 ENSXETP00000052084 0.2048
72198189 ENSXETP00000052058 0.542
72198346 ENSXETP00000052056 0.5871
4503817 ENSXETP00000052055 0.2639
17865802 ENSXETP00000001412 0.1408
4505789 ENSXETP00000057493 0.8304
41152086 ENSXETP00000001399 0.6355
13489087 ENSXETP00000001376 0.5974
4504031 ENSXETP00000001321 0.1266
4503735 ENSXETP00000001313 0.2844
4557595 ENSXETP00000001301 0.2141
32526907 ENSXETP00000057476 0.4459
12545404 ENSXETP00000056666 2.806
22547136 ENSXETP00000047748 0.7087
46094074 ENSXETP00000047708 0.5758
4503351 ENSXETP00000047703 0.3203
49472822 ENSXETP00000047701 0.1816
23463303 ENSXETP00000047746 1.3634
47174861 ENSXETP00000047742 0.6649
7657478 ENSXETP00000047722 0.7442
8922979 ENSXETP00000047716 0.8261
62865649 ENSXETP00000048636 0.7391
13376162 ENSXETP00000048626 0.825
7657122 ENSXETP00000048624 1.2738
34850074 ENSXETP00000048619 0.3657
8922534 ENSXETP00000048602 0.84
33149331 ENSXETP00000048590 0.1977
22907060 ENSXETP00000048574 0.7038
21361728 ENSXETP00000048560 0.1788
33186901 ENSXETP00000048541 0.5181
5902064 ENSXETP00000056630 0.6451
17402896 ENSXETP00000002461 0.4985
30089948 ENSXETP00000002455 0.4886
15147333 ENSXETP00000056617 0.13
88703045 ENSXETP00000056615 1.7846
88703045 ENSXETP00000005755 1.7846
47777319 ENSXETP00000002451 0.2819
6912642 ENSXETP00000056608 0.2682
11140817 ENSXETP00000002447 0.6774
113430324 ENSXETP00000002445 0.5323
4758944 ENSXETP00000002443 1.2848
113430278 ENSXETP00000002157 0.0564
8922940 ENSXETP00000002442 0.1636
5453932 ENSXETP00000002439 0.0174
4557273 ENSXETP00000020772 0.6201
61742819 ENSXETP00000041281 0.2228
51036609 ENSXETP00000030868 0.5042
8923040 ENSXETP00000041295 0.6833
4504695 ENSXETP00000041302 0.4044
22749371 ENSXETP00000041310 0.3409
39995076 ENSXETP00000041337 0.0872
55742730 ENSXETP00000003198 0.2559
23503267 ENSXETP00000003199 0.6141
4504723 ENSXETP00000003210 0.4857
14790115 ENSXETP00000003215 0.611
22749373 ENSXETP00000003206 0.8285
55749577 ENSXETP00000009435 0.116
33620759 ENSXETP00000003282 0.7739
32171201 ENSXETP00000054652 0.8377
7656883 ENSXETP00000003294 0.3041
41352709 ENSXETP00000003305 0.3669
24234711 ENSXETP00000029210 0.1096
36951116 ENSXETP00000029245 0.8095
13129088 ENSXETP00000029297 0.2229
4503491 ENSXETP00000029311 1.1082
38348328 ENSXETP00000052039 0.8262
5730019 ENSXETP00000052032 0.379
15011916 ENSXETP00000052038 0.1439
4504579 ENSXETP00000052014 1.1027
21361944 ENSXETP00000052027 0.506
14916485 ENSXETP00000052017 0.3715
21361757 ENSXETP00000054553 0.3448
33563370 ENSXETP00000052013 1.1809
21361969 ENSXETP00000052010 0.9373
38016158 ENSXETP00000051998 0.4532
7705401 ENSXETP00000051994 0.5469
52426735 ENSXETP00000033952 0.0725
40254962 ENSXETP00000033885 0.5188
40254471 ENSXETP00000023201 0.3077
12007650 ENSXETP00000023176 0.179
4758766 ENSXETP00000008730 0.2498
21687159 ENSXETP00000008736 0.9087
24308265 ENSXETP00000008737 0.163
7662659 ENSXETP00000008746 0.5791
7706595 ENSXETP00000008749 0.5918
56912182 ENSXETP00000008750 0.1822
4826720 ENSXETP00000008752 0.4358
61744430 ENSXETP00000008757 0.2384
19923963 ENSXETP00000013862 0.8356
67782328 ENSXETP00000045104 0.4231
4557269 ENSXETP00000013869 0.2207
29648315 ENSXETP00000013872 0.1832
29648315 ENSXETP00000013871 0.1832
4506411 ENSXETP00000013875 0.4117
27881484 ENSXETP00000013876 0.7258
4885637 ENSXETP00000013885 0.4494
51173873 ENSXETP00000013886 0.6342
7705433 ENSXETP00000056993 0.0484
31324577 ENSXETP00000013892 0.8303
21362072 ENSXETP00000013893 1.1027
11527390 ENSXETP00000013895 0.0637
5902104 ENSXETP00000013902 0.2949
21361971 ENSXETP00000029905 0.8244
52486251 ENSXETP00000013911 0.6349
63259329 ENSXETP00000013922 0.1853
63259329 ENSXETP00000013921 0.1853
23199991 ENSXETP00000013925 0.0319
23110984 ENSXETP00000013936 0.2117
6857802 ENSXETP00000034820 0.1498
7657118 ENSXETP00000034842 0.3507
4885371 ENSXETP00000034845 0.2735
88501740 ENSXETP00000034859 0.5896
13236553 ENSXETP00000034873 1.1054
4504981 ENSXETP00000056983 1.046
9558729 ENSXETP00000034918 0.5119
5729903 ENSXETP00000034932 1.0323
58743357 ENSXETP00000034939 0.382
4506381 ENSXETP00000016252 0.0795
4506381 ENSXETP00000010077 0.0795
23957702 ENSXETP00000034997 0.5983
13489091 ENSXETP00000035007 0.5175
17402865 ENSXETP00000035013 0.6249
4559408 ENSXETP00000020663 3.0468
47519798 ENSXETP00000020662 0.8306
47519798 ENSXETP00000020661 0.8306
4506335 ENSXETP00000020659 0.3358
4503523 ENSXETP00000056971 0.11
31377782 ENSXETP00000020628 0.2132
4758902 ENSXETP00000020639 0.2018
18390344 ENSXETP00000045231 1.341
12232423 ENSXETP00000045225 0.4328
4557543 ENSXETP00000045217 0.9209
41350214 ENSXETP00000045207 0.3317
13259372 ENSXETP00000045198 0.7617
46048234 ENSXETP00000045185 1.0449
94721239 ENSXETP00000045168 0.363
48255949 ENSXETP00000007811 0.1402
66528888 ENSXETP00000007805 0.6887
27735041 ENSXETP00000012057 0.8534
8923857 ENSXETP00000012056 0.0645
20070323 ENSXETP00000001010 0.2917
32455252 ENSXETP00000046442 0.1679
21040255 ENSXETP00000046396 0.4231
14149738 ENSXETP00000000953 0.4706
24308141 ENSXETP00000000957 0.3563
13376419 ENSXETP00000000958 0.1134
90017686 ENSXETP00000057120 1.1004
4502197 ENSXETP00000000966 0.097
24308049 ENSXETP00000000965 0.2036
16905073 ENSXETP00000000969 0.8426
64276808 ENSXETP00000000976 0.1498
64276486 ENSXETP00000000980 0.3258
27883882 ENSXETP00000000984 0.7201
32699056 ENSXETP00000057109 1.286
32699056 ENSXETP00000000985 1.286
71274166 ENSXETP00000000986 0.2368
30425482 ENSXETP00000032414 2.0682
55956923 ENSXETP00000032421 0.2913
39725950 ENSXETP00000032442 0.2129
7657198 ENSXETP00000032451 0.1731
4758644 ENSXETP00000032456 0.0691
113416561 ENSXETP00000036374 0.0379
29789409 ENSXETP00000036378 0.9965
62461216 ENSXETP00000021127 0.3254
62461216 ENSXETP00000036389 0.3254
4507757 ENSXETP00000028241 0.4373
18860890 ENSXETP00000025863 0.1026
4504013 ENSXETP00000001205 0.2644
23312364 ENSXETP00000001255 0.4113
63003919 ENSXETP00000001257 1.7795
31077081 ENSXETP00000001259 0.2308
5031913 ENSXETP00000001260 1.3944
55749804 ENSXETP00000001265 0.5938
75832029 ENSXETP00000001282 0.2565
7661534 ENSXETP00000001289 1.7082
8923932 ENSXETP00000001290 0.6407
18254464 ENSXETP00000001298 1.4121
4826776 ENSXETP00000001294 0.2583
21361285 ENSXETP00000001308 0.3299
19923437 ENSXETP00000001303 0.3917
66773038 ENSXETP00000001311 0.6059
66773030 ENSXETP00000025563 0.2628
34303944 ENSXETP00000025567 0.3985
33620773 ENSXETP00000025600 0.6436
19424136 ENSXETP00000025601 0.3759
65301164 ENSXETP00000025606 0.3126
54312048 ENSXETP00000029047 0.1825
13027636 ENSXETP00000029045 0.3549
7706272 ENSXETP00000001225 0.399
40255009 ENSXETP00000029015 0.2657
14149609 ENSXETP00000029007 0.4875
4507875 ENSXETP00000028993 2.1971
11545753 ENSXETP00000028989 0.9483
15451933 ENSXETP00000028975 0.2809
4503265 ENSXETP00000028932 0.3104
21389431 ENSXETP00000028916 0.6708
11024704 ENSXETP00000028911 0.7455
39753965 ENSXETP00000028894 0.0706
4557279 ENSXETP00000028875 0.2585
28893581 ENSXETP00000028862 0.3012
4505623 ENSXETP00000022980 0.0738
13899237 ENSXETP00000022977 1.2513
4506519 ENSXETP00000022975 0.2565
5032039 ENSXETP00000022973 0.4402
31317301 ENSXETP00000022970 0.5312
19923739 ENSXETP00000022965 0.3482
28872861 ENSXETP00000022930 0.717
4557779 ENSXETP00000022922 0.8918
42544207 ENSXETP00000022917 0.168
55956895 ENSXETP00000022907 0.5706
24430186 ENSXETP00000001153 0.3302
7656940 ENSXETP00000001147 0.603
4557329 ENSXETP00000001143 0.9638
16596696 ENSXETP00000001136 0.2177
4758638 ENSXETP00000001134 0.301
38348298 ENSXETP00000001132 1.0413
40807500 ENSXETP00000001115 0.0135
4502865 ENSXETP00000001090 1.0927
42741648 ENSXETP00000001030 0.4875
6912420 ENSXETP00000029463 0.1012
5803072 ENSXETP00000050324 0.0251
113420079 ENSXETP00000010510 1.3136
28872798 ENSXETP00000010514 0.7399
13654237 ENSXETP00000010536 0.7256
4507797 ENSXETP00000010542 0.0737
11276067 ENSXETP00000051787 0.1152
9507163 ENSXETP00000012501 0.1816
24308386 ENSXETP00000012505 0.2456
7662168 ENSXETP00000012512 0.544
41281499 ENSXETP00000012516 0.2519
4502181 ENSXETP00000012520 0.4986
53828924 ENSXETP00000012524 0.5474
39725940 ENSXETP00000017737 0.1721
47717100 ENSXETP00000017742 0.077
13654235 ENSXETP00000017746 0.356
113420402 ENSXETP00000017747 0.2623
5453722 ENSXETP00000017749 0.2237
7661806 ENSXETP00000017752 0.2775
5454016 ENSXETP00000017755 0.935
42734441 ENSXETP00000055758 2.1485
59709427 ENSXETP00000055754 0.243
22748883 ENSXETP00000012456 0.5125
19923661 ENSXETP00000012461 1.1959
4505055 ENSXETP00000012464 0.343
4506697 ENSXETP00000012475 0.0348
4885489 ENSXETP00000012476 0.8384
113420387 ENSXETP00000012477 0.1541
58761514 ENSXETP00000020655 0.8793
40807363 ENSXETP00000031733 0.6024
40807363 ENSXETP00000012478 0.6024
5453876 ENSXETP00000012480 0.6336
46048164 ENSXETP00000012482 0.4527
14165288 ENSXETP00000035808 3.1309
14249570 ENSXETP00000035812 1.8407
51094101 ENSXETP00000035818 0.4816
89035733 ENSXETP00000035820 1.4881
4759026 ENSXETP00000035821 0.5801
41352718 ENSXETP00000035822 0.2668
50511941 ENSXETP00000035827 1.1565
11072101 ENSXETP00000053357 2.0273
7669490 ENSXETP00000053354 0.2658
23065529 ENSXETP00000035830 0.6302
15277321 ENSXETP00000035831 0.8838
22027653 ENSXETP00000035832 0.1088
32483416 ENSXETP00000035834 1.3568
50959085 ENSXETP00000035835 0.2892
4505399 ENSXETP00000035836 0.2381
32451486 ENSXETP00000035837 0.1235
32698884 ENSXETP00000035838 0.1168
51173755 ENSXETP00000053339 1.352
41281885 ENSXETP00000053338 0.4343
20270253 ENSXETP00000035842 0.6938
10835109 ENSXETP00000035863 0.5542
4504991 ENSXETP00000053337 1.989
83415181 ENSXETP00000035871 0.4135
13994322 ENSXETP00000035211 0.5507
5032087 ENSXETP00000035212 0.1167
62945238 ENSXETP00000035214 1.6385
7110715 ENSXETP00000053334 0.3264
51243055 ENSXETP00000035216 0.4772
4758088 ENSXETP00000035218 0.6674
8923892 ENSXETP00000053331 0.6763
62198237 ENSXETP00000035222 0.3136
25092719 ENSXETP00000035224 0.6965
7657126 ENSXETP00000035229 0.6464
24307957 ENSXETP00000035230 0.5275
17975597 ENSXETP00000053329 0.6904
19913396 ENSXETP00000035233 1.5246
7662340 ENSXETP00000035235 0.3742
7705975 ENSXETP00000035236 1.3301
50843837 ENSXETP00000035237 0.8847
42544211 ENSXETP00000035239 0.3202
14110428 ENSXETP00000035243 0.2055
21536371 ENSXETP00000035245 1.3195
4885053 ENSXETP00000003642 0.524
12232389 ENSXETP00000003637 0.8482
7657699 ENSXETP00000003636 1.2026
45594310 ENSXETP00000003633 0.9229
52627215 ENSXETP00000003630 0.5707
18375501 ENSXETP00000045430 0.5128
8923380 ENSXETP00000037053 0.1845
21389335 ENSXETP00000037048 0.2895
7705997 ENSXETP00000037044 0.1622
8923942 ENSXETP00000053313 0.3092
87116681 ENSXETP00000037017 1.0776
24308432 ENSXETP00000037009 0.4805
33519434 ENSXETP00000037001 0.3825
33354249 ENSXETP00000036970 0.3763
4557801 ENSXETP00000036902 0.5438
9910258 ENSXETP00000036892 0.8466
24497587 ENSXETP00000036801 0.5845
27886563 ENSXETP00000036791 0.6349
31881792 ENSXETP00000037509 0.9859
52693923 ENSXETP00000053309 1.0948
4505421 ENSXETP00000044394 0.2075
113427779 ENSXETP00000044391 0.5691
39752677 ENSXETP00000044388 1.5026
55741643 ENSXETP00000044375 0.0357
12232415 ENSXETP00000044371 0.2646
5174551 ENSXETP00000044365 0.5555
21361539 ENSXETP00000010263 0.8653
42476076 ENSXETP00000010259 0.3435
4757830 ENSXETP00000010248 0.2419
4507725 ENSXETP00000010246 0.6852
42544119 ENSXETP00000006867 0.2738
4507751 ENSXETP00000006860 0.2574
4826882 ENSXETP00000006858 0.2712
82880645 ENSXETP00000006853 0.1459
4885583 ENSXETP00000006851 0.1185
40354207 ENSXETP00000006844 0.3725
23397663 ENSXETP00000006832 0.3412
30348954 ENSXETP00000006826 0.0357
40288197 ENSXETP00000006823 0.7229
24308408 ENSXETP00000037455 0.1749
40254999 ENSXETP00000037454 0.5249
22325379 ENSXETP00000057118 0.2843
4557803 ENSXETP00000057115 0.3987
38045910 ENSXETP00000033055 0.6324
38045908 ENSXETP00000033049 1.1879
23397462 ENSXETP00000033036 0.2752
19718746 ENSXETP00000033028 0.1557
4557010 ENSXETP00000008618 0.7078
4557515 ENSXETP00000008619 0.8324
4557014 ENSXETP00000008620 0.2226
42558250 ENSXETP00000008643 0.2781
5031879 ENSXETP00000008646 0.0457
13399322 ENSXETP00000008215 0.2097
15812188 ENSXETP00000008233 0.3391
19743794 ENSXETP00000008258 0.4473
20357556 ENSXETP00000008261 0.2964
29171753 ENSXETP00000008265 0.1455
4505229 ENSXETP00000008273 1.3336
41393551 ENSXETP00000002106 0.3617
20589958 ENSXETP00000002112 0.6312
37059731 ENSXETP00000054326 0.3858
4502841 ENSXETP00000002215 0.3137
29789122 ENSXETP00000002232 0.305
4885433 ENSXETP00000002240 0.4333
4758898 ENSXETP00000002242 0.8788
19923462 ENSXETP00000002257 0.3116
41872522 ENSXETP00000004172 0.3495
4505135 ENSXETP00000004204 0.5964
50843827 ENSXETP00000004230 0.3228
27883880 ENSXETP00000004235 0.3519
41281462 ENSXETP00000004249 0.2954
4757766 ENSXETP00000004252 0.3365
13376064 ENSXETP00000004234 1.3539
4503635 ENSXETP00000004244 0.7234
57164942 ENSXETP00000004257 0.2571
4826726 ENSXETP00000004265 0.9995
4503701 ENSXETP00000004269 0.5541
66730421 ENSXETP00000004559 0.9005
16554449 ENSXETP00000004561 1.8067
30794270 ENSXETP00000004569 0.0471
11136630 ENSXETP00000004570 0.0605
28372509 ENSXETP00000004571 0.901
38044108 ENSXETP00000032918 0.535
88966042 ENSXETP00000055548 0.9499
5729970 ENSXETP00000032928 0.3165
10863887 ENSXETP00000032934 0.4909
27764882 ENSXETP00000028063 0.5175
38348286 ENSXETP00000028073 0.9334
5031887 ENSXETP00000028081 0.4317
21040324 ENSXETP00000042809 0.4369
4507243 ENSXETP00000042804 0.3074
21264357 ENSXETP00000042776 0.5748
21264359 ENSXETP00000042781 0.4261
51972198 ENSXETP00000042766 2.1936
54607029 ENSXETP00000042762 2.0255
31543385 ENSXETP00000006692 0.1745
47271485 ENSXETP00000006691 0.8961
4507457 ENSXETP00000006689 1.0762
56549666 ENSXETP00000006682 0.4214
62422577 ENSXETP00000037321 0.0399
45237202 ENSXETP00000036845 2.468
16445031 ENSXETP00000036907 0.4278
7657269 ENSXETP00000037051 0.0739
16418034 ENSXETP00000037055 0.3193
4502451 ENSXETP00000037057 0.8296
12957488 ENSXETP00000041603 0.0804
18677729 ENSXETP00000041602 0.4378
46358364 ENSXETP00000041587 0.4733
42544159 ENSXETP00000041576 0.3948
22748711 ENSXETP00000041559 1.7419
21361886 ENSXETP00000041560 1.5185
15718675 ENSXETP00000042447 0.2546
31542459 ENSXETP00000041557 2.7699
4504425 ENSXETP00000041556 0.1574
6005928 ENSXETP00000055063 0.0283
4507047 ENSXETP00000012110 0.3518
75812958 ENSXETP00000012128 0.6346
68303558 ENSXETP00000025796 0.085
4557673 ENSXETP00000025782 0.6093
33457326 ENSXETP00000025779 0.2658
22749407 ENSXETP00000055061 0.6274
7669526 ENSXETP00000038034 0.4456
40805106 ENSXETP00000038017 0.506
4557727 ENSXETP00000056503 0.385
45827716 ENSXETP00000056491 0.2825
21361891 ENSXETP00000009693 0.9463
40255141 ENSXETP00000009692 0.1711
83582809 ENSXETP00000009690 0.2112
83582809 ENSXETP00000009691 0.2112
113420068 ENSXETP00000009689 0.7235
14149946 ENSXETP00000009688 0.7113
4503771 ENSXETP00000009687 0.2691
5453978 ENSXETP00000046551 0.3911
4557371 ENSXETP00000046545 0.633
22749509 ENSXETP00000046544 0.3861
73486655 ENSXETP00000046541 0.3491
41349480 ENSXETP00000046540 0.1781
50513243 ENSXETP00000046538 0.4551
94158915 ENSXETP00000022080 0.1263
38787904 ENSXETP00000021051 0.5208
5803173 ENSXETP00000021053 0.2187
113413866 ENSXETP00000021057 0.0708
38569394 ENSXETP00000021058 0.6216
28329430 ENSXETP00000052107 0.6631
4504511 ENSXETP00000052108 0.1562
8922679 ENSXETP00000052109 0.1108
13929462 ENSXETP00000052110 0.5998
29789056 ENSXETP00000056436 1.346
14577917 ENSXETP00000052114 1.2433
62243734 ENSXETP00000052120 1.5937
31542699 ENSXETP00000056427 0.4258
4506929 ENSXETP00000039086 0.1909
50513245 ENSXETP00000052125 0.9867
13376854 ENSXETP00000052126 0.7875
20127486 ENSXETP00000052149 0.8329
22749183 ENSXETP00000003264 0.2546
37039612 ENSXETP00000020664 0.2488
41350330 ENSXETP00000020668 0.1193
37655181 ENSXETP00000020669 0.7257
88758596 ENSXETP00000020672 0.353
13376669 ENSXETP00000020674 0.496
4758934 ENSXETP00000020678 0.315
48976054 ENSXETP00000020680 0.7519
4758262 ENSXETP00000020681 0.0372
46195737 ENSXETP00000012020 0.8802
4502749 ENSXETP00000012023 0.9345
47132622 ENSXETP00000012027 0.2346
33620777 ENSXETP00000012646 0.6566
4506387 ENSXETP00000012666 0.2933
58036504 ENSXETP00000012679 0.3571
8922461 ENSXETP00000001972 0.8202
5803015 ENSXETP00000001987 0.4909
89886468 ENSXETP00000053453 0.1746
21536376 ENSXETP00000002117 0.2413
22267436 ENSXETP00000002174 0.6054
8923179 ENSXETP00000001424 1.6548
14150070 ENSXETP00000001418 0.6605
9966897 ENSXETP00000001401 0.2563
58761535 ENSXETP00000056931 2.2966
53729352 ENSXETP00000001387 0.2883
10862701 ENSXETP00000001352 0.5906
21687177 ENSXETP00000001335 0.2413
61699226 ENSXETP00000007657 1.2668
113421574 ENSXETP00000007653 1.2162
20270377 ENSXETP00000007649 1.9526
31543191 ENSXETP00000007618 0.3644
13569889 ENSXETP00000007598 0.2568
13569889 ENSXETP00000007600 0.2568
13569889 ENSXETP00000007597 0.2568
66730481 ENSXETP00000012432 0.5716
7657480 ENSXETP00000012425 0.4602
16933565 ENSXETP00000012423 0.5763
62988340 ENSXETP00000012419 0.9998
61744454 ENSXETP00000012410 0.5921
11038620 ENSXETP00000012404 0.3791
8922716 ENSXETP00000012378 0.2098
113421507 ENSXETP00000012373 0.3979
13435386 ENSXETP00000048956 0.6801
84875541 ENSXETP00000048892 0.7158
24308442 ENSXETP00000039376 0.5639
88995866 ENSXETP00000039368 0.3056
4505467 ENSXETP00000039288 0.498
24797143 ENSXETP00000039232 0.2335
23397427 ENSXETP00000039218 0.0558
4502787 ENSXETP00000039176 0.4274
88995821 ENSXETP00000039133 1.0648
38348412 ENSXETP00000039144 0.4199
32171180 ENSXETP00000053789 0.367
5453621 ENSXETP00000039064 0.2581
20330800 ENSXETP00000042857 0.681
32483367 ENSXETP00000042849 0.5759
14149718 ENSXETP00000042848 0.1661
4503053 ENSXETP00000042842 0.1953
31317224 ENSXETP00000042835 0.1107
4502993 ENSXETP00000053784 0.3293
12545406 ENSXETP00000053783 0.1061
4502623 ENSXETP00000025634 0.4041
23503279 ENSXETP00000025636 0.2355
46397403 ENSXETP00000015340 0.1123
42822880 ENSXETP00000015341 0.2422
52138515 ENSXETP00000002794 0.2716
48717263 ENSXETP00000002795 0.1371
66932963 ENSXETP00000032543 0.6274
4503175 ENSXETP00000032559 0.3361
45439306 ENSXETP00000053730 0.1369
7427519 ENSXETP00000032564 0.165
32481206 ENSXETP00000041864 0.5022
50593008 ENSXETP00000032635 0.6258
21703352 ENSXETP00000032643 0.6175
38348396 ENSXETP00000032645 1.2014
32813443 ENSXETP00000032705 0.2898
32698744 ENSXETP00000032751 0.5148
4885579 ENSXETP00000032762 0.0101
14249340 ENSXETP00000030269 0.7189
55769557 ENSXETP00000053721 0.5567
4757852 ENSXETP00000030287 0.2791
53759145 ENSXETP00000030307 0.8431
4503211 ENSXETP00000030290 0.8743
4502739 ENSXETP00000053712 0.6126
16936540 ENSXETP00000030354 0.5214
83035129 ENSXETP00000030359 1.3305
13376142 ENSXETP00000053701 1.8325
38198667 ENSXETP00000030372 1.1321
47132577 ENSXETP00000030381 0.4219
41281415 ENSXETP00000030386 0.5974
20149623 ENSXETP00000030390 0.91
9955963 ENSXETP00000030398 0.5537
31543176 ENSXETP00000030401 0.6939
31881779 ENSXETP00000041698 0.3434
55749932 ENSXETP00000041769 0.1922
6912248 ENSXETP00000041779 0.3732
17921989 ENSXETP00000041789 0.0182
57165434 ENSXETP00000041790 0.4558
8922413 ENSXETP00000041799 5.0164
40254959 ENSXETP00000041802 0.3909
24307965 ENSXETP00000053672 0.5451
31543535 ENSXETP00000041886 0.2758
62860046 ENSXETP00000041895 0.2356
67782305 ENSXETP00000045789 0.2049
23199974 ENSXETP00000045788 0.1079
5174389 ENSXETP00000045783 0.367
57863257 ENSXETP00000045766 0.1259
4504611 ENSXETP00000045698 0.9382
21361741 ENSXETP00000045630 0.2249
56549103 ENSXETP00000018406 0.0999
21361493 ENSXETP00000018403 0.2261
4502079 ENSXETP00000018400 0.2299
47106048 ENSXETP00000018385 0.5382
9966811 ENSXETP00000007372 0.0841
21361405 ENSXETP00000018378 0.206
15529996 ENSXETP00000018372 0.1202
19923931 ENSXETP00000018369 0.3782
21687224 ENSXETP00000018367 0.192
61743954 ENSXETP00000018366 1.7336
18426973 ENSXETP00000040086 0.1004
7019373 ENSXETP00000040077 0.4027
15451902 ENSXETP00000040062 0.0997
22748835 ENSXETP00000040033 0.2637
13376880 ENSXETP00000040029 1.3986
40788015 ENSXETP00000040025 0.9962
19923356 ENSXETP00000040018 0.3691
4503203 ENSXETP00000054079 0.6818
4557765 ENSXETP00000039980 0.2356
34577055 ENSXETP00000039945 0.4576
4506103 ENSXETP00000019783 1.7612
41393577 ENSXETP00000019780 0.7202
72534660 ENSXETP00000040586 0.1122
20270355 ENSXETP00000019772 0.4309
42544193 ENSXETP00000019750 0.8214
4501893 ENSXETP00000038879 0.1424
73695475 ENSXETP00000019746 0.5552
10863913 ENSXETP00000019736 0.1221
6912430 ENSXETP00000006391 0.377
46409372 ENSXETP00000002519 0.5915
63055047 ENSXETP00000002530 1.0254
13899329 ENSXETP00000002536 0.5791
38373682 ENSXETP00000002539 0.3037
56118217 ENSXETP00000002550 0.3227
9966764 ENSXETP00000054366 0.2477
21361837 ENSXETP00000054363 0.3072
4507389 ENSXETP00000002554 0.8222
15431290 ENSXETP00000002557 0.0479
4506031 ENSXETP00000002562 0.4294
5453595 ENSXETP00000031000 0.394
5453595 ENSXETP00000002563 0.394
42713696 ENSXETP00000002564 0.3789
4885419 ENSXETP00000024275 0.22
55925608 ENSXETP00000024281 0.375
24432093 ENSXETP00000024365 0.6009
8922629 ENSXETP00000024377 0.2321
4759300 ENSXETP00000011008 0.1867
8567388 ENSXETP00000010997 0.9754
4885645 ENSXETP00000010982 0.2372
16445434 ENSXETP00000054332 0.3128
38679907 ENSXETP00000010962 0.4662
82524844 ENSXETP00000010953 0.7784
7657365 ENSXETP00000010941 0.5992
19923855 ENSXETP00000019645 0.3956
19924119 ENSXETP00000019650 0.7106
21464101 ENSXETP00000019655 0.0082
4504517 ENSXETP00000019657 0.4236
18087825 ENSXETP00000019664 0.9516
21735621 ENSXETP00000019672 0.192
7706363 ENSXETP00000019677 0.8497
13994300 ENSXETP00000019687 0.2758
94721356 ENSXETP00000019690 0.2496
113418650 ENSXETP00000017254 2.0701
4507353 ENSXETP00000029511 0.6265
13236530 ENSXETP00000029498 0.7394
71773106 ENSXETP00000029517 0.0314
4505721 ENSXETP00000029518 0.4988
75750484 ENSXETP00000029521 0.2816
4557303 ENSXETP00000029530 0.5554
62234438 ENSXETP00000029546 0.1641
18104962 ENSXETP00000029600 0.094
4505997 ENSXETP00000029612 0.7396
22095353 ENSXETP00000044406 0.1288
18104954 ENSXETP00000044410 0.3081
18129690 ENSXETP00000023453 0.0078
14042978 ENSXETP00000023459 0.594
24308211 ENSXETP00000023464 0.1835
4827044 ENSXETP00000023470 0.3197
21361529 ENSXETP00000055374 1.3562
50592998 ENSXETP00000023482 0.4069
20070349 ENSXETP00000023484 0.2338
62865879 ENSXETP00000023486 0.376
4758012 ENSXETP00000023489 0.0409
4502923 ENSXETP00000041039 0.1312
22749023 ENSXETP00000041042 0.8452
62751775 ENSXETP00000041049 0.424
7661656 ENSXETP00000054859 0.918
10863997 ENSXETP00000041075 0.0924
4503373 ENSXETP00000041085 0.2724
23111055 ENSXETP00000018796 0.3264
61102719 ENSXETP00000018799 0.1351
33636722 ENSXETP00000018014 0.2581
4506341 ENSXETP00000018017 0.1724
4504011 ENSXETP00000018034 0.4
4502371 ENSXETP00000018036 0.5369
68348709 ENSXETP00000018038 0.1926
4503381 ENSXETP00000049728 0.0173
62243484 ENSXETP00000049739 1.5473
6678764 ENSXETP00000049746 0.3185
54633326 ENSXETP00000049750 0.3391
14591909 ENSXETP00000049753 0.0926
68299759 ENSXETP00000049754 0.2239
71037377 ENSXETP00000049757 0.0282
13376202 ENSXETP00000049758 1.2255
16933537 ENSXETP00000049760 0.755
31542789 ENSXETP00000049775 0.4007
56682966 ENSXETP00000049788 0.6774
4502715 ENSXETP00000049791 0.5738
57242793 ENSXETP00000029294 1.4563
33667044 ENSXETP00000029282 0.5373
21361320 ENSXETP00000029268 0.224
8923481 ENSXETP00000029258 0.9622
50263048 ENSXETP00000056770 0.1
24307895 ENSXETP00000029256 0.1102
4503179 ENSXETP00000029253 0.7292
58533179 ENSXETP00000056766 0.0945
4759012 ENSXETP00000029250 0.107
113429722 ENSXETP00000056763 0.7952
13124888 ENSXETP00000029242 0.887
11056061 ENSXETP00000011734 0.1071
7706093 ENSXETP00000011729 1.2364
4506129 ENSXETP00000011720 0.0146
55741445 ENSXETP00000011718 0.4471
33356556 ENSXETP00000011717 1.201
7382484 ENSXETP00000011716 0.2069
90963001 ENSXETP00000011715 1.1531
113429751 ENSXETP00000027097 1.1985
13899273 ENSXETP00000056751 0.0951
5032283 ENSXETP00000023152 0.6745
5032303 ENSXETP00000023163 0.1309
22749541 ENSXETP00000023183 0.3977
4758476 ENSXETP00000035203 0.5558
51093859 ENSXETP00000035202 0.2484
34996527 ENSXETP00000053380 1.4934
33469974 ENSXETP00000050104 0.748
22129774 ENSXETP00000053379 0.3405
19924167 ENSXETP00000035182 0.3598
5174703 ENSXETP00000015111 0.3803
22035696 ENSXETP00000015109 0.3267
4506649 ENSXETP00000015108 0.0784
15451786 ENSXETP00000015106 1.4154
28372505 ENSXETP00000015104 0.6487
38201710 ENSXETP00000015093 0.2087
38201710 ENSXETP00000016699 0.2087
46852392 ENSXETP00000015103 0.3092
17402888 ENSXETP00000015097 0.4966
5031667 ENSXETP00000015096 0.1562
50959132 ENSXETP00000015088 0.3139
9910382 ENSXETP00000015087 0.4054
7661888 ENSXETP00000015086 0.1497
82546879 ENSXETP00000015085 0.1333
14249398 ENSXETP00000015083 0.0
89058969 ENSXETP00000015081 0.2744
40805836 ENSXETP00000038118 0.8885
27477113 ENSXETP00000037964 0.4054
13376216 ENSXETP00000037938 0.4435
13540596 ENSXETP00000037936 0.3084
24308390 ENSXETP00000037935 1.2258
16506820 ENSXETP00000037933 0.2834
44888831 ENSXETP00000037927 1.1582
67190163 ENSXETP00000037876 2.9578
4507659 ENSXETP00000037857 0.43
57527756 ENSXETP00000037840 0.7411
32967591 ENSXETP00000037837 0.4191
4506265 ENSXETP00000037831 0.3394
23943920 ENSXETP00000037820 0.2344
4503761 ENSXETP00000037817 0.6087
66773040 ENSXETP00000037798 0.4684
63003928 ENSXETP00000037795 0.0797
18699734 ENSXETP00000037794 0.1501
24308133 ENSXETP00000037788 0.0627
25777739 ENSXETP00000010310 0.2516
4758714 ENSXETP00000010309 0.3287
52353313 ENSXETP00000010308 1.4682
113412426 ENSXETP00000010307 0.462
62420884 ENSXETP00000010297 0.2223
5902068 ENSXETP00000010295 0.2742
56786157 ENSXETP00000010286 0.8297
4506875 ENSXETP00000010282 1.0866
4506877 ENSXETP00000010281 1.2191
40254931 ENSXETP00000010267 0.8826
41281933 ENSXETP00000010258 0.8275
18105054 ENSXETP00000010255 0.1262
88943582 ENSXETP00000053315 0.3551
22748639 ENSXETP00000010250 0.8694
12707577 ENSXETP00000010247 0.0764
44890062 ENSXETP00000055553 1.0753
13899243 ENSXETP00000000099 0.1757
23397554 ENSXETP00000000098 0.3081
8922430 ENSXETP00000045113 1.0481
81230485 ENSXETP00000000095 0.695
18765729 ENSXETP00000000093 0.426
29029632 ENSXETP00000000092 0.5735
24430139 ENSXETP00000000088 1.0921
113423000 ENSXETP00000055536 0.8247
27597078 ENSXETP00000000084 0.7096
113425175 ENSXETP00000000083 0.8647
55741557 ENSXETP00000000081 0.6411
113425225 ENSXETP00000000077 1.1133
7706190 ENSXETP00000055514 1.3539
21264315 ENSXETP00000034435 0.1825
83320072 ENSXETP00000055503 1.2331
28976154 ENSXETP00000034393 0.1873
33356174 ENSXETP00000034386 0.5446
21361645 ENSXETP00000034368 1.9502
50540545 ENSXETP00000034260 0.3023
39930602 ENSXETP00000034256 0.3403
10864063 ENSXETP00000034230 0.0884
93277080 ENSXETP00000034222 0.5167
11119420 ENSXETP00000034219 0.0468
88974674 ENSXETP00000026221 0.1374
21361776 ENSXETP00000026220 0.6173
58743373 ENSXETP00000026216 0.1073
113424890 ENSXETP00000055486 0.1953
8923712 ENSXETP00000026199 0.3293
23110939 ENSXETP00000026198 0.0838
13259497 ENSXETP00000026194 0.4291
6912714 ENSXETP00000055483 0.0708
41281469 ENSXETP00000026168 1.1766
24158478 ENSXETP00000026164 0.5423
21071077 ENSXETP00000037098 0.1678
32261309 ENSXETP00000037092 0.6773
21389361 ENSXETP00000037091 0.402
21361537 ENSXETP00000037086 0.2425
45827776 ENSXETP00000037003 0.1685
7706318 ENSXETP00000036931 0.5739
10337595 ENSXETP00000036927 0.0924
6677979 ENSXETP00000036923 0.0768
61837501 ENSXETP00000036911 0.1806
4505225 ENSXETP00000036909 0.212
14043022 ENSXETP00000053902 0.3127
21361118 ENSXETP00000013703 1.2256
5453629 ENSXETP00000013692 0.2504
45446749 ENSXETP00000013689 0.1306
21322230 ENSXETP00000013678 0.2386
30425428 ENSXETP00000024205 0.3512
19311008 ENSXETP00000013674 0.6285
66347823 ENSXETP00000013671 0.7981
4503893 ENSXETP00000013666 0.8417
63252868 ENSXETP00000013657 1.02
7661962 ENSXETP00000021268 0.5139
5174667 ENSXETP00000021259 0.4396
40255016 ENSXETP00000021258 0.2069
4503213 ENSXETP00000021257 0.7732
10880981 ENSXETP00000021255 0.4342
45827721 ENSXETP00000021254 0.7088
21361280 ENSXETP00000021253 0.4975
17572824 ENSXETP00000021248 0.3793
93004102 ENSXETP00000021239 0.242
10835169 ENSXETP00000021227 0.2704
67089167 ENSXETP00000021221 1.0176
13540602 ENSXETP00000021220 0.3038
21361278 ENSXETP00000021218 0.0891
57163993 ENSXETP00000031035 0.2493
7661886 ENSXETP00000053882 0.3685
58331209 ENSXETP00000031026 0.4808
6005766 ENSXETP00000030984 0.2386
90403614 ENSXETP00000030874 0.1795
90568034 ENSXETP00000030829 0.1834
22749301 ENSXETP00000015894 0.7023
32698940 ENSXETP00000015877 1.3483
4885073 ENSXETP00000015891 0.3918
55749758 ENSXETP00000015857 0.1381
40353740 ENSXETP00000015834 0.6806
4505749 ENSXETP00000015829 0.1932
50979290 ENSXETP00000053857 0.8502
52317108 ENSXETP00000015805 0.8868
4504201 ENSXETP00000015781 0.1591
38570058 ENSXETP00000015777 2.1497
10835013 ENSXETP00000015773 0.3752
33624848 ENSXETP00000015759 0.9889
13540569 ENSXETP00000053848 0.5772
16306532 ENSXETP00000044226 0.3052
4502727 ENSXETP00000043268 0.8395
92859641 ENSXETP00000024540 0.7447
21389401 ENSXETP00000024542 0.7503
30520333 ENSXETP00000024545 0.4315
5453634 ENSXETP00000024554 0.2058
4502169 ENSXETP00000024562 0.2669
30520320 ENSXETP00000024568 0.1576
61676108 ENSXETP00000024569 1.0702
7662014 ENSXETP00000024572 0.4466
16418337 ENSXETP00000024578 0.8267
71773201 ENSXETP00000030780 0.5303
4503899 ENSXETP00000024579 0.3351
7706429 ENSXETP00000056767 0.2834
56676397 ENSXETP00000024618 0.2223
4507173 ENSXETP00000042933 0.2492
15431295 ENSXETP00000042937 0.1188
25141328 ENSXETP00000042940 0.3151
4758190 ENSXETP00000042947 0.6175
4757806 ENSXETP00000031264 0.7327
5802970 ENSXETP00000042951 0.4068
110815842 ENSXETP00000042952 0.6862
4503917 ENSXETP00000042953 0.2773
41281489 ENSXETP00000042958 0.1222
71772942 ENSXETP00000042962 0.164
65301141 ENSXETP00000051176 0.4922
65293358 ENSXETP00000042970 1.2649
55749600 ENSXETP00000056746 0.6299
40805102 ENSXETP00000042986 0.7471
4505001 ENSXETP00000022723 0.3075
23199998 ENSXETP00000022737 0.5647
14670390 ENSXETP00000022742 0.3511
17149849 ENSXETP00000053204 0.6987
4503835 ENSXETP00000022744 0.3429
89242137 ENSXETP00000022745 0.6149
23199995 ENSXETP00000022752 0.4646
4759182 ENSXETP00000022761 0.0962
10835083 ENSXETP00000022774 0.4317
5453549 ENSXETP00000022778 0.2255
16753231 ENSXETP00000022780 0.486
4507281 ENSXETP00000047155 0.1584
4885545 ENSXETP00000047175 0.1747
21361202 ENSXETP00000047182 0.203
8393995 ENSXETP00000047196 0.3734
24497589 ENSXETP00000047211 0.4535
5016090 ENSXETP00000033589 0.7451
113430291 ENSXETP00000033600 0.6433
30023826 ENSXETP00000053195 1.4661
4757792 ENSXETP00000033605 0.8853
21553325 ENSXETP00000033608 0.3683
4505413 ENSXETP00000008322 0.4016
17505195 ENSXETP00000008323 0.384
7706137 ENSXETP00000008325 0.888
67551261 ENSXETP00000008333 0.4166
5803036 ENSXETP00000008337 0.3098
55956919 ENSXETP00000008339 0.3417
5032007 ENSXETP00000008340 0.0825
21626466 ENSXETP00000008341 0.7169
27754771 ENSXETP00000052961 0.3623
21264337 ENSXETP00000005768 0.9164
11128023 ENSXETP00000005889 0.9449
11067747 ENSXETP00000017277 0.3324
5174675 ENSXETP00000024375 1.0849
4507443 ENSXETP00000046860 0.1721
25777667 ENSXETP00000046886 1.3081
4504651 ENSXETP00000046899 1.0175
6631095 ENSXETP00000046917 0.2398
19115960 ENSXETP00000001446 0.456
8922436 ENSXETP00000001450 0.4981
6912450 ENSXETP00000001456 0.313
46409454 ENSXETP00000001459 0.8784
33188461 ENSXETP00000001472 0.4244
19923424 ENSXETP00000001504 0.1831
89886484 ENSXETP00000001509 0.0946
31982867 ENSXETP00000001517 1.1507
13899269 ENSXETP00000001530 0.4214
6912516 ENSXETP00000001553 0.3837
4557501 ENSXETP00000048479 0.626
5032165 ENSXETP00000048482 0.2174
31442761 ENSXETP00000048486 0.7357
4504215 ENSXETP00000048490 0.0513
46249410 ENSXETP00000055214 0.6034
70906437 ENSXETP00000048517 0.5213
4503689 ENSXETP00000048523 1.3197
70906435 ENSXETP00000048547 0.672
4505895 ENSXETP00000048552 0.1585
47059046 ENSXETP00000003799 1.0893
48475052 ENSXETP00000055200 0.2211
19718734 ENSXETP00000003830 1.0162
35038564 ENSXETP00000003871 1.0002
14149769 ENSXETP00000003872 0.2953
13446227 ENSXETP00000055185 0.0794
13446227 ENSXETP00000003876 0.0794
49472817 ENSXETP00000003877 0.9967
71040094 ENSXETP00000003879 0.1734
4557467 ENSXETP00000040919 0.2684
16117779 ENSXETP00000020687 0.0223
113416313 ENSXETP00000020700 0.5172
62751805 ENSXETP00000020706 0.753
4506723 ENSXETP00000020709 0.031
16904381 ENSXETP00000040960 0.1666
94400911 ENSXETP00000040905 0.2109
4505199 ENSXETP00000040897 0.6093
50843948 ENSXETP00000040872 0.4037
40538772 ENSXETP00000040865 0.4603
71361647 ENSXETP00000055826 2.3082
10190668 ENSXETP00000055824 2.1784
14196445 ENSXETP00000019583 0.1837
62868215 ENSXETP00000019586 1.0041
32455239 ENSXETP00000019588 1.0549
22749019 ENSXETP00000003229 1.658
62751779 ENSXETP00000003231 0.2345
40254415 ENSXETP00000003235 0.3529
38348316 ENSXETP00000003237 1.0011
54792094 ENSXETP00000014899 0.5823
74272280 ENSXETP00000014910 0.5519
74272278 ENSXETP00000014911 0.5751
74272276 ENSXETP00000014912 0.5125
9506605 ENSXETP00000055814 2.2581
13654296 ENSXETP00000055812 0.4538
7705592 ENSXETP00000038255 0.072
93102358 ENSXETP00000042719 1.1197
4557759 ENSXETP00000042718 0.6363
38045919 ENSXETP00000012962 0.5525
7657496 ENSXETP00000055810 0.2352
28269687 ENSXETP00000021637 0.5633
24308414 ENSXETP00000021645 0.4255
113415575 ENSXETP00000021641 0.3179
46409302 ENSXETP00000021656 0.2981
71143141 ENSXETP00000021659 0.34
89363020 ENSXETP00000021664 0.3294
29244926 ENSXETP00000021666 0.1712
8923458 ENSXETP00000021681 0.766
4557601 ENSXETP00000018444 0.1694
11345460 ENSXETP00000018468 0.2504
51464457 ENSXETP00000045546 0.3808
46409436 ENSXETP00000045548 0.1916
57164948 ENSXETP00000045558 0.3352
8922491 ENSXETP00000045563 0.136
12707580 ENSXETP00000045568 0.1257
21361091 ENSXETP00000045581 0.4886
50083291 ENSXETP00000045583 0.393
31377691 ENSXETP00000054675 0.8662
9506671 ENSXETP00000027965 0.1561
9506671 ENSXETP00000027966 0.1561
22094121 ENSXETP00000028040 0.2064
4885417 ENSXETP00000028042 0.2114
4885417 ENSXETP00000054669 0.2114
28372539 ENSXETP00000028043 0.3706
4507813 ENSXETP00000028075 0.1307
37577166 ENSXETP00000028058 0.2003
15431303 ENSXETP00000028106 0.0775
32528306 ENSXETP00000028122 0.884
55743151 ENSXETP00000028151 0.2919
4504573 ENSXETP00000054646 0.2454
33504581 ENSXETP00000009332 0.2034
27436867 ENSXETP00000027000 0.156
30061556 ENSXETP00000016558 0.3021
4507541 ENSXETP00000016559 0.3879
33286442 ENSXETP00000016562 1.1382
5803003 ENSXETP00000039339 0.3264
32698736 ENSXETP00000039239 0.0802
5032173 ENSXETP00000025349 0.0326
21362018 ENSXETP00000025347 0.1993
14150037 ENSXETP00000029347 1.1154
50582985 ENSXETP00000029338 0.2793
22749143 ENSXETP00000029323 1.0579
7662078 ENSXETP00000029315 0.6339
39930577 ENSXETP00000029314 0.5101
40385873 ENSXETP00000029286 1.6036
28603828 ENSXETP00000029306 0.8531
41281539 ENSXETP00000029304 0.6476
4504025 ENSXETP00000055480 1.0014
6912354 ENSXETP00000029134 0.4265
20336242 ENSXETP00000029102 0.2385
27765087 ENSXETP00000029051 1.5435
27765083 ENSXETP00000029065 1.8958
20149637 ENSXETP00000028982 0.4905
61742777 ENSXETP00000028934 0.7456
31377564 ENSXETP00000028885 0.2828
8922905 ENSXETP00000028881 0.498
27734740 ENSXETP00000051475 0.3875
68299795 ENSXETP00000051469 0.209
38348322 ENSXETP00000055455 0.7563
5031999 ENSXETP00000051459 0.0811
38679890 ENSXETP00000051444 0.6654
21070974 ENSXETP00000051434 0.4352
41281583 ENSXETP00000051428 0.1748
15082242 ENSXETP00000051427 0.2483
13899267 ENSXETP00000037949 0.5243
94536811 ENSXETP00000003898 0.1113
13994261 ENSXETP00000003901 0.8729
4506181 ENSXETP00000003905 0.1399
13129024 ENSXETP00000003906 0.2468
13518032 ENSXETP00000003920 0.4247
4504699 ENSXETP00000053488 0.1611
13376042 ENSXETP00000034040 0.3823
20162566 ENSXETP00000053484 1.0913
10834966 ENSXETP00000034051 0.5303
5730106 ENSXETP00000034054 1.2989
113414447 ENSXETP00000034063 0.9839
51468073 ENSXETP00000034070 0.3552
38201698 ENSXETP00000034113 1.4715
21359965 ENSXETP00000034128 0.0905
4504615 ENSXETP00000034165 1.1569
31083193 ENSXETP00000034177 0.2589
5032023 ENSXETP00000053473 0.7356
4758576 ENSXETP00000034205 0.3772
31742508 ENSXETP00000034209 0.4192
38348414 ENSXETP00000010830 0.4779
5174501 ENSXETP00000034226 0.2661
31742536 ENSXETP00000034241 0.6236
4503281 ENSXETP00000010839 0.4275
48762695 ENSXETP00000053458 0.1951
113430086 ENSXETP00000010860 0.8166
4507247 ENSXETP00000010868 0.4858
113414461 ENSXETP00000010883 0.5658
4557757 ENSXETP00000010906 0.1165
5453726 ENSXETP00000010914 0.1888
28461171 ENSXETP00000026327 0.5263
89024716 ENSXETP00000026320 1.7457
91106928 ENSXETP00000026307 0.2178
83641874 ENSXETP00000026305 0.6473
59938772 ENSXETP00000026297 0.105
76880480 ENSXETP00000057397 0.8045
91822911 ENSXETP00000001665 0.0148
21361682 ENSXETP00000001664 0.6025
23308751 ENSXETP00000001657 0.1737
4503615 ENSXETP00000001630 0.4022
24497554 ENSXETP00000001626 0.2967
24497549 ENSXETP00000057394 0.4241
24497556 ENSXETP00000001606 0.3481
24497517 ENSXETP00000001604 0.2172
13562112 ENSXETP00000001602 0.3574
10140847 ENSXETP00000001601 0.1934
16753212 ENSXETP00000026585 0.5913
23111023 ENSXETP00000057389 0.5414
15082258 ENSXETP00000026572 0.0801
14043072 ENSXETP00000026564 0.1036
46358356 ENSXETP00000026569 1.166
22749029 ENSXETP00000026552 1.8735
21735580 ENSXETP00000016121 0.4043
4758154 ENSXETP00000016118 0.69
21361598 ENSXETP00000016117 0.3092
4505449 ENSXETP00000016115 0.2441
4505449 ENSXETP00000057387 0.2441
14602443 ENSXETP00000016111 1.1432
40217630 ENSXETP00000038945 1.0786
40255029 ENSXETP00000016109 0.3351
9558733 ENSXETP00000016108 0.1149
30795212 ENSXETP00000016106 0.1743
19923977 ENSXETP00000057385 1.1812
4505405 ENSXETP00000016105 0.7755
21361818 ENSXETP00000016099 0.032
6679074 ENSXETP00000013054 1.3401
7706710 ENSXETP00000057383 0.39
19923646 ENSXETP00000013061 0.3239
54859722 ENSXETP00000057381 0.4717
9506859 ENSXETP00000057380 0.2227
4885653 ENSXETP00000005233 0.242
11345462 ENSXETP00000058014 0.1589
18254476 ENSXETP00000058013 0.7277
55743149 ENSXETP00000058008 0.1704
31317311 ENSXETP00000005241 0.1729
14149619 ENSXETP00000005245 0.0472
5729844 ENSXETP00000005248 0.0707
31542939 ENSXETP00000036826 0.4135
48928044 ENSXETP00000036829 0.2073
12545384 ENSXETP00000036842 0.0615
6005870 ENSXETP00000036846 0.6107
4506783 ENSXETP00000036851 0.2913
11321591 ENSXETP00000036853 0.0977
8393409 ENSXETP00000036856 0.2971
77798177 ENSXETP00000036871 0.1415
33469970 ENSXETP00000050051 0.6023
57222338 ENSXETP00000050054 0.3102
8923503 ENSXETP00000050056 0.4704
55770838 ENSXETP00000050060 0.0878
41872673 ENSXETP00000050070 0.1076
51988887 ENSXETP00000010793 0.3273
40254992 ENSXETP00000010799 0.4874
88196792 ENSXETP00000050865 0.5104
5454112 ENSXETP00000032322 0.2828
4502281 ENSXETP00000056330 0.9104
21166359 ENSXETP00000056324 0.236
12545408 ENSXETP00000032327 0.2986
113414670 ENSXETP00000034985 0.8165
29126224 ENSXETP00000013442 0.6376
10863903 ENSXETP00000032330 0.0793
31542543 ENSXETP00000032331 0.3789
40255260 ENSXETP00000032332 0.1618
31377607 ENSXETP00000032334 0.5097
38570132 ENSXETP00000032353 0.4532
13376166 ENSXETP00000032357 1.2593
12597661 ENSXETP00000032358 0.7519
13376856 ENSXETP00000056293 1.0468
32189425 ENSXETP00000027737 0.2508
56118292 ENSXETP00000018087 1.1448
4506451 ENSXETP00000018092 0.2544
40354214 ENSXETP00000018093 0.3362
4758032 ENSXETP00000018095 0.1066
9910244 ENSXETP00000018098 0.5995
12751477 ENSXETP00000018100 0.3472
5453894 ENSXETP00000056285 0.2949
12707562 ENSXETP00000018108 0.9393
21361763 ENSXETP00000013003 0.7521
7706481 ENSXETP00000018113 0.0148
33695107 ENSXETP00000006574 1.3119
33695097 ENSXETP00000056280 1.5855
27765091 ENSXETP00000006586 0.9633
4757760 ENSXETP00000006587 0.659
19923883 ENSXETP00000056275 0.036
22507378 ENSXETP00000056273 0.9469
4758464 ENSXETP00000056270 1.4502
75750526 ENSXETP00000006608 1.0855
4504081 ENSXETP00000006591 0.6203
7656981 ENSXETP00000056260 0.958
33620755 ENSXETP00000030292 1.0107
40018614 ENSXETP00000030304 0.1003
18482383 ENSXETP00000030340 0.3051
15011979 ENSXETP00000030352 0.3696
58000463 ENSXETP00000030353 0.5541
8923680 ENSXETP00000030360 0.5326
4506781 ENSXETP00000021189 0.4423
31742530 ENSXETP00000030368 0.2729
40254823 ENSXETP00000030376 0.6332
29789102 ENSXETP00000030388 0.4456
42476299 ENSXETP00000030389 0.3868
27734715 ENSXETP00000030393 0.4506
20149496 ENSXETP00000026466 0.4627
19923803 ENSXETP00000026454 0.5805
34916042 ENSXETP00000026476 1.1735
38348434 ENSXETP00000026461 0.7614
13540531 ENSXETP00000026472 0.4919
22748659 ENSXETP00000026479 0.5664
19924175 ENSXETP00000026504 0.2011
4557289 ENSXETP00000026515 0.5051
11496277 ENSXETP00000056222 0.1523
4506013 ENSXETP00000026543 0.3506
42716280 ENSXETP00000026545 0.1878
4758158 ENSXETP00000026555 0.1091
10834984 ENSXETP00000054524 2.2072
113418468 ENSXETP00000016124 0.3953
31542537 ENSXETP00000016126 0.5324
67010025 ENSXETP00000016169 0.1841
39812496 ENSXETP00000016172 0.298
4504779 ENSXETP00000029438 0.6482
47271498 ENSXETP00000029448 0.6275
50962817 ENSXETP00000029449 1.0215
4507741 ENSXETP00000054522 0.1721
7662280 ENSXETP00000029457 0.3322
17864088 ENSXETP00000049308 0.1723
4502003 ENSXETP00000049310 0.6815
28827801 ENSXETP00000049321 0.3308
5453541 ENSXETP00000049323 0.5045
7657373 ENSXETP00000049324 0.2469
7661744 ENSXETP00000049325 0.107
28461129 ENSXETP00000049326 0.2725
7661636 ENSXETP00000049327 0.2565
23943785 ENSXETP00000049328 0.385
113418456 ENSXETP00000049330 0.9604
84105335 ENSXETP00000011040 0.1588
51972212 ENSXETP00000011041 0.714
22027632 ENSXETP00000011048 0.1602
31742534 ENSXETP00000011055 0.1309
64084766 ENSXETP00000028822 0.1393
27886665 ENSXETP00000028832 0.1293
27886653 ENSXETP00000028833 0.1329
6912388 ENSXETP00000028837 0.3347
27886568 ENSXETP00000028839 0.6059
4503945 ENSXETP00000028848 0.7531
18765694 ENSXETP00000035347 0.6862
5730081 ENSXETP00000035364 0.1113
5031981 ENSXETP00000035366 0.0097
19743571 ENSXETP00000035367 1.7501
8400718 ENSXETP00000035372 0.1913
55953106 ENSXETP00000016496 1.1067
4505053 ENSXETP00000016503 1.4331
12383066 ENSXETP00000016507 0.8023
94681063 ENSXETP00000047095 0.3202
22749103 ENSXETP00000016521 0.5931
62988348 ENSXETP00000057345 0.8664
53829376 ENSXETP00000022793 0.2069
31377611 ENSXETP00000022796 1.069
27597096 ENSXETP00000022798 0.3738
4501895 ENSXETP00000022799 0.2404
21687098 ENSXETP00000022802 0.1808
47933392 ENSXETP00000022805 0.9592
32698686 ENSXETP00000022807 0.4018
4504085 ENSXETP00000051797 0.2288
4557665 ENSXETP00000004517 0.3079
89038685 ENSXETP00000004511 0.9084
34419647 ENSXETP00000004506 0.831
14149746 ENSXETP00000048333 0.0671
50657352 ENSXETP00000052101 0.4661
24308189 ENSXETP00000052098 0.3249
4557449 ENSXETP00000052094 0.3581
5174677 ENSXETP00000052063 0.239
113425797 ENSXETP00000016624 0.1745
7662270 ENSXETP00000016589 0.307
21493031 ENSXETP00000016582 0.6718
21362105 ENSXETP00000016578 0.1766
40217820 ENSXETP00000057727 0.1727
4758712 ENSXETP00000002502 0.5996
113414758 ENSXETP00000057715 0.5859
93141042 ENSXETP00000019124 0.5458
19923796 ENSXETP00000057710 0.2022
63003905 ENSXETP00000019123 0.0361
13376574 ENSXETP00000019118 0.5325
4504901 ENSXETP00000019107 0.0841
50658063 ENSXETP00000019103 0.2856
46409657 ENSXETP00000019092 0.2765
7657540 ENSXETP00000019091 0.0723
46255043 ENSXETP00000030764 1.6512
38488727 ENSXETP00000030700 0.5333
87044888 ENSXETP00000030691 0.0432
4506333 ENSXETP00000026752 1.0041
113411878 ENSXETP00000026779 1.7467
9945320 ENSXETP00000026772 0.2243
38524594 ENSXETP00000026790 0.6048
6005884 ENSXETP00000057703 0.0504
4757708 ENSXETP00000026912 0.3612
27734925 ENSXETP00000026917 0.7616
57863298 ENSXETP00000016973 0.1796
21361487 ENSXETP00000057699 0.267
84662753 ENSXETP00000016962 0.7129
18497286 ENSXETP00000016958 0.3553
38201690 ENSXETP00000016942 0.0452
4505557 ENSXETP00000057692 0.1813
21359982 ENSXETP00000042472 0.5156
94420683 ENSXETP00000025580 0.3583
7019381 ENSXETP00000025587 0.3303
83281452 ENSXETP00000036227 0.5231
20143944 ENSXETP00000036229 0.2678
38146012 ENSXETP00000036297 0.2251
51093865 ENSXETP00000036315 0.1584
20127586 ENSXETP00000034227 0.5299
16554607 ENSXETP00000056733 0.7033
24430151 ENSXETP00000034242 0.0
39932581 ENSXETP00000034250 0.6722
4502549 ENSXETP00000034284 0.0
40217829 ENSXETP00000056731 0.5653
89037763 ENSXETP00000034463 0.2889
31657117 ENSXETP00000034483 0.0818
22748725 ENSXETP00000034491 0.5865
19743803 ENSXETP00000034512 0.2815
113423906 ENSXETP00000034514 0.5364
10863905 ENSXETP00000034517 0.5291
13518019 ENSXETP00000022669 0.3464
34101288 ENSXETP00000022670 0.0835
29788987 ENSXETP00000022673 0.3153
40353729 ENSXETP00000022686 0.7937
56682962 ENSXETP00000022687 0.5046
30260188 ENSXETP00000022688 0.4383
4502805 ENSXETP00000022689 1.6948
21359894 ENSXETP00000022692 0.2963
5453844 ENSXETP00000022693 0.5157
28411950 ENSXETP00000022694 0.7009
10190716 ENSXETP00000022695 1.419
8922569 ENSXETP00000022696 0.1099
8922569 ENSXETP00000056698 0.1099
73808097 ENSXETP00000022698 0.0749
18252778 ENSXETP00000022701 0.4376
12962939 ENSXETP00000022703 0.9237
9966805 ENSXETP00000022704 0.7287
17402884 ENSXETP00000056691 0.351
7705879 ENSXETP00000022708 1.0198
40806223 ENSXETP00000026968 0.4061
10047144 ENSXETP00000026959 0.8522
65301139 ENSXETP00000026956 0.08
27886539 ENSXETP00000026924 0.3741
27436988 ENSXETP00000029085 0.1872
4503363 ENSXETP00000026906 0.2158
12229217 ENSXETP00000026894 0.2273
62955042 ENSXETP00000026889 0.2995
18201886 ENSXETP00000026880 0.9438
4506289 ENSXETP00000026871 0.3526
28872796 ENSXETP00000026860 0.6827
5174487 ENSXETP00000051789 0.4884
8923898 ENSXETP00000051788 0.7989
40806164 ENSXETP00000051785 0.0437
40806193 ENSXETP00000051783 0.4659
41872703 ENSXETP00000051782 0.1267
34452732 ENSXETP00000051776 0.2654
113420967 ENSXETP00000051775 1.5086
29789100 ENSXETP00000007537 0.2342
32307124 ENSXETP00000007533 0.3756
26667227 ENSXETP00000007517 0.2046
13540547 ENSXETP00000007515 0.824
41327715 ENSXETP00000007506 0.4453
40548322 ENSXETP00000007497 1.0084
4507923 ENSXETP00000057102 1.0879
47078295 ENSXETP00000007489 0.4298
29029559 ENSXETP00000003710 0.1283
82659083 ENSXETP00000003706 0.2051
82659083 ENSXETP00000003708 0.2051
4826784 ENSXETP00000034901 0.2662
13699859 ENSXETP00000003703 0.9501
39812106 ENSXETP00000003695 0.5055
85861243 ENSXETP00000003691 0.4314
30425410 ENSXETP00000003687 0.6365
89057875 ENSXETP00000003686 0.7923
30581160 ENSXETP00000057084 0.2212
30581160 ENSXETP00000003684 0.2212
18129646 ENSXETP00000057080 0.6859
21704281 ENSXETP00000057079 0.5436
89057901 ENSXETP00000003670 2.0109
49227854 ENSXETP00000055685 0.0457
113416990 ENSXETP00000003622 0.0229
39995082 ENSXETP00000003620 0.4263
4507201 ENSXETP00000003619 0.9319
33946291 ENSXETP00000006082 0.3637
4507041 ENSXETP00000003615 0.1736
9506641 ENSXETP00000003612 0.7622
34222358 ENSXETP00000003610 0.6374
113417003 ENSXETP00000003609 0.0915
6912466 ENSXETP00000016434 0.0695
113416479 ENSXETP00000016432 0.1244
15529978 ENSXETP00000016429 0.4222
21361617 ENSXETP00000016427 0.6826
11037057 ENSXETP00000016425 0.1435
30795231 ENSXETP00000046238 0.6528
4826671 ENSXETP00000026856 0.2205
16445393 ENSXETP00000044126 0.2096
6912534 ENSXETP00000009856 0.1826
18379330 ENSXETP00000009863 0.195
27735101 ENSXETP00000009870 0.2163
31657114 ENSXETP00000009889 0.4691
27734827 ENSXETP00000009890 0.217
10880989 ENSXETP00000009896 0.0963
77798175 ENSXETP00000009899 1.5426
21327685 ENSXETP00000009903 0.1857
14249562 ENSXETP00000040639 0.8702
21735487 ENSXETP00000040674 0.9459
61743944 ENSXETP00000040705 0.0758
50659086 ENSXETP00000040750 0.2276
56118221 ENSXETP00000040776 0.6939
24586657 ENSXETP00000040557 0.5695
93204867 ENSXETP00000040818 0.776
33563355 ENSXETP00000040845 0.5105
21450721 ENSXETP00000040856 0.6829
9910262 ENSXETP00000012987 0.4837
50345879 ENSXETP00000012990 0.5836
50843820 ENSXETP00000012996 0.6418
113421368 ENSXETP00000013002 0.3718
30039710 ENSXETP00000013006 0.3815
20149600 ENSXETP00000013012 0.6878
27436879 ENSXETP00000013016 0.618
6912678 ENSXETP00000016084 0.1166
21361912 ENSXETP00000016095 0.3522
57546899 ENSXETP00000016097 0.4506
50726977 ENSXETP00000016101 0.7292
47087157 ENSXETP00000036218 0.1835
40255005 ENSXETP00000036203 0.2591
113421886 ENSXETP00000036184 0.7727
33859835 ENSXETP00000017219 0.503
5454048 ENSXETP00000017224 0.1792
48375176 ENSXETP00000017235 0.8059
33946324 ENSXETP00000017239 0.0204
27436957 ENSXETP00000042670 0.2581
40254933 ENSXETP00000042706 0.5133
14269580 ENSXETP00000054600 0.2116
38348254 ENSXETP00000042710 0.6189
18375652 ENSXETP00000042713 0.5237
55741667 ENSXETP00000042725 1.0607
5730075 ENSXETP00000042727 0.6337
113418693 ENSXETP00000042734 1.1642
24432072 ENSXETP00000042735 0.8877
72534676 ENSXETP00000042745 0.5946
31377663 ENSXETP00000042752 1.3913
48675830 ENSXETP00000042757 0.3265
21687119 ENSXETP00000049964 0.4948
94538354 ENSXETP00000049971 0.2487
94538370 ENSXETP00000049978 0.2049
4506209 ENSXETP00000050044 0.0093
45827802 ENSXETP00000050028 0.5509
27436938 ENSXETP00000050071 0.1995
39752685 ENSXETP00000054583 0.1205
33188447 ENSXETP00000050136 0.3708
50727002 ENSXETP00000050173 0.3058
62899047 ENSXETP00000050204 0.3508
23308753 ENSXETP00000050217 0.2862
40255133 ENSXETP00000050226 1.0756
29893564 ENSXETP00000050231 0.1781
33239443 ENSXETP00000054574 0.8519
5031977 ENSXETP00000013017 0.1447
21237725 ENSXETP00000013019 0.2537
47132585 ENSXETP00000013024 0.3786
21361411 ENSXETP00000013028 0.2908
21361411 ENSXETP00000013027 0.2908
31742496 ENSXETP00000013032 0.2637
56549093 ENSXETP00000054569 0.7713
4505697 ENSXETP00000026669 0.5285
13376204 ENSXETP00000026788 0.174
4557535 ENSXETP00000026731 0.5949
4504951 ENSXETP00000026862 0.3903
23943904 ENSXETP00000050810 0.5739
27734887 ENSXETP00000050806 0.9514
22095397 ENSXETP00000050784 0.7611
21450675 ENSXETP00000050765 0.2873
27734909 ENSXETP00000050746 0.4673
33285013 ENSXETP00000053290 1.512
9845496 ENSXETP00000018844 0.6457
57529246 ENSXETP00000018835 0.3966
91106202 ENSXETP00000018810 0.5049
4826960 ENSXETP00000020604 0.34
38570097 ENSXETP00000020594 0.1767
66933016 ENSXETP00000020581 0.0735
41327783 ENSXETP00000053281 0.6336
38146111 ENSXETP00000020574 0.6802
11072093 ENSXETP00000020576 1.3216
5453557 ENSXETP00000053279 0.082
4758958 ENSXETP00000020557 0.365
55769520 ENSXETP00000020549 0.237
37577148 ENSXETP00000020539 0.431
13325066 ENSXETP00000035304 0.4616
94721259 ENSXETP00000035299 0.8916
51036592 ENSXETP00000053275 0.8337
11559929 ENSXETP00000035277 0.1127
54607104 ENSXETP00000035272 0.5753
34147513 ENSXETP00000035269 0.0294
4506675 ENSXETP00000035266 0.2414
20070352 ENSXETP00000035260 0.1266
54607086 ENSXETP00000004439 0.5127
7019415 ENSXETP00000053271 0.0213
51242953 ENSXETP00000004414 0.5493
25777624 ENSXETP00000004410 0.3893
7705965 ENSXETP00000004401 0.341
4506151 ENSXETP00000004396 0.7596
20127636 ENSXETP00000004384 0.3999
40254882 ENSXETP00000004379 0.5579
41393599 ENSXETP00000004376 0.3739
88970782 ENSXETP00000004374 0.2625
41281788 ENSXETP00000004370 0.667
9998944 ENSXETP00000031128 0.2811
113427354 ENSXETP00000031129 0.3109
21264351 ENSXETP00000031141 0.2185
24497435 ENSXETP00000031147 0.0334
93587342 ENSXETP00000031166 0.3166
13027812 ENSXETP00000031188 0.9388
4502201 ENSXETP00000031193 0.0111
17017976 ENSXETP00000053856 0.4378
16905522 ENSXETP00000031223 0.2765
4758732 ENSXETP00000009061 0.5755
4504743 ENSXETP00000009062 0.9641
31657142 ENSXETP00000009067 0.6447
24432009 ENSXETP00000038413 0.1059
113417060 ENSXETP00000038419 0.144
38348215 ENSXETP00000038423 1.3345
32698746 ENSXETP00000038432 0.1551
58331150 ENSXETP00000038435 0.9276
4758360 ENSXETP00000053846 0.3017
33695084 ENSXETP00000036191 0.2337
19923590 ENSXETP00000036171 0.3441
54020720 ENSXETP00000036168 0.2561
4503993 ENSXETP00000012238 1.03
15834619 ENSXETP00000012263 0.8008
13376023 ENSXETP00000004220 0.593
7669501 ENSXETP00000004187 1.348
8922987 ENSXETP00000004101 0.1698
4506121 ENSXETP00000054311 1.4663
4503625 ENSXETP00000004154 0.9113
10518503 ENSXETP00000004106 0.9219
27777655 ENSXETP00000004089 0.3825
57863265 ENSXETP00000004055 0.1554
5453660 ENSXETP00000004033 0.1367
30179900 ENSXETP00000004030 0.1936
22027528 ENSXETP00000018009 0.1505
70995241 ENSXETP00000018000 0.4163
38201667 ENSXETP00000018005 0.195
13375695 ENSXETP00000017999 0.6053
8922654 ENSXETP00000017992 0.7059
8923401 ENSXETP00000024708 0.4373
17986277 ENSXETP00000005652 0.9797
7656985 ENSXETP00000005670 0.5989
38683860 ENSXETP00000005684 0.6659
62177127 ENSXETP00000005691 0.5058
49355781 ENSXETP00000005694 0.1404
23199993 ENSXETP00000005699 0.3652
113424238 ENSXETP00000038594 0.4364
48675817 ENSXETP00000003278 0.6896
4758250 ENSXETP00000038598 0.2257
68299770 ENSXETP00000005964 1.6991
34222137 ENSXETP00000034590 0.6508
51988900 ENSXETP00000005980 1.0094
4507657 ENSXETP00000005989 0.2166
20070335 ENSXETP00000017044 0.555
12232475 ENSXETP00000017051 0.9373
72534720 ENSXETP00000017049 0.6747
4506101 ENSXETP00000017054 0.1787
73476377 ENSXETP00000017059 0.2031
7706637 ENSXETP00000017064 0.1317
72534760 ENSXETP00000017065 0.6629
7657265 ENSXETP00000017070 0.1929
52485853 ENSXETP00000017067 0.497
94681051 ENSXETP00000017076 0.1636
5453880 ENSXETP00000017086 0.2225
20127624 ENSXETP00000017079 0.4659
51317380 ENSXETP00000017089 0.2929
41282031 ENSXETP00000017095 0.6489
6754472 ENSXETP00000017103 0.2855
56550047 ENSXETP00000017124 0.6683
5803102 ENSXETP00000017126 0.0822
38683827 ENSXETP00000017133 0.8557
93204888 ENSXETP00000017140 0.9641
83281438 ENSXETP00000017141 0.4524
7705461 ENSXETP00000017145 0.2066
29826289 ENSXETP00000017151 1.2688
13376367 ENSXETP00000017153 1.2114
4557365 ENSXETP00000017154 0.9863
21359918 ENSXETP00000054072 0.522
5453746 ENSXETP00000052461 0.6889
50659104 ENSXETP00000052549 0.8985
17511205 ENSXETP00000052554 0.6904
6005721 ENSXETP00000052598 0.223
18254472 ENSXETP00000029378 0.3096
71834868 ENSXETP00000026372 1.6288
13128968 ENSXETP00000054065 0.5138
113412889 ENSXETP00000026385 0.3814
78486586 ENSXETP00000054060 0.6237
8922671 ENSXETP00000026404 0.0235
94721352 ENSXETP00000026392 0.1457
19743827 ENSXETP00000026416 0.3081
4758140 ENSXETP00000022184 0.049
14589869 ENSXETP00000022187 1.0923
32698936 ENSXETP00000055704 0.7937
38348292 ENSXETP00000022193 0.9285
4506707 ENSXETP00000055699 0.0428
7706667 ENSXETP00000022197 0.1362
5453832 ENSXETP00000022209 0.3888
56550039 ENSXETP00000022279 0.6097
51479156 ENSXETP00000022292 0.5194
38327029 ENSXETP00000022302 0.2314
4557429 ENSXETP00000022306 1.2796
4502671 ENSXETP00000022307 2.719
21536337 ENSXETP00000022308 1.3355
4759066 ENSXETP00000022310 0.5605
28372555 ENSXETP00000022311 1.1142
15451940 ENSXETP00000022319 1.6472
21359935 ENSXETP00000008098 0.1303
50233868 ENSXETP00000055694 1.3693
6912266 ENSXETP00000008119 0.183
46409322 ENSXETP00000008120 1.0926
20336248 ENSXETP00000008134 0.5125
48255905 ENSXETP00000008136 0.2365
94721340 ENSXETP00000008139 0.3103
4505585 ENSXETP00000008140 0.2
38569491 ENSXETP00000008142 0.3541
4557321 ENSXETP00000008146 1.5057
71773110 ENSXETP00000008148 1.2193
4508021 ENSXETP00000008155 0.373
14249338 ENSXETP00000008162 0.808
22095347 ENSXETP00000033613 0.4741
5453934 ENSXETP00000022401 0.7801
8923958 ENSXETP00000022410 0.7604
38569460 ENSXETP00000055669 0.2566
13376062 ENSXETP00000022431 0.2551
5729820 ENSXETP00000055662 3.589
4504519 ENSXETP00000022445 0.6122
39930479 ENSXETP00000022471 0.3794
40254919 ENSXETP00000022475 4.5401
20270333 ENSXETP00000022477 1.0976
31711992 ENSXETP00000022495 0.3544
92859618 ENSXETP00000000897 1.0481
47419936 ENSXETP00000000907 0.421
4503069 ENSXETP00000000923 0.0912
56711292 ENSXETP00000000931 1.4845
48255947 ENSXETP00000000935 0.1877
48255957 ENSXETP00000000937 0.2582
7657419 ENSXETP00000000938 0.7987
71040111 ENSXETP00000054645 0.5261
5802988 ENSXETP00000025876 0.5588
42542398 ENSXETP00000025884 0.2576
21361749 ENSXETP00000025888 0.2367
20070378 ENSXETP00000025890 0.2736
51173724 ENSXETP00000025892 0.3442
30023851 ENSXETP00000025893 0.2942
5730059 ENSXETP00000025896 0.6198
4505757 ENSXETP00000025907 0.4189
24307933 ENSXETP00000025909 0.613
29789367 ENSXETP00000025918 0.3009
11496974 ENSXETP00000025926 0.1065
17149834 ENSXETP00000025927 0.5626
23110942 ENSXETP00000054631 0.0
57977279 ENSXETP00000054630 0.7343
20330805 ENSXETP00000004299 0.1397
23065544 ENSXETP00000004318 0.4967
21071018 ENSXETP00000004321 1.4302
21361647 ENSXETP00000004325 0.0952
58219014 ENSXETP00000004335 0.2236
24497462 ENSXETP00000004343 0.2968
47933339 ENSXETP00000004353 0.4735
38788353 ENSXETP00000054622 0.1986
13236542 ENSXETP00000004354 0.2704
13376245 ENSXETP00000004356 0.5951
75750492 ENSXETP00000004357 1.1857
75750490 ENSXETP00000004359 0.5486
40806179 ENSXETP00000001971 0.379
20270343 ENSXETP00000001981 0.0275
7661808 ENSXETP00000002015 0.4222
53759148 ENSXETP00000002032 0.0735
40316915 ENSXETP00000002100 0.4687
7661602 ENSXETP00000054617 0.2002
89038853 ENSXETP00000002104 0.2189
22094079 ENSXETP00000054616 1.0954
8922640 ENSXETP00000002118 0.3569
47078229 ENSXETP00000002137 0.272
37059799 ENSXETP00000002145 0.6541
41872448 ENSXETP00000002161 0.5646
14916437 ENSXETP00000002176 0.7207
51702206 ENSXETP00000002229 0.4426
4502447 ENSXETP00000037743 1.1402
39777599 ENSXETP00000037729 0.5618
11034845 ENSXETP00000037728 0.1596
24307961 ENSXETP00000037727 1.1246
18079321 ENSXETP00000037726 0.8468
18644734 ENSXETP00000037725 0.2212
5729738 ENSXETP00000054338 0.088
38202217 ENSXETP00000037722 0.1284
38202217 ENSXETP00000037723 0.1284
11560146 ENSXETP00000054334 0.8046
35493916 ENSXETP00000037714 0.3547
45433501 ENSXETP00000037711 1.3913
29568111 ENSXETP00000041006 0.0456
34335253 ENSXETP00000037681 0.7552
18034690 ENSXETP00000026430 0.6934
20127499 ENSXETP00000054329 0.2848
21536479 ENSXETP00000026446 0.3666
20127541 ENSXETP00000026450 0.2032
56676379 ENSXETP00000026456 0.2481
4505293 ENSXETP00000026462 0.645
48762924 ENSXETP00000026482 0.2796
17999520 ENSXETP00000054324 0.1104
113428870 ENSXETP00000026491 0.9343
31542680 ENSXETP00000026492 0.4714
28626517 ENSXETP00000054317 0.7118
20544129 ENSXETP00000026499 0.1739
23308699 ENSXETP00000042065 0.238
11225260 ENSXETP00000042074 0.1803
28827782 ENSXETP00000042167 1.0004
30061500 ENSXETP00000054313 0.394
32307128 ENSXETP00000042180 0.7204
39930399 ENSXETP00000042183 1.0534
17998700 ENSXETP00000042186 0.2806
14210522 ENSXETP00000042188 0.0913
7661822 ENSXETP00000042190 0.2027
27477109 ENSXETP00000042199 0.2542
9951915 ENSXETP00000042223 0.1351
29826335 ENSXETP00000042239 0.0891
21396480 ENSXETP00000042241 0.186
40807465 ENSXETP00000046328 0.5871
34452734 ENSXETP00000046330 0.3726
12669911 ENSXETP00000046332 0.8822
89353295 ENSXETP00000046338 0.2465
23397653 ENSXETP00000046340 0.4082
4507137 ENSXETP00000046345 0.5084
14249636 ENSXETP00000046351 0.3571
34787409 ENSXETP00000046355 0.1896
29244924 ENSXETP00000046365 0.3593
34577079 ENSXETP00000016130 0.5421
38016914 ENSXETP00000016138 0.7928
38327615 ENSXETP00000016142 0.1668
23397696 ENSXETP00000016160 0.4641
31543632 ENSXETP00000016170 0.5659
32307132 ENSXETP00000016175 0.204
18152785 ENSXETP00000054288 0.0532
4757926 ENSXETP00000016191 0.0973
58331179 ENSXETP00000016205 1.1878
18034775 ENSXETP00000016224 0.4393
8922667 ENSXETP00000016233 0.2734
19923965 ENSXETP00000016234 0.3142
41872443 ENSXETP00000054286 0.2902
55741492 ENSXETP00000016275 0.3142
4504169 ENSXETP00000016282 0.848
21269872 ENSXETP00000016299 0.2783
9910476 ENSXETP00000000564 0.3499
59814247 ENSXETP00000000565 1.1286
15723378 ENSXETP00000000568 0.9342
31543653 ENSXETP00000000571 0.1605
57165352 ENSXETP00000000591 0.2461
67972429 ENSXETP00000000594 1.0016
54234024 ENSXETP00000053485 0.1414
31377765 ENSXETP00000045369 1.0754
66346737 ENSXETP00000000600 0.6787
19923719 ENSXETP00000053478 0.1334
11545787 ENSXETP00000000606 0.5468
41281831 ENSXETP00000000612 0.1404
21493045 ENSXETP00000030810 1.2412
71834861 ENSXETP00000030817 0.2399
13376747 ENSXETP00000030839 0.3688
18087837 ENSXETP00000030842 0.6018
32698702 ENSXETP00000030896 0.1654
21361394 ENSXETP00000030901 0.7396
4758022 ENSXETP00000030923 0.4534
33469966 ENSXETP00000030958 0.1072
33620749 ENSXETP00000030968 0.8669
4506075 ENSXETP00000022592 0.2186
32307177 ENSXETP00000022589 0.1342
56549651 ENSXETP00000022586 0.0213
21426793 ENSXETP00000053456 0.2111
10190698 ENSXETP00000028243 0.0956
4885049 ENSXETP00000020370 0.0
4885049 ENSXETP00000028240 0.0
38788372 ENSXETP00000028235 0.2406
46094072 ENSXETP00000028212 1.5257
18087809 ENSXETP00000028207 0.3717
14210512 ENSXETP00000028204 0.2998
24762244 ENSXETP00000028193 0.0178
27734703 ENSXETP00000039186 0.8912
5032025 ENSXETP00000039215 0.4284
40788018 ENSXETP00000039238 0.7901
4506917 ENSXETP00000039245 0.2656
7019349 ENSXETP00000039248 0.19
113425193 ENSXETP00000039279 0.4827
32698767 ENSXETP00000032154 0.418
13375809 ENSXETP00000032149 0.8064
21361602 ENSXETP00000032118 0.3451
56549668 ENSXETP00000032105 0.3064
5453766 ENSXETP00000032027 0.2118
14149981 ENSXETP00000014896 0.352
40068477 ENSXETP00000014895 0.2326
10092597 ENSXETP00000014887 0.5088
7705841 ENSXETP00000014885 0.934
46358348 ENSXETP00000014881 0.9762
23308519 ENSXETP00000014840 0.2197
41872344 ENSXETP00000056298 0.7272
51243065 ENSXETP00000014837 0.2084
60218897 ENSXETP00000014836 0.0833
113423310 ENSXETP00000014829 0.2274
39653319 ENSXETP00000014827 0.2876
28373119 ENSXETP00000034475 0.442
81158224 ENSXETP00000034441 0.3736
89060211 ENSXETP00000034345 0.5563
32698888 ENSXETP00000034330 2.1013
14211845 ENSXETP00000056291 0.113
11496269 ENSXETP00000020316 0.3927
55953129 ENSXETP00000056284 0.4171
21362102 ENSXETP00000020320 0.2137
22749159 ENSXETP00000020321 0.5694
31377761 ENSXETP00000020323 0.0137
22538413 ENSXETP00000025306 0.035
40018612 ENSXETP00000025308 0.389
10863943 ENSXETP00000010467 0.1286
28603830 ENSXETP00000010480 0.1876
38202207 ENSXETP00000010504 0.3306
4885319 ENSXETP00000054789 0.9868
4502567 ENSXETP00000010527 0.0237
12007646 ENSXETP00000054788 0.8968
87196351 ENSXETP00000033769 0.1341
15431306 ENSXETP00000054784 0.0237
15431306 ENSXETP00000033787 0.0237
88853062 ENSXETP00000033814 0.0709
28558973 ENSXETP00000033838 0.1082
15011918 ENSXETP00000033863 0.3424
20149302 ENSXETP00000033901 0.8081
20149302 ENSXETP00000033902 0.8081
21071037 ENSXETP00000033894 0.7123
13994129 ENSXETP00000018773 6.908
10864051 ENSXETP00000018774 0.3975
38788445 ENSXETP00000018777 0.2995
5454086 ENSXETP00000018780 0.3542
20270305 ENSXETP00000018781 0.8392
15451854 ENSXETP00000034266 0.0682
4502871 ENSXETP00000034303 0.0608
38570149 ENSXETP00000034343 0.5009
113415882 ENSXETP00000027473 1.8201
4557807 ENSXETP00000034403 0.652
4501953 ENSXETP00000029706 0.7911
4506413 ENSXETP00000029726 0.0288
9506861 ENSXETP00000029728 1.1031
14251212 ENSXETP00000054763 0.297
27436986 ENSXETP00000029746 0.0928
31543091 ENSXETP00000035979 0.2408
4506987 ENSXETP00000035949 0.7988
19913428 ENSXETP00000035945 0.0659
47078235 ENSXETP00000023120 0.762
41406050 ENSXETP00000023118 1.2656
22095351 ENSXETP00000023117 0.0822
32306539 ENSXETP00000023116 0.5758
33391150 ENSXETP00000023115 1.0749
4503581 ENSXETP00000000491 0.7457
40254969 ENSXETP00000023110 1.2467
20149695 ENSXETP00000023109 0.5187
5453579 ENSXETP00000023105 0.2346
55769552 ENSXETP00000023103 0.5347
47271356 ENSXETP00000023092 0.4961
21361290 ENSXETP00000023087 0.1793
8923904 ENSXETP00000023063 0.2783
21450647 ENSXETP00000054780 1.8481
14165286 ENSXETP00000023056 0.2892
22547116 ENSXETP00000023053 2.871
22748641 ENSXETP00000036649 1.027
14150122 ENSXETP00000036647 0.3575
30520329 ENSXETP00000036645 0.1652
22749179 ENSXETP00000036641 0.6546
70780361 ENSXETP00000036639 0.4975
70780353 ENSXETP00000036633 0.2909
5803098 ENSXETP00000036630 0.5135
5803000 ENSXETP00000036627 0.0836
41352712 ENSXETP00000036619 0.3955
25188179 ENSXETP00000036613 0.2862
4505931 ENSXETP00000036611 0.1929
18105061 ENSXETP00000036600 0.23
18105061 ENSXETP00000054762 0.23
7657677 ENSXETP00000036602 0.2363
13186234 ENSXETP00000036588 0.1939
21389523 ENSXETP00000005101 0.7934
54792780 ENSXETP00000033234 0.5235
54292121 ENSXETP00000033192 0.445
66932893 ENSXETP00000033191 0.3571
4757790 ENSXETP00000019725 0.2532
56243551 ENSXETP00000019724 0.4612
7657313 ENSXETP00000019720 0.0476
6631075 ENSXETP00000019719 1.468
8923659 ENSXETP00000019715 0.305
14249174 ENSXETP00000019714 0.2559
93004078 ENSXETP00000019707 0.4201
4557373 ENSXETP00000019706 0.6772
68131557 ENSXETP00000019702 0.1353
31542837 ENSXETP00000019700 1.0298
19923907 ENSXETP00000054711 0.6911
21359862 ENSXETP00000053100 1.3281
4504389 ENSXETP00000033708 1.0364
5453680 ENSXETP00000033742 0.7424
40254906 ENSXETP00000034888 0.3337
94400925 ENSXETP00000002323 1.7582
4758420 ENSXETP00000002324 0.7824
11496279 ENSXETP00000002325 0.5592
7706041 ENSXETP00000002327 0.3297
7705501 ENSXETP00000002329 0.3538
55769546 ENSXETP00000002331 0.6709
4503963 ENSXETP00000002333 0.5455
4507441 ENSXETP00000002334 0.0774
21361503 ENSXETP00000044196 0.3361
4758862 ENSXETP00000044193 0.4546
42794771 ENSXETP00000044191 0.5315
4502425 ENSXETP00000053087 0.3009
71143123 ENSXETP00000044146 0.8445
23510358 ENSXETP00000044116 0.3245
8922328 ENSXETP00000044114 0.0902
4507237 ENSXETP00000044104 0.2147
51173737 ENSXETP00000033694 0.5886
11863152 ENSXETP00000033680 0.2989
34304370 ENSXETP00000033675 0.3543
38788243 ENSXETP00000033672 0.2044
60685219 ENSXETP00000033670 0.2619
4507653 ENSXETP00000053072 1.0076
40255283 ENSXETP00000033667 1.0706
24430146 ENSXETP00000031033 0.5369
7705268 ENSXETP00000031005 0.5625
5453593 ENSXETP00000031002 0.3499
51479158 ENSXETP00000030985 0.3891
31542849 ENSXETP00000030973 0.2231
4503249 ENSXETP00000030963 0.4685
50284696 ENSXETP00000030959 0.3747
4504647 ENSXETP00000011937 2.3773
15011880 ENSXETP00000011925 0.1939
34916000 ENSXETP00000011915 0.8678
32129209 ENSXETP00000011912 0.0338
21464125 ENSXETP00000011905 0.2954
24432102 ENSXETP00000052881 0.1461
21614525 ENSXETP00000011898 0.3855
28557677 ENSXETP00000042794 0.2816
4504483 ENSXETP00000042790 0.5308
49472830 ENSXETP00000042787 0.3915
9506543 ENSXETP00000042785 0.1562
94536743 ENSXETP00000042782 0.3129
27735037 ENSXETP00000047441 0.2073
5454070 ENSXETP00000042778 0.1143
21361122 ENSXETP00000042775 0.2521
4502455 ENSXETP00000042764 0.3342
21361437 ENSXETP00000042760 0.642
7706741 ENSXETP00000042759 1.7035
71999131 ENSXETP00000038001 1.5131
22027525 ENSXETP00000018010 0.3825
4557433 ENSXETP00000052878 1.3236
56699409 ENSXETP00000007532 0.12
16876435 ENSXETP00000007523 0.8436
4507973 ENSXETP00000052876 0.2158
4507973 ENSXETP00000052875 0.2158
16306543 ENSXETP00000007522 0.1067
4503649 ENSXETP00000007509 0.864
19923310 ENSXETP00000039712 0.7
58331222 ENSXETP00000039647 0.3099
88861553 ENSXETP00000039627 0.2608
70906430 ENSXETP00000039622 0.0071
13236528 ENSXETP00000039606 0.828
4506263 ENSXETP00000039605 0.6895
5453958 ENSXETP00000039599 0.2737
29294624 ENSXETP00000004638 0.0086
92110027 ENSXETP00000039587 0.7747
41208745 ENSXETP00000052873 0.688
4503999 ENSXETP00000039586 0.7436
13376717 ENSXETP00000039553 0.4812
4507869 ENSXETP00000039549 0.6916
5803017 ENSXETP00000039547 0.7357
63003907 ENSXETP00000039543 1.515
15834617 ENSXETP00000039540 0.3538
21536288 ENSXETP00000041410 0.1355
33636756 ENSXETP00000041406 0.2998
29788776 ENSXETP00000041399 1.4599
60460889 ENSXETP00000041391 0.9968
4759196 ENSXETP00000052870 0.4255
13540559 ENSXETP00000041385 0.7104
113428655 ENSXETP00000052869 1.2303
5902130 ENSXETP00000041334 0.3966
5902130 ENSXETP00000041340 0.3966
47086495 ENSXETP00000052867 1.4339
50428925 ENSXETP00000041323 0.494
5453930 ENSXETP00000041311 0.0416
18491016 ENSXETP00000019466 1.1206
4827036 ENSXETP00000041255 0.9968
11386175 ENSXETP00000007163 0.59
4505161 ENSXETP00000041251 0.587
5174447 ENSXETP00000052866 0.0386
4502475 ENSXETP00000041246 2.1134
56788385 ENSXETP00000052858 1.9689
11321617 ENSXETP00000050910 0.229
11321617 ENSXETP00000050912 0.229
34916036 ENSXETP00000011989 0.1701
7669481 ENSXETP00000053966 0.2123
28372559 ENSXETP00000011973 0.4229
5730104 ENSXETP00000024679 0.254
53828926 ENSXETP00000024690 0.046
4505177 ENSXETP00000053961 0.6731
88966051 ENSXETP00000011291 2.3704
18860859 ENSXETP00000011309 0.1644
4503355 ENSXETP00000011365 0.1421
89886201 ENSXETP00000011375 0.6335
73747887 ENSXETP00000048794 0.3841
34222186 ENSXETP00000048817 0.6971
20336300 ENSXETP00000048848 0.6941
17402871 ENSXETP00000053943 0.4827
4557873 ENSXETP00000053937 0.6173
22218341 ENSXETP00000048886 0.6926
31742484 ENSXETP00000048913 0.2631
16950607 ENSXETP00000048921 0.6937
21361368 ENSXETP00000048928 0.1508
21361368 ENSXETP00000048931 0.1508
21389623 ENSXETP00000009462 1.9733
7305199 ENSXETP00000009455 0.1303
7705608 ENSXETP00000009448 0.6261
33598960 ENSXETP00000009433 0.2358
21450856 ENSXETP00000009394 0.3739
21450856 ENSXETP00000009395 0.3739
8923466 ENSXETP00000009446 0.4032
4757988 ENSXETP00000009442 0.2101
40217847 ENSXETP00000002684 0.0543
26051235 ENSXETP00000002685 0.5402
25121987 ENSXETP00000002686 0.7092
21361734 ENSXETP00000002691 0.4201
13540594 ENSXETP00000002692 0.4005
94681046 ENSXETP00000002693 0.5343
40068049 ENSXETP00000002698 0.842
40804744 ENSXETP00000002701 0.6144
17017988 ENSXETP00000002706 0.6161
15147219 ENSXETP00000002708 0.1658
7019493 ENSXETP00000002713 1.0271
6912616 ENSXETP00000002709 0.0
5174529 ENSXETP00000002716 0.0726
21361163 ENSXETP00000002717 0.58
7706039 ENSXETP00000002719 0.5352
72534762 ENSXETP00000002721 0.6601
89191830 ENSXETP00000054756 0.6906
56550051 ENSXETP00000002727 0.1023
7524361 ENSXETP00000002730 0.2509
56788370 ENSXETP00000002734 0.7453
10835145 ENSXETP00000002737 2.1237
32526890 ENSXETP00000002740 1.3168
31543630 ENSXETP00000041138 0.3017
15721937 ENSXETP00000041146 0.5981
26051204 ENSXETP00000041162 0.0651
13357210 ENSXETP00000041166 0.2762
50593010 ENSXETP00000041174 0.1936
10863927 ENSXETP00000041184 0.3417
54607110 ENSXETP00000041191 0.3625
51873036 ENSXETP00000041195 0.1026
33457308 ENSXETP00000041200 0.1947
9506931 ENSXETP00000041201 0.4725
7019469 ENSXETP00000041211 0.6875
5730120 ENSXETP00000041216 0.1739
15967159 ENSXETP00000041217 0.247
10864037 ENSXETP00000041218 0.2812
5453924 ENSXETP00000041223 0.4601
21362032 ENSXETP00000041233 1.01
62198235 ENSXETP00000041234 0.5408
13786123 ENSXETP00000045614 0.2374
42518068 ENSXETP00000054722 1.7918
31377748 ENSXETP00000017002 0.923
42519912 ENSXETP00000016999 0.4125
113420063 ENSXETP00000054716 1.0692
9910148 ENSXETP00000016998 0.4955
56117838 ENSXETP00000016987 0.5066
50541946 ENSXETP00000016990 0.0967
4505011 ENSXETP00000016976 0.5042
4758662 ENSXETP00000016966 0.2928
113420309 ENSXETP00000016954 0.3128
19923352 ENSXETP00000016949 1.1691
113420035 ENSXETP00000016948 0.7069
4507265 ENSXETP00000016945 0.4683
4885513 ENSXETP00000022339 0.7699
5453762 ENSXETP00000022374 0.3891
19923126 ENSXETP00000022384 1.0268
113420026 ENSXETP00000022402 0.0643
4506019 ENSXETP00000022414 0.0587
4757860 ENSXETP00000022422 0.1781
94429050 ENSXETP00000054708 0.0956
4885561 ENSXETP00000022470 0.1766
50658075 ENSXETP00000022499 0.3503
20336294 ENSXETP00000009138 0.7316
15042939 ENSXETP00000009211 1.2186
13994253 ENSXETP00000009239 1.1122
18874090 ENSXETP00000009249 0.0588
4826714 ENSXETP00000045388 0.8348
4501899 ENSXETP00000045383 0.201
19923477 ENSXETP00000045361 0.7397
21389517 ENSXETP00000021426 0.7121
5032041 ENSXETP00000021421 0.0831
33186925 ENSXETP00000021429 0.2009
10864041 ENSXETP00000021456 0.5337
4885657 ENSXETP00000021470 0.5878
86792778 ENSXETP00000014390 0.4915
93141033 ENSXETP00000014402 0.2879
13236497 ENSXETP00000014425 0.2742
28882053 ENSXETP00000029557 0.2238
7710121 ENSXETP00000029565 0.4566
113418879 ENSXETP00000029572 0.9385
113418876 ENSXETP00000054168 1.0694
16596684 ENSXETP00000029576 1.2349
56606129 ENSXETP00000029582 0.1921
4506939 ENSXETP00000029584 0.1006
13569903 ENSXETP00000054166 0.6679
21362112 ENSXETP00000029611 0.2814
113412782 ENSXETP00000052851 2.9618
89886453 ENSXETP00000043751 0.3295
4502313 ENSXETP00000052849 0.0854
21361513 ENSXETP00000043745 0.4414
12751497 ENSXETP00000052847 1.1291
18379334 ENSXETP00000052845 0.2279
16751923 ENSXETP00000043703 0.7626
93102395 ENSXETP00000043698 0.6985
33300670 ENSXETP00000043696 0.862
4501849 ENSXETP00000043683 0.5395
13027604 ENSXETP00000043646 0.6874
62079295 ENSXETP00000043644 0.5617
41281447 ENSXETP00000052838 0.8841
13375801 ENSXETP00000043628 0.5038
7705346 ENSXETP00000022773 0.9536
37693993 ENSXETP00000022770 0.3807
27552770 ENSXETP00000022767 0.3358
6912540 ENSXETP00000022766 0.297
14210488 ENSXETP00000022757 0.0392
21359873 ENSXETP00000022754 0.2484
50346001 ENSXETP00000022749 0.8228
22538450 ENSXETP00000022740 0.4937
13129098 ENSXETP00000022739 0.5758
5032105 ENSXETP00000022734 0.4185
7662234 ENSXETP00000022729 0.797
10190704 ENSXETP00000022727 0.7453
4826862 ENSXETP00000022726 0.4777
46049063 ENSXETP00000022724 0.23
46049063 ENSXETP00000052835 0.23
66773086 ENSXETP00000022722 0.2423
42734375 ENSXETP00000022721 0.6671
52345626 ENSXETP00000022718 0.3885
63252863 ENSXETP00000022713 2.8691
4758056 ENSXETP00000022709 0.2765
50959205 ENSXETP00000037697 0.3919
14211891 ENSXETP00000052833 0.4015
27363461 ENSXETP00000037687 0.1456
88702793 ENSXETP00000037686 1.1651
21362070 ENSXETP00000037676 0.2974
62530384 ENSXETP00000037673 0.6129
4826852 ENSXETP00000052831 0.4407
33620716 ENSXETP00000052830 0.3077
54860079 ENSXETP00000037663 0.2838
20127450 ENSXETP00000037655 0.1124
18079216 ENSXETP00000035123 0.4528
84626578 ENSXETP00000035110 0.0953
113425851 ENSXETP00000052828 0.6313
69885084 ENSXETP00000035090 0.9325
8922448 ENSXETP00000035081 1.0568
89026785 ENSXETP00000035078 0.49
17941285 ENSXETP00000035069 0.4365
21389613 ENSXETP00000035025 0.6872
45594312 ENSXETP00000034856 0.0849
46361978 ENSXETP00000034846 0.2786
33359213 ENSXETP00000034831 1.0784
10938008 ENSXETP00000034775 0.4458
4505471 ENSXETP00000034748 0.7139
113421138 ENSXETP00000049064 0.6335
6631112 ENSXETP00000049063 0.6006
5729856 ENSXETP00000049061 0.4805
90704847 ENSXETP00000049058 1.5698
22538473 ENSXETP00000049041 0.3977
7661536 ENSXETP00000049034 0.2665
53832011 ENSXETP00000052820 0.4185
11968003 ENSXETP00000036582 0.8232
32698876 ENSXETP00000056611 0.3237
22538470 ENSXETP00000043113 0.3839
44917615 ENSXETP00000043070 0.4364
16418445 ENSXETP00000056603 0.1696
8923559 ENSXETP00000043030 0.4035
21314690 ENSXETP00000015840 0.5461
19913408 ENSXETP00000015835 0.2428
14916494 ENSXETP00000015821 0.1901
40806162 ENSXETP00000008403 0.07
113414980 ENSXETP00000008395 0.4472
15431293 ENSXETP00000008399 0.0626
9966809 ENSXETP00000008389 0.2938
22749327 ENSXETP00000056595 0.0079
13375981 ENSXETP00000030592 0.2735
21389493 ENSXETP00000013604 2.2956
60302875 ENSXETP00000056586 1.4006
40805843 ENSXETP00000030583 0.1817
19923262 ENSXETP00000030581 0.0764
27886667 ENSXETP00000030575 0.2371
4506791 ENSXETP00000019817 0.1262
7661998 ENSXETP00000019827 0.2383
24308011 ENSXETP00000019835 0.1555
9910366 ENSXETP00000002775 0.0456
7705765 ENSXETP00000002771 0.8725
8923059 ENSXETP00000002764 0.1312
20149530 ENSXETP00000013928 0.0345
4503849 ENSXETP00000002742 0.5695
113427018 ENSXETP00000043623 0.7586
20270339 ENSXETP00000043615 0.3442
4507511 ENSXETP00000043611 0.2674
4505463 ENSXETP00000043604 0.6577
19923202 ENSXETP00000043568 0.2819
14150155 ENSXETP00000053039 0.2906
34365793 ENSXETP00000027620 0.8757
94536771 ENSXETP00000053031 0.6525
27735057 ENSXETP00000041562 1.2259
4502395 ENSXETP00000027611 0.1216
21359941 ENSXETP00000027565 0.6394
30410794 ENSXETP00000027556 0.1056
4502119 ENSXETP00000027550 0.987
4557599 ENSXETP00000027534 0.4373
13376886 ENSXETP00000029877 0.5609
4506623 ENSXETP00000029882 0.0455
23943902 ENSXETP00000029892 0.836
23943900 ENSXETP00000029894 1.451
4758964 ENSXETP00000009981 0.1076
4826690 ENSXETP00000029920 0.2302
16753221 ENSXETP00000019011 0.396
15147335 ENSXETP00000019030 0.5266
74272287 ENSXETP00000019063 0.7568
18034767 ENSXETP00000032531 0.373
5453914 ENSXETP00000032534 0.6686
4505989 ENSXETP00000032537 0.652
18152787 ENSXETP00000032538 0.4344
60460881 ENSXETP00000053004 1.7193
34577075 ENSXETP00000032540 0.4005
4507617 ENSXETP00000032547 0.1275
32967287 ENSXETP00000032550 0.2312
14110375 ENSXETP00000032563 0.9678
6552309 ENSXETP00000021462 2.6965
18379349 ENSXETP00000032583 0.5277
24307901 ENSXETP00000032585 1.3436
4502549 ENSXETP00000000663 0.0
55741819 ENSXETP00000055321 0.5106
88992590 ENSXETP00000049208 0.5089
21618354 ENSXETP00000049206 0.226
4503949 ENSXETP00000049204 0.2862
7661798 ENSXETP00000049195 0.0634
4505797 ENSXETP00000055317 0.6128
50263042 ENSXETP00000049186 0.0747
40254439 ENSXETP00000031612 0.4845
4885563 ENSXETP00000049176 0.0939
39841073 ENSXETP00000006009 0.4827
21314677 ENSXETP00000055307 0.0181
13376109 ENSXETP00000006003 0.2611
70778815 ENSXETP00000006000 1.1363
4507019 ENSXETP00000005992 0.7378
29558022 ENSXETP00000036930 0.119
31621305 ENSXETP00000020435 0.6349
11967971 ENSXETP00000020423 0.5507
11967969 ENSXETP00000020415 0.5853
40548413 ENSXETP00000020411 0.4656
45120121 ENSXETP00000020390 0.3751
38348727 ENSXETP00000055287 0.5382
15812178 ENSXETP00000020367 0.3458
6912406 ENSXETP00000034366 0.7232
18105037 ENSXETP00000034231 0.3356
19923497 ENSXETP00000013206 0.2409
8922733 ENSXETP00000013164 0.2071
7363441 ENSXETP00000056024 1.292
113419148 ENSXETP00000042176 1.0866
5453617 ENSXETP00000042099 0.2154
41352721 ENSXETP00000042096 0.4827
39995109 ENSXETP00000042078 1.1751
45935391 ENSXETP00000042070 0.8692
62530388 ENSXETP00000042033 0.2547
62530388 ENSXETP00000055916 0.2547
22001417 ENSXETP00000055913 0.7164
21314619 ENSXETP00000050969 0.3439
15149465 ENSXETP00000050960 0.3549
40353764 ENSXETP00000050952 0.3012
4502693 ENSXETP00000050947 0.3965
89191868 ENSXETP00000055895 0.6457
9966845 ENSXETP00000018597 0.3564
4505469 ENSXETP00000018584 0.2306
4557685 ENSXETP00000018581 0.096
6681764 ENSXETP00000018561 0.5087
13375746 ENSXETP00000018556 0.6054
8923584 ENSXETP00000055890 0.3696
38195091 ENSXETP00000018554 0.2596
13375862 ENSXETP00000018550 0.0974
4758506 ENSXETP00000018548 0.3834
61102725 ENSXETP00000018431 0.3474
14150217 ENSXETP00000018429 0.6809
31542315 ENSXETP00000018427 0.0566
10716563 ENSXETP00000018426 0.3672
22035629 ENSXETP00000018425 0.5686
55770844 ENSXETP00000018423 0.1193
24234688 ENSXETP00000018420 0.2347
40353734 ENSXETP00000018419 0.5458
44680143 ENSXETP00000018417 0.3832
4503753 ENSXETP00000018407 0.6016
54633319 ENSXETP00000018396 0.2497
12232455 ENSXETP00000012685 0.542
30179903 ENSXETP00000012681 0.3711
4557865 ENSXETP00000012635 0.4907
38372913 ENSXETP00000012614 0.5857
20373175 ENSXETP00000026696 0.0292
24308239 ENSXETP00000035206 0.5099
8922256 ENSXETP00000055345 0.3171
18378731 ENSXETP00000035186 0.6693
54112420 ENSXETP00000035178 0.4462
68163411 ENSXETP00000035169 0.7346
28372569 ENSXETP00000015257 0.2198
53832024 ENSXETP00000015253 0.7481
13899229 ENSXETP00000015255 0.7116
21450781 ENSXETP00000049637 0.4752
31377705 ENSXETP00000020133 0.865
13540582 ENSXETP00000020134 0.6137
20336302 ENSXETP00000020150 0.2413
31455614 ENSXETP00000020156 0.087
13128994 ENSXETP00000020162 0.8023
21389421 ENSXETP00000039513 0.9625
89026106 ENSXETP00000039538 0.245
113431348 ENSXETP00000039946 0.3022
88758592 ENSXETP00000039952 0.5838
113418676 ENSXETP00000039957 0.0821
13129136 ENSXETP00000055312 2.4023
21361495 ENSXETP00000039959 0.5487
4503969 ENSXETP00000045896 0.5843
26667177 ENSXETP00000016524 0.7711
16554609 ENSXETP00000016523 0.7615
33354283 ENSXETP00000016522 0.0841
21362094 ENSXETP00000016519 0.8994
4501991 ENSXETP00000016493 0.9107
30102948 ENSXETP00000016480 0.5102
23397659 ENSXETP00000038546 0.2146
4506541 ENSXETP00000038545 0.3336
31543195 ENSXETP00000038543 1.6101
7706683 ENSXETP00000038537 0.5519
4505937 ENSXETP00000038527 0.5306
82830440 ENSXETP00000038501 0.4415
13376046 ENSXETP00000038473 1.6562
54112125 ENSXETP00000038470 2.0589
4505717 ENSXETP00000038465 0.7715
40556361 ENSXETP00000038463 1.4141
4504059 ENSXETP00000038462 1.1844
68303555 ENSXETP00000028478 0.1751
113425348 ENSXETP00000004138 0.0958
7019555 ENSXETP00000028457 0.8361
38638698 ENSXETP00000028448 0.4149
74136552 ENSXETP00000028443 0.3655
13446229 ENSXETP00000028440 0.2934
27734947 ENSXETP00000028439 1.3869
4502095 ENSXETP00000028431 0.8062
5031581 ENSXETP00000028422 0.1553
32699050 ENSXETP00000057538 0.602
42734395 ENSXETP00000039539 0.3653
28178832 ENSXETP00000057536 0.1698
39777608 ENSXETP00000028414 0.7226
5454062 ENSXETP00000028401 0.4842
61966769 ENSXETP00000028398 1.0707
18105058 ENSXETP00000033704 0.3091
40807443 ENSXETP00000033710 0.5766
89179321 ENSXETP00000033721 0.4785
51477716 ENSXETP00000033737 0.3919
4503687 ENSXETP00000033746 0.5209
4505579 ENSXETP00000033759 0.4072
4506643 ENSXETP00000033762 0.0223
50726968 ENSXETP00000033764 0.1234
27734984 ENSXETP00000033788 0.1004
21361657 ENSXETP00000010101 0.5106
10334859 ENSXETP00000057514 0.1882
66932992 ENSXETP00000010123 0.2174
38454194 ENSXETP00000010219 0.084
4506787 ENSXETP00000002788 0.2318
56118245 ENSXETP00000002778 0.7779
47716512 ENSXETP00000057507 0.1092
51944953 ENSXETP00000042614 0.2563
28269693 ENSXETP00000042631 0.2645
14165469 ENSXETP00000006430 0.3099
24308007 ENSXETP00000006433 0.1847
25453484 ENSXETP00000006435 0.508
62243658 ENSXETP00000006451 0.1365
31543159 ENSXETP00000047014 0.1725
31543018 ENSXETP00000047018 1.3458
7706617 ENSXETP00000047019 0.4874
13376123 ENSXETP00000047028 0.7105
25092658 ENSXETP00000047022 1.4157
48675825 ENSXETP00000047043 0.6924
51100978 ENSXETP00000047048 0.3446
93140999 ENSXETP00000047056 0.4989
8922112 ENSXETP00000044472 0.4621
33239445 ENSXETP00000044504 0.1345
46487911 ENSXETP00000044591 0.2853
71480169 ENSXETP00000044628 0.7424
5730073 ENSXETP00000020272 0.2355
39753953 ENSXETP00000048145 0.6112
20128774 ENSXETP00000048165 0.2172
48255970 ENSXETP00000048167 0.307
56788364 ENSXETP00000048191 0.7444
33342278 ENSXETP00000048193 0.3325
14251207 ENSXETP00000048205 0.7653
14589896 ENSXETP00000031789 0.7365
49258202 ENSXETP00000031787 0.2619
31543146 ENSXETP00000031785 0.7873
13129114 ENSXETP00000054381 0.5484
7662218 ENSXETP00000054380 0.3796
11321642 ENSXETP00000031780 0.2573
53933210 ENSXETP00000054375 0.0942
22507409 ENSXETP00000050384 0.3004
20336726 ENSXETP00000050375 0.7437
67763814 ENSXETP00000050367 0.2455
7656967 ENSXETP00000024527 0.447
31542641 ENSXETP00000050343 0.3685
20127556 ENSXETP00000050336 2.0247
7705590 ENSXETP00000050334 0.5774
61966697 ENSXETP00000054345 0.6052
38569484 ENSXETP00000033953 0.1753
93277085 ENSXETP00000033927 0.1971
83722282 ENSXETP00000033900 0.4651
76880486 ENSXETP00000005127 0.8159
21614542 ENSXETP00000005120 0.0551
61676091 ENSXETP00000055094 0.0179
113418157 ENSXETP00000015053 0.5396
4503559 ENSXETP00000015033 0.7459
4505905 ENSXETP00000009892 0.3434
63055040 ENSXETP00000011959 0.2817
41151578 ENSXETP00000009877 0.4707
4826860 ENSXETP00000055093 0.0842
90403581 ENSXETP00000009871 1.2367
19923619 ENSXETP00000009864 0.3947
6005747 ENSXETP00000055088 0.0657
30181238 ENSXETP00000009854 0.6663
54144642 ENSXETP00000009843 0.2129
21361507 ENSXETP00000009841 1.031
40018640 ENSXETP00000009839 0.0616
4502339 ENSXETP00000009849 0.1784
62739186 ENSXETP00000011504 2.0985
8922358 ENSXETP00000011494 0.1269
27734937 ENSXETP00000011437 0.6946
6005886 ENSXETP00000011441 0.4803
91754185 ENSXETP00000055086 2.6884
31543053 ENSXETP00000011433 0.1547
13194195 ENSXETP00000011423 1.0542
44955929 ENSXETP00000011421 0.3897
72534744 ENSXETP00000000636 0.3634
7661878 ENSXETP00000000641 0.5167
45545405 ENSXETP00000000645 0.0752
18641347 ENSXETP00000000654 0.494
18959206 ENSXETP00000021955 0.677
33569216 ENSXETP00000021944 0.1923
21450671 ENSXETP00000021939 0.2432
24211029 ENSXETP00000021930 1.1972
41327708 ENSXETP00000021937 1.0065
61743930 ENSXETP00000021933 0.0996
58218992 ENSXETP00000021923 0.2319
33598954 ENSXETP00000055073 0.3137
21614496 ENSXETP00000021911 0.4588
54312078 ENSXETP00000021906 0.3339
8922515 ENSXETP00000021902 0.6939
22538426 ENSXETP00000028168 0.56
62868213 ENSXETP00000028166 0.1134
113429811 ENSXETP00000053778 0.5332
71143114 ENSXETP00000028146 0.2895
46048452 ENSXETP00000028140 1.2039
23397546 ENSXETP00000028127 0.3461
7661592 ENSXETP00000028123 0.0906
24497519 ENSXETP00000048930 0.2243
24308179 ENSXETP00000015105 0.4121
13518021 ENSXETP00000015100 0.2567
5453597 ENSXETP00000002132 0.1271
14211540 ENSXETP00000019582 0.9994
65506328 ENSXETP00000037500 0.7462
19923753 ENSXETP00000037493 0.3258
27502415 ENSXETP00000049117 2.0424
7662320 ENSXETP00000028917 0.4726
23097340 ENSXETP00000028892 0.2573
15619018 ENSXETP00000028866 0.805
48928054 ENSXETP00000028873 1.3978
38683851 ENSXETP00000028876 0.3271
5729742 ENSXETP00000028865 0.3116
12383082 ENSXETP00000028864 0.7733
4502503 ENSXETP00000053750 2.2944
64762445 ENSXETP00000037288 0.2196
31377806 ENSXETP00000053743 1.7676
62751964 ENSXETP00000037286 0.4241
13027608 ENSXETP00000037285 2.2661
25141323 ENSXETP00000037274 0.172
7706339 ENSXETP00000037272 0.1994
31543670 ENSXETP00000037268 0.0923
27262622 ENSXETP00000037258 0.6689
4758086 ENSXETP00000037246 0.2194
56682969 ENSXETP00000037243 0.2732
53729344 ENSXETP00000053731 0.6884
7656991 ENSXETP00000048283 0.3398
40254884 ENSXETP00000048278 0.6417
21536470 ENSXETP00000048267 0.5887
24308167 ENSXETP00000056582 0.0851
48717226 ENSXETP00000048249 0.4527
19718751 ENSXETP00000048248 0.3957
61743950 ENSXETP00000019624 0.2554
113423919 ENSXETP00000040221 0.444
13994353 ENSXETP00000040231 0.0306
35493952 ENSXETP00000040243 0.1909
4557769 ENSXETP00000040272 0.6287
14249534 ENSXETP00000040279 0.5157
22547184 ENSXETP00000040313 0.1849
7705987 ENSXETP00000040315 0.3377
14150056 ENSXETP00000040326 0.6875
17149830 ENSXETP00000040357 0.2091
38683799 ENSXETP00000040401 0.3488
90577167 ENSXETP00000040418 0.3129
20270212 ENSXETP00000003157 3.3067
4758074 ENSXETP00000003159 0.4154
4503063 ENSXETP00000003162 0.1914
51317366 ENSXETP00000003173 0.6818
32261332 ENSXETP00000009147 0.2688
56699463 ENSXETP00000009165 0.3699
4503061 ENSXETP00000009167 0.5134
4503059 ENSXETP00000009187 0.3736
55956910 ENSXETP00000004796 0.4375
6912594 ENSXETP00000004802 0.2657
113429356 ENSXETP00000004812 0.0529
54112407 ENSXETP00000046701 0.6847
50301234 ENSXETP00000056555 1.1725
4759138 ENSXETP00000046724 0.5983
15208654 ENSXETP00000046810 0.4199
24586659 ENSXETP00000046823 0.5151
19924111 ENSXETP00000046832 0.4647
13194201 ENSXETP00000026576 0.8075
19923359 ENSXETP00000026578 0.1656
32698688 ENSXETP00000026596 0.2006
46409268 ENSXETP00000026607 1.2708
5803135 ENSXETP00000056541 0.0254
54607053 ENSXETP00000026627 0.2829
16933546 ENSXETP00000041250 0.0971
4506345 ENSXETP00000026653 0.2288
4505255 ENSXETP00000026693 0.0514
7705467 ENSXETP00000026710 0.2966
4506903 ENSXETP00000026703 0.2575
58036498 ENSXETP00000026735 0.4181
34452681 ENSXETP00000026712 0.6022
7661948 ENSXETP00000026811 0.5014
89035769 ENSXETP00000026755 0.3085
4557233 ENSXETP00000026824 0.2433
33413418 ENSXETP00000046535 0.0443
38016909 ENSXETP00000026829 0.4536
70909324 ENSXETP00000031154 0.9303
113413430 ENSXETP00000031165 0.1334
4557349 ENSXETP00000031175 1.1385
27881501 ENSXETP00000031206 0.7242
20127454 ENSXETP00000053791 0.2964
47132551 ENSXETP00000023818 0.3954
8922237 ENSXETP00000053787 0.6647
18087857 ENSXETP00000023831 0.1007
5032019 ENSXETP00000023832 1.0723
45827765 ENSXETP00000023843 0.877
7657562 ENSXETP00000023846 0.3554
6552296 ENSXETP00000023856 0.0849
21361691 ENSXETP00000007105 0.5915
80978934 ENSXETP00000007118 0.0977
45593144 ENSXETP00000007133 0.2113
31083344 ENSXETP00000007153 0.4624
20070262 ENSXETP00000010583 0.9329
41055953 ENSXETP00000010577 0.9077
94721248 ENSXETP00000010588 0.6042
5174481 ENSXETP00000010594 0.2327
4758768 ENSXETP00000010606 0.7637
47933395 ENSXETP00000010661 0.268
40068065 ENSXETP00000025144 1.1173
54607074 ENSXETP00000025142 0.7652
19923191 ENSXETP00000025107 1.1891
11140815 ENSXETP00000025104 0.4331
17402879 ENSXETP00000025094 0.5418
87196339 ENSXETP00000025084 0.7897
10092617 ENSXETP00000025071 0.1252
34808710 ENSXETP00000025067 0.6717
18765748 ENSXETP00000025064 0.8395
34740327 ENSXETP00000002833 1.2381
56788374 ENSXETP00000002840 0.457
18254478 ENSXETP00000002842 0.4691
45545411 ENSXETP00000002843 0.0217
38455388 ENSXETP00000002846 0.3162
24308127 ENSXETP00000002858 0.4473
28557788 ENSXETP00000002881 1.0511
4505377 ENSXETP00000030713 0.2294
41680688 ENSXETP00000030715 0.727
67191027 ENSXETP00000030728 0.9089
113414123 ENSXETP00000053748 0.0098
55749769 ENSXETP00000030773 0.3077
4504707 ENSXETP00000046101 0.4754
7657196 ENSXETP00000021027 0.1944
7657196 ENSXETP00000032726 0.1944
56676327 ENSXETP00000032667 0.1468
24308456 ENSXETP00000032628 0.5054
14211843 ENSXETP00000036968 0.2632
18139549 ENSXETP00000036910 0.2071
13786129 ENSXETP00000036895 0.2983
17149828 ENSXETP00000036814 0.0748
31083028 ENSXETP00000036807 0.3422
42544172 ENSXETP00000036800 0.2941
6857816 ENSXETP00000036802 0.2912
14249138 ENSXETP00000007234 1.7442
7657683 ENSXETP00000007229 0.1471
14589929 ENSXETP00000024399 0.2511
14589916 ENSXETP00000007904 0.2979
27735075 ENSXETP00000052948 0.5279
21389475 ENSXETP00000048718 0.7275
19923609 ENSXETP00000048721 0.2785
5453916 ENSXETP00000048737 0.5244
30061567 ENSXETP00000048733 0.7031
89363030 ENSXETP00000048760 0.4665
22749525 ENSXETP00000048768 0.5442
21361433 ENSXETP00000048746 0.7023
44888833 ENSXETP00000048774 0.6257
38257139 ENSXETP00000002916 0.0351
77695917 ENSXETP00000002922 0.3288
32698728 ENSXETP00000002956 0.2245
4507691 ENSXETP00000043361 0.0443
23097274 ENSXETP00000043363 1.5544
28195384 ENSXETP00000051833 0.3417
7661538 ENSXETP00000051839 0.8034
32698704 ENSXETP00000051845 0.4001
38016937 ENSXETP00000051846 1.0088
5453826 ENSXETP00000051874 0.7754
37674289 ENSXETP00000051883 0.1493
71067096 ENSXETP00000051885 0.8938
11125768 ENSXETP00000051886 1.0308
11125770 ENSXETP00000057504 0.3946
4506123 ENSXETP00000051889 0.2378
40354205 ENSXETP00000051890 0.3595
9845509 ENSXETP00000057501 0.0
4758968 ENSXETP00000051903 0.0599
113430103 ENSXETP00000051905 0.5632
79750944 ENSXETP00000051907 0.3695
5803050 ENSXETP00000023270 0.0754
113426362 ENSXETP00000051916 1.0303
19923449 ENSXETP00000036344 0.2686
55770832 ENSXETP00000036348 0.5655
8922477 ENSXETP00000036356 0.4827
9558749 ENSXETP00000036375 0.3419
113426016 ENSXETP00000036402 0.0381
50592988 ENSXETP00000036400 0.4158
62241008 ENSXETP00000036416 0.3788
4508045 ENSXETP00000036429 1.662
21361854 ENSXETP00000036443 1.2725
10092683 ENSXETP00000036483 0.4933
27735047 ENSXETP00000036490 0.2764
13569913 ENSXETP00000036501 1.1312
18087835 ENSXETP00000036338 0.6989
42544132 ENSXETP00000036505 0.5632
28372543 ENSXETP00000036340 1.1677
56550049 ENSXETP00000009547 1.074
113425928 ENSXETP00000027128 0.3525
42415503 ENSXETP00000027152 0.252
42476333 ENSXETP00000027163 0.7467
4506817 ENSXETP00000027176 0.6015
23957690 ENSXETP00000027180 0.2995
58037537 ENSXETP00000027183 0.6038
12232393 ENSXETP00000027234 1.9996
40217817 ENSXETP00000029273 0.2415
5032115 ENSXETP00000038607 0.3335
55741475 ENSXETP00000038608 0.2373
31652264 ENSXETP00000038610 0.301
88759348 ENSXETP00000038615 1.2558
20127495 ENSXETP00000038616 0.1201
4557547 ENSXETP00000033726 0.5272
21389389 ENSXETP00000033732 0.2961
21536306 ENSXETP00000052982 2.5908
56118212 ENSXETP00000033750 0.176
16306584 ENSXETP00000033755 0.1027
32698930 ENSXETP00000033757 0.3288
5729772 ENSXETP00000033758 0.4712
19923973 ENSXETP00000033765 0.3266
33598968 ENSXETP00000041498 0.9279
5174741 ENSXETP00000010224 0.3252
45333906 ENSXETP00000010225 0.5655
7662198 ENSXETP00000010226 0.3515
21071074 ENSXETP00000010229 0.1083
14251215 ENSXETP00000010233 0.4622
55769583 ENSXETP00000010234 0.3555
19923416 ENSXETP00000027001 0.259
89036622 ENSXETP00000052973 0.1524
18375611 ENSXETP00000027005 0.2668
18375611 ENSXETP00000027006 0.2668
45243534 ENSXETP00000045794 0.0688
15553097 ENSXETP00000027973 1.2148
14589939 ENSXETP00000027984 0.4962
13540576 ENSXETP00000028000 0.7023
45433552 ENSXETP00000020597 0.307
23111062 ENSXETP00000020600 0.5293
113423997 ENSXETP00000004341 0.3908
4507831 ENSXETP00000004346 0.5103
70166599 ENSXETP00000004347 0.6261
56549696 ENSXETP00000004365 0.448
5902158 ENSXETP00000004366 0.3918
13129068 ENSXETP00000004367 0.7262
113424001 ENSXETP00000022283 0.3166
113423570 ENSXETP00000022287 0.141
113423572 ENSXETP00000051417 0.9794
8922675 ENSXETP00000052239 0.4911
30089940 ENSXETP00000051403 0.4549
113423576 ENSXETP00000051397 0.6251
32698692 ENSXETP00000013863 0.5466
4506407 ENSXETP00000013861 0.292
34222389 ENSXETP00000013859 0.4482
38488720 ENSXETP00000013857 0.3128
38488712 ENSXETP00000013852 0.4691
4502247 ENSXETP00000013844 0.4402
4502969 ENSXETP00000013836 0.7453
6466450 ENSXETP00000013835 0.6623
17402902 ENSXETP00000013818 0.7337
18104952 ENSXETP00000013817 0.2828
4504073 ENSXETP00000040292 1.3942
4502879 ENSXETP00000040276 0.5189
4502713 ENSXETP00000040268 0.2537
29501813 ENSXETP00000040258 0.0996
26638659 ENSXETP00000040255 0.9869
21536485 ENSXETP00000040254 0.1445
22547212 ENSXETP00000040246 0.2817
9558721 ENSXETP00000053590 0.0
20986531 ENSXETP00000040234 0.0285
7661862 ENSXETP00000040199 0.7883
4507635 ENSXETP00000040195 0.1611
4507789 ENSXETP00000048534 0.0266
56243533 ENSXETP00000040186 0.4718
63054868 ENSXETP00000048539 0.9724
31657121 ENSXETP00000048528 0.4461
73858566 ENSXETP00000048524 0.6303
4759154 ENSXETP00000048507 0.7101
21389315 ENSXETP00000048481 0.1543
13027630 ENSXETP00000048453 0.5315
4826694 ENSXETP00000048449 0.3444
13399298 ENSXETP00000048359 1.3134
58331148 ENSXETP00000048436 0.626
27545326 ENSXETP00000048417 0.0215
68226418 ENSXETP00000048411 0.5845
28372515 ENSXETP00000048369 0.5861
4504185 ENSXETP00000048368 0.9176
4503291 ENSXETP00000048361 0.544
6912458 ENSXETP00000053571 0.363
18201898 ENSXETP00000009288 1.0879
4885153 ENSXETP00000009283 0.1318
24432026 ENSXETP00000009279 0.3987
6912662 ENSXETP00000009271 0.658
8923277 ENSXETP00000009261 0.4835
8923277 ENSXETP00000009262 0.4835
4758432 ENSXETP00000009254 1.2321
73915092 ENSXETP00000009243 0.6513
4759160 ENSXETP00000053564 0.2179
50845407 ENSXETP00000009192 0.4091
7706509 ENSXETP00000009191 0.2837
51036582 ENSXETP00000009170 0.407
82546845 ENSXETP00000009158 0.1762
7657530 ENSXETP00000009124 1.155
4507031 ENSXETP00000009116 0.3062
4507951 ENSXETP00000009115 0.0799
55749924 ENSXETP00000009112 0.1587
55749924 ENSXETP00000009113 0.1587
27734857 ENSXETP00000053543 1.4015
13489112 ENSXETP00000009102 0.2268
55956786 ENSXETP00000053542 1.7273
9789865 ENSXETP00000009099 0.4357
4758796 ENSXETP00000009093 0.0455
14670360 ENSXETP00000009079 0.2644
51317358 ENSXETP00000009076 0.7426
8051618 ENSXETP00000009075 0.6231
31542783 ENSXETP00000009063 0.2816
12597631 ENSXETP00000053532 1.3599
8922388 ENSXETP00000032834 1.0135
6912734 ENSXETP00000032823 0.2137
14249182 ENSXETP00000032816 0.6223
20357547 ENSXETP00000054213 0.147
30425534 ENSXETP00000032671 0.221
5032099 ENSXETP00000032658 0.5485
24308043 ENSXETP00000032638 0.0648
93141037 ENSXETP00000035581 0.0712
4507783 ENSXETP00000013014 0.011
44917619 ENSXETP00000035576 0.2729
66348165 ENSXETP00000035570 0.4038
4502997 ENSXETP00000035565 0.6816
29294635 ENSXETP00000054206 0.3686
66348037 ENSXETP00000035553 0.081
45238845 ENSXETP00000035550 0.6935
82546830 ENSXETP00000035535 0.1392
8923390 ENSXETP00000054203 0.5147
31881798 ENSXETP00000039414 0.0853
19923327 ENSXETP00000039390 0.3169
22208957 ENSXETP00000039380 0.291
6598323 ENSXETP00000039361 0.1433
58331117 ENSXETP00000039356 0.6269
30795117 ENSXETP00000039318 0.9195
14249678 ENSXETP00000054195 0.1429
14249678 ENSXETP00000039311 0.1429
4758900 ENSXETP00000039307 0.3036
5453976 ENSXETP00000039283 0.2789
71274154 ENSXETP00000003926 0.4765
49355774 ENSXETP00000003931 0.6964
70778918 ENSXETP00000003946 0.6407
4885079 ENSXETP00000003951 0.2059
113421869 ENSXETP00000003954 0.4942
50541959 ENSXETP00000054187 0.2163
68303647 ENSXETP00000047617 0.0139
68303647 ENSXETP00000047614 0.0139
38788380 ENSXETP00000047526 0.5125
37594464 ENSXETP00000047503 0.4445
6912442 ENSXETP00000003313 0.9132
4504219 ENSXETP00000003311 0.3845
15011902 ENSXETP00000054506 0.9714
4507873 ENSXETP00000003195 0.1755
56788366 ENSXETP00000003194 0.4474
18079323 ENSXETP00000003193 0.684
21071044 ENSXETP00000003192 0.1594
4506923 ENSXETP00000035316 0.5579
32528299 ENSXETP00000035328 0.7733
52486999 ENSXETP00000035333 0.2069
32528276 ENSXETP00000035342 0.0743
4504115 ENSXETP00000035339 0.0734
56711286 ENSXETP00000054487 0.6482
42490749 ENSXETP00000009927 0.2017
53759134 ENSXETP00000009942 0.5011
21450816 ENSXETP00000009952 0.216
34452684 ENSXETP00000009953 0.4502
4885295 ENSXETP00000009968 0.5563
13699803 ENSXETP00000009966 0.4527
31377709 ENSXETP00000009970 0.1008
4885127 ENSXETP00000009980 1.1326
22208955 ENSXETP00000054470 0.7346
8923720 ENSXETP00000038584 0.0228
58219002 ENSXETP00000038587 0.3824
23097329 ENSXETP00000016199 0.4891
7662502 ENSXETP00000009702 0.0521
28372493 ENSXETP00000009706 0.0636
4504957 ENSXETP00000009709 1.3302
6912256 ENSXETP00000009712 0.8918
31377737 ENSXETP00000009717 0.3807
5803229 ENSXETP00000009735 0.8153
113424197 ENSXETP00000009740 0.947
4502991 ENSXETP00000054457 0.5605
40255229 ENSXETP00000009771 0.2
113430242 ENSXETP00000009778 0.4165
4503691 ENSXETP00000009790 0.1307
48928056 ENSXETP00000012873 0.3826
21245106 ENSXETP00000012870 0.5962
61888896 ENSXETP00000045354 0.1746
19743806 ENSXETP00000045330 0.1782
4557619 ENSXETP00000008729 0.2974
54607031 ENSXETP00000041944 0.2195
40254866 ENSXETP00000016617 0.0905
4505955 ENSXETP00000016614 0.0869
10835197 ENSXETP00000016594 0.2731
28376662 ENSXETP00000016586 1.0061
32967314 ENSXETP00000043513 0.1808
4506117 ENSXETP00000043485 0.7008
49258196 ENSXETP00000043481 0.6095
11545785 ENSXETP00000043478 0.4753
14149815 ENSXETP00000055816 0.1218
33469933 ENSXETP00000032998 0.1442
7110633 ENSXETP00000033005 0.5323
24308191 ENSXETP00000033010 0.2747
38569426 ENSXETP00000033025 0.8358
18765735 ENSXETP00000033038 0.0453
18765733 ENSXETP00000033037 0.0402
31317209 ENSXETP00000004991 0.0933
113428826 ENSXETP00000017707 0.235
8923202 ENSXETP00000017706 0.1945
18093112 ENSXETP00000017705 0.5091
40018642 ENSXETP00000017701 0.4545
38202222 ENSXETP00000019062 0.2501
41327691 ENSXETP00000007676 0.2651
38149981 ENSXETP00000007674 0.183
9910470 ENSXETP00000007670 0.6322
20336244 ENSXETP00000007668 0.1917
4502399 ENSXETP00000007663 1.3167
21426829 ENSXETP00000037799 0.2108
27734905 ENSXETP00000054966 1.5532
4505879 ENSXETP00000037796 0.322
24308071 ENSXETP00000054964 0.4099
4506025 ENSXETP00000037793 0.0
10047140 ENSXETP00000037784 0.2403
24308444 ENSXETP00000037777 0.2017
27894373 ENSXETP00000054962 0.4098
37059814 ENSXETP00000054959 2.9836
4505151 ENSXETP00000025054 0.0213
5031571 ENSXETP00000030571 0.0154
4758988 ENSXETP00000030593 0.0156
24041014 ENSXETP00000043144 0.3489
113429412 ENSXETP00000043145 0.5801
14110395 ENSXETP00000057182 0.5381
27735133 ENSXETP00000057181 1.5058
21071010 ENSXETP00000043148 1.4197
47827222 ENSXETP00000043151 0.8879
46094070 ENSXETP00000018153 0.8328
47717139 ENSXETP00000018154 0.2322
65787454 ENSXETP00000057179 0.4143
21389617 ENSXETP00000018155 0.4143
4885413 ENSXETP00000018156 0.2953
7705614 ENSXETP00000018162 0.1163
13325055 ENSXETP00000018163 0.7072
113431013 ENSXETP00000057174 0.3617
30425370 ENSXETP00000011218 0.0553
5031877 ENSXETP00000011292 0.3097
66392146 ENSXETP00000011296 0.5955
4557343 ENSXETP00000011316 0.1763
12965197 ENSXETP00000011319 1.0044
55741878 ENSXETP00000022611 0.272
73532780 ENSXETP00000022613 0.0388
23397483 ENSXETP00000057155 0.3891
4505991 ENSXETP00000025001 0.3721
7662655 ENSXETP00000034621 0.1411
23111038 ENSXETP00000010166 0.1883
76563940 ENSXETP00000057151 0.4174
113416722 ENSXETP00000010168 0.3587
22749139 ENSXETP00000010175 1.5117
7706194 ENSXETP00000010187 0.5096
4504505 ENSXETP00000038102 0.3963
7657124 ENSXETP00000038128 0.1597
27734779 ENSXETP00000038158 0.4466
11991660 ENSXETP00000040549 0.1773
7706663 ENSXETP00000040570 0.3164
46397361 ENSXETP00000040582 1.285
4502861 ENSXETP00000057126 0.0158
56786147 ENSXETP00000040585 0.2829
32996709 ENSXETP00000040594 0.1887
17864094 ENSXETP00000040604 0.1154
4506057 ENSXETP00000018929 0.0591
58293756 ENSXETP00000053779 0.292
17402882 ENSXETP00000003008 0.8028
13376605 ENSXETP00000018918 0.265
4885287 ENSXETP00000053775 0.0927
11641267 ENSXETP00000018919 0.5765
4758092 ENSXETP00000018905 0.5936
41281571 ENSXETP00000018882 0.7022
6912348 ENSXETP00000018872 0.2222
24496763 ENSXETP00000018876 0.3474
21553321 ENSXETP00000018870 0.7518
113412232 ENSXETP00000018864 0.6115
42475970 ENSXETP00000018865 1.0359
37620206 ENSXETP00000006724 0.7323
4502379 ENSXETP00000006723 1.0056
6912328 ENSXETP00000006720 0.2225
31542331 ENSXETP00000006718 0.2687
20149643 ENSXETP00000006717 0.6941
23308589 ENSXETP00000006716 0.5876
55749708 ENSXETP00000006711 1.579
4557892 ENSXETP00000006701 0.455
12669915 ENSXETP00000006698 0.3863
87298935 ENSXETP00000030254 0.6343
31543910 ENSXETP00000030252 0.7953
30425456 ENSXETP00000030224 1.4668
42716283 ENSXETP00000030208 0.8107
13376288 ENSXETP00000030207 0.7869
89274169 ENSXETP00000030200 0.6599
40789233 ENSXETP00000053744 0.6528
14702171 ENSXETP00000030183 0.2203
20070302 ENSXETP00000030181 0.2694
15082250 ENSXETP00000030176 0.47
41584198 ENSXETP00000030147 1.3979
83779014 ENSXETP00000053740 0.3068
94536858 ENSXETP00000030134 0.8449
4502919 ENSXETP00000030130 0.4544
40804770 ENSXETP00000000759 2.1282
55741868 ENSXETP00000030091 0.2032
13430864 ENSXETP00000030068 0.1202
21362088 ENSXETP00000030062 0.3138
19923432 ENSXETP00000030061 1.0405
4503097 ENSXETP00000030055 0.0985
4505211 ENSXETP00000034768 0.4577
46275837 ENSXETP00000034708 0.1405
42716275 ENSXETP00000034723 0.0995
8922692 ENSXETP00000034680 0.4613
73486658 ENSXETP00000034675 0.1726
6031160 ENSXETP00000034663 0.1635
31542669 ENSXETP00000034651 0.8875
113426490 ENSXETP00000034643 0.6589
46361983 ENSXETP00000034644 0.617
113426480 ENSXETP00000034630 0.8319
39780552 ENSXETP00000034602 0.2486
46195763 ENSXETP00000034591 0.3107
21070956 ENSXETP00000034554 0.1939
5902082 ENSXETP00000016675 0.3286
17402904 ENSXETP00000016677 0.5895
113426488 ENSXETP00000016690 0.2643
54633312 ENSXETP00000016695 0.232
71143112 ENSXETP00000016697 0.6716
22749323 ENSXETP00000016703 1.7691
33636752 ENSXETP00000016705 0.7225
58331266 ENSXETP00000053713 0.2177
58331266 ENSXETP00000016714 0.2177
14150005 ENSXETP00000016718 0.2371
7705755 ENSXETP00000016726 1.035
7019375 ENSXETP00000016746 0.7927
4759144 ENSXETP00000017712 0.3182
55742734 ENSXETP00000017716 1.2435
31377667 ENSXETP00000017719 0.1916
55749557 ENSXETP00000029996 0.0071
55749557 ENSXETP00000017726 0.0071
48928019 ENSXETP00000016323 0.8948
11968027 ENSXETP00000017728 0.1881
4505783 ENSXETP00000008502 0.2112
73611906 ENSXETP00000008503 0.2176
21361933 ENSXETP00000008497 0.1421
24041026 ENSXETP00000008495 0.2852
5031741 ENSXETP00000053687 0.0727
19263340 ENSXETP00000008471 0.2036
47824889 ENSXETP00000008455 0.2375
32698826 ENSXETP00000008451 0.2235
7657427 ENSXETP00000008444 0.7054
17999541 ENSXETP00000008435 0.0533
6005782 ENSXETP00000008423 0.7079
113423456 ENSXETP00000046896 2.4794
23097254 ENSXETP00000046885 0.6127
73760401 ENSXETP00000057083 0.4706
4505775 ENSXETP00000040653 0.4117
7662170 ENSXETP00000040675 0.2324
4502331 ENSXETP00000040693 0.5129
113423384 ENSXETP00000040719 0.4937
4506691 ENSXETP00000040775 0.0353
113423422 ENSXETP00000031752 0.5517
4505299 ENSXETP00000057058 0.359
5031929 ENSXETP00000031778 0.3936
4759306 ENSXETP00000031782 0.0332
13375727 ENSXETP00000031797 0.3387
29171755 ENSXETP00000031800 0.0892
7661790 ENSXETP00000031815 0.9998
39930471 ENSXETP00000031818 1.0409
22749211 ENSXETP00000046214 0.1985
21361693 ENSXETP00000046225 0.2268
33354281 ENSXETP00000046228 0.2025
50083285 ENSXETP00000046259 2.0677
5901918 ENSXETP00000046264 0.2047
19115954 ENSXETP00000046318 0.2155
18087819 ENSXETP00000030537 0.3476
24307939 ENSXETP00000030555 0.1149
40217626 ENSXETP00000050068 0.5698
93588614 ENSXETP00000011726 0.696
63252913 ENSXETP00000050171 0.8764
4503861 ENSXETP00000052430 0.1631
14424433 ENSXETP00000052504 0.3925
19718762 ENSXETP00000052575 0.0783
4502917 ENSXETP00000052602 0.3274
50355982 ENSXETP00000052614 1.0458
31543815 ENSXETP00000054526 0.5657
6912520 ENSXETP00000002909 0.5878
14249394 ENSXETP00000007624 1.3021
113408577 ENSXETP00000007604 0.1388
71051616 ENSXETP00000007586 0.4017
38093647 ENSXETP00000032252 0.8277
50843831 ENSXETP00000007574 0.2591
62955801 ENSXETP00000007572 0.7625
32455264 ENSXETP00000007571 0.1769
24497577 ENSXETP00000007570 0.3654
27262628 ENSXETP00000007567 0.6158
91932799 ENSXETP00000054518 1.2797
11056016 ENSXETP00000007565 0.5097
5174473 ENSXETP00000007563 0.4372
7706027 ENSXETP00000054516 1.1214
88853059 ENSXETP00000007556 1.1854
41281425 ENSXETP00000007548 0.1965
16950641 ENSXETP00000007546 1.9402
28373082 ENSXETP00000007545 0.1348
7662246 ENSXETP00000007538 0.3554
18860896 ENSXETP00000004794 0.2023
13654272 ENSXETP00000004789 0.675
71999153 ENSXETP00000021147 0.4512
61676211 ENSXETP00000021129 0.3432
48762706 ENSXETP00000021128 0.2751
13489093 ENSXETP00000021122 0.3201
4557437 ENSXETP00000008405 0.2848
4885491 ENSXETP00000054503 2.7115
32698864 ENSXETP00000054502 1.194
21389443 ENSXETP00000021119 1.2258
5803111 ENSXETP00000021071 0.4804
82546872 ENSXETP00000021069 0.7296
113408685 ENSXETP00000021067 0.088
29171740 ENSXETP00000024374 0.2603
46877068 ENSXETP00000024367 0.0654
4557389 ENSXETP00000024358 1.1016
33350928 ENSXETP00000024342 0.8923
21686999 ENSXETP00000024327 0.7865
88948906 ENSXETP00000054484 0.7929
4758616 ENSXETP00000024318 0.275
21361730 ENSXETP00000019513 0.32
7705415 ENSXETP00000019497 0.4621
4506185 ENSXETP00000019489 0.0394
30840980 ENSXETP00000019479 0.1188
44917613 ENSXETP00000054475 0.7734
54112429 ENSXETP00000023727 0.0326
7656888 ENSXETP00000023732 0.8296
30410844 ENSXETP00000023701 0.4026
6912372 ENSXETP00000023699 0.2451
38026892 ENSXETP00000023698 0.5308
55741649 ENSXETP00000023697 0.5796
21361621 ENSXETP00000023696 0.1126
4826868 ENSXETP00000023694 0.2066
32698742 ENSXETP00000044037 0.0713
51948366 ENSXETP00000044031 0.7259
4504803 ENSXETP00000044013 0.2767
51092299 ENSXETP00000044000 0.2602
8923785 ENSXETP00000054464 0.1893
51093379 ENSXETP00000054461 1.2436
82799484 ENSXETP00000043959 0.1398
14150039 ENSXETP00000054456 0.2463
13375827 ENSXETP00000014609 0.164
70608109 ENSXETP00000055799 0.2692
17318565 ENSXETP00000014594 0.5853
15150807 ENSXETP00000014600 0.9802
32401443 ENSXETP00000014585 0.4455
46367787 ENSXETP00000014537 0.0421
21735625 ENSXETP00000013608 0.1027
13376382 ENSXETP00000014534 0.2167
14042974 ENSXETP00000014533 0.0105
42544136 ENSXETP00000008905 0.14
5032177 ENSXETP00000008899 0.965
21361583 ENSXETP00000008894 0.4534
56118230 ENSXETP00000007595 0.0488
34734079 ENSXETP00000008881 0.5894
19923989 ENSXETP00000008873 0.239
21314739 ENSXETP00000008855 0.3588
31542526 ENSXETP00000008850 0.2442
41281444 ENSXETP00000008825 0.1702
4503375 ENSXETP00000008802 0.2683
7305525 ENSXETP00000008794 0.2449
6912370 ENSXETP00000014241 0.3119
32490583 ENSXETP00000014231 0.7269
21040251 ENSXETP00000014228 0.8009
4557351 ENSXETP00000014224 0.5884
87196347 ENSXETP00000049499 1.083
5453886 ENSXETP00000049481 0.985
30520335 ENSXETP00000049473 1.1252
20127517 ENSXETP00000049474 0.0396
4826904 ENSXETP00000049461 0.3971
7657138 ENSXETP00000049430 0.7854
4826828 ENSXETP00000049387 0.6933
8923885 ENSXETP00000020250 0.6229
23503285 ENSXETP00000020247 0.8923
32699038 ENSXETP00000020234 1.4586
4507525 ENSXETP00000020231 0.294
21359978 ENSXETP00000020229 0.6291
48255885 ENSXETP00000020225 0.1266
4885599 ENSXETP00000020217 0.4763
10938016 ENSXETP00000020222 0.4448
55925606 ENSXETP00000020201 0.1252
113414782 ENSXETP00000020110 0.212
4503545 ENSXETP00000055749 0.1807
4557851 ENSXETP00000020096 0.5026
55741807 ENSXETP00000020078 0.0034
4505873 ENSXETP00000020063 0.2771
27477059 ENSXETP00000050965 0.4498
38455410 ENSXETP00000050945 0.4089
68051721 ENSXETP00000050915 0.5901
21735572 ENSXETP00000050939 0.2724
7662470 ENSXETP00000003183 0.0906
47777357 ENSXETP00000055744 0.9337
19913371 ENSXETP00000003178 0.0552
31317295 ENSXETP00000015751 0.1408
11968019 ENSXETP00000015753 0.4828
54792082 ENSXETP00000015756 0.1013
25952095 ENSXETP00000015760 0.593
7705935 ENSXETP00000015766 0.5202
7705935 ENSXETP00000055732 0.5202
45269137 ENSXETP00000015768 0.4247
11055998 ENSXETP00000015774 0.0485
11055998 ENSXETP00000015772 0.0485
4757718 ENSXETP00000015779 0.0902
4505363 ENSXETP00000015780 0.573
8922517 ENSXETP00000053835 0.5334
54112117 ENSXETP00000029260 0.0326
8923808 ENSXETP00000029225 0.3054
4504763 ENSXETP00000029197 0.5176
5031621 ENSXETP00000030400 0.246
5031621 ENSXETP00000030402 0.246
41349451 ENSXETP00000053828 0.0262
4759098 ENSXETP00000016359 0.0902
31542947 ENSXETP00000016354 0.1149
4504523 ENSXETP00000016357 0.1473
4501885 ENSXETP00000003955 0.0027
89024783 ENSXETP00000032881 1.0794
21361981 ENSXETP00000016347 0.48
4507115 ENSXETP00000016345 0.3861
46358403 ENSXETP00000016344 0.7007
31317290 ENSXETP00000016335 0.1029
23110982 ENSXETP00000016328 0.1978
4757812 ENSXETP00000021785 0.7905
5729939 ENSXETP00000021783 0.0937
38492358 ENSXETP00000021779 1.0862
4885259 ENSXETP00000021778 0.295
7706009 ENSXETP00000021768 0.0475
11641265 ENSXETP00000021764 0.5258
91206450 ENSXETP00000021758 0.7198
9506697 ENSXETP00000021747 0.7343
7657100 ENSXETP00000021742 0.3209
29789283 ENSXETP00000021730 0.8112
89363017 ENSXETP00000023581 0.1756
4502951 ENSXETP00000023572 0.3294
7705318 ENSXETP00000023562 0.254
22748869 ENSXETP00000023560 0.111
9910392 ENSXETP00000028750 0.3136
62460633 ENSXETP00000028751 0.7898
74316006 ENSXETP00000050335 0.4869
29336077 ENSXETP00000050340 0.7085
113417873 ENSXETP00000050352 0.0772
7705383 ENSXETP00000050369 0.3824
7657439 ENSXETP00000050395 0.2095
7661932 ENSXETP00000050397 1.2797
4758412 ENSXETP00000050410 0.1478
25777748 ENSXETP00000050416 0.1631
6678676 ENSXETP00000050424 0.422
113417758 ENSXETP00000050426 0.263
4557287 ENSXETP00000050429 2.1497
40254995 ENSXETP00000050433 0.5711
46359855 ENSXETP00000050434 0.1999
7706706 ENSXETP00000050435 0.3947
113417883 ENSXETP00000024534 0.1091
113417770 ENSXETP00000027640 0.458
40068466 ENSXETP00000024535 0.2456
40068462 ENSXETP00000024537 0.2522
31542652 ENSXETP00000024546 0.9031
67551265 ENSXETP00000018709 0.3001
39812447 ENSXETP00000053785 1.0564
7705720 ENSXETP00000018710 0.1051
7108360 ENSXETP00000018712 0.3832
14211889 ENSXETP00000018718 0.2137
66933018 ENSXETP00000018720 1.0551
71143156 ENSXETP00000053781 0.6518
8922800 ENSXETP00000018721 0.2787
21735592 ENSXETP00000018724 0.6975
4507379 ENSXETP00000018725 0.0498
4506193 ENSXETP00000018726 0.4013
24308334 ENSXETP00000053774 0.8952
10518497 ENSXETP00000048762 0.2864
7657134 ENSXETP00000048781 0.7069
63497679 ENSXETP00000053772 1.9182
52138586 ENSXETP00000048792 0.2492
19311006 ENSXETP00000048803 0.4186
51242945 ENSXETP00000048809 0.4512
74024919 ENSXETP00000017282 0.8938
41529834 ENSXETP00000017273 0.7325
4504135 ENSXETP00000017309 0.2376
5803133 ENSXETP00000017313 0.2557
42734434 ENSXETP00000002304 0.8084
46397375 ENSXETP00000002307 0.3288
13123776 ENSXETP00000002310 0.1908
67782313 ENSXETP00000007097 0.1529
4502347 ENSXETP00000007089 0.2508
86792634 ENSXETP00000007077 0.0922
14149671 ENSXETP00000007070 0.2559
21264578 ENSXETP00000009522 0.6467
8923253 ENSXETP00000009517 0.2181
61966689 ENSXETP00000052936 1.1003
4506397 ENSXETP00000009513 0.299
38569471 ENSXETP00000009511 1.1695
83627705 ENSXETP00000009508 0.1894
40316918 ENSXETP00000052934 0.6288
4557575 ENSXETP00000009507 0.9898
22218349 ENSXETP00000009494 0.2754
39752689 ENSXETP00000035708 0.2938
41406059 ENSXETP00000035702 0.2053
34098935 ENSXETP00000052932 0.5612
14327896 ENSXETP00000035701 0.4534
7662160 ENSXETP00000035699 0.8115
4503235 ENSXETP00000035697 0.8057
4507363 ENSXETP00000035679 0.7489
4506959 ENSXETP00000035676 1.3072
7706497 ENSXETP00000035667 0.3265
11386197 ENSXETP00000035662 0.9785
55956928 ENSXETP00000035661 0.6765
58531219 ENSXETP00000015138 0.3569
9506603 ENSXETP00000015132 1.3787
14249450 ENSXETP00000015131 0.3738
13375807 ENSXETP00000019007 0.2096
11386163 ENSXETP00000019000 0.0223
5901948 ENSXETP00000006213 0.1353
7657520 ENSXETP00000006199 0.0474
88947743 ENSXETP00000006193 0.3561
4503593 ENSXETP00000006190 0.5302
20070331 ENSXETP00000006166 0.1601
4505453 ENSXETP00000017655 0.5235
19923750 ENSXETP00000017656 0.2105
56847620 ENSXETP00000017657 0.039
47717106 ENSXETP00000017658 0.6164
61742814 ENSXETP00000017660 0.8181
31795544 ENSXETP00000017664 0.9321
24762236 ENSXETP00000052923 0.0825
57863246 ENSXETP00000052922 0.4966
12751491 ENSXETP00000017668 0.536
55742693 ENSXETP00000017669 0.1252
8922787 ENSXETP00000017670 0.4212
55956779 ENSXETP00000017674 0.1826
45505137 ENSXETP00000017679 0.5694
20070239 ENSXETP00000017684 0.1017
4503023 ENSXETP00000017686 0.3837
8923541 ENSXETP00000017687 0.2555
4505087 ENSXETP00000017688 0.0069
61744471 ENSXETP00000017690 0.5167
21359924 ENSXETP00000017696 0.6572
10092643 ENSXETP00000043196 0.4335
7706383 ENSXETP00000040859 1.2316
16506299 ENSXETP00000043212 0.9651
20070191 ENSXETP00000043214 0.6073
23308505 ENSXETP00000043216 0.7766
22547134 ENSXETP00000043218 0.8835
58218981 ENSXETP00000043221 0.0457
22165400 ENSXETP00000043229 0.3966
28603818 ENSXETP00000043236 0.7415
39652618 ENSXETP00000043240 0.6403
34303926 ENSXETP00000043241 0.747
8923573 ENSXETP00000043242 0.8156
22749243 ENSXETP00000052917 1.3912
13375618 ENSXETP00000043243 0.3692
17017967 ENSXETP00000043245 2.2046
31317307 ENSXETP00000043246 0.6749
58743363 ENSXETP00000043247 0.7998
40789249 ENSXETP00000043261 0.5138
78217388 ENSXETP00000043264 0.368
78217386 ENSXETP00000043267 0.3119
4502261 ENSXETP00000043296 0.4804
14210530 ENSXETP00000043300 0.2254
7656952 ENSXETP00000043306 0.3733
11559927 ENSXETP00000043307 0.3062
5730098 ENSXETP00000052905 0.4999
21359963 ENSXETP00000020180 0.1085
23097301 ENSXETP00000020168 0.7869
23097301 ENSXETP00000020174 0.7869
46488921 ENSXETP00000020159 0.1829
9
58743363 ENSXETP00000043247 0.7998
40789249 ENSXETP00000043261 0.5138
78217388 ENSXETP00000043264 0.368
78217386 ENSXETP00000043267 0.3119
4502261 ENSXETP00000043296 0.4804
14210530 ENSXETP00000043300 0.2254
7656952 ENSXETP00000043306 0.3733
11559927 ENSXETP00000043307 0.3062
5730098 ENSXETP00000052905 0.4999
21359963 ENSXETP00000020180 0.1085
23097301 ENSXETP00000020168 0.7869
23097301 ENSXETP00000020174 0.7869
46488921 ENSXETP00000020159 0.1829
