# Supplementary material for: Cloud computing for comparative genomics
Source: BMC Bioinformatics. 2010 May 18;11:259. doi: 10.1186/1471-2105-11-259 (PMC3098063; doi:10.1186/1471-2105-11-259)
Supplement: Additional file 1 — Cloud-ready reciprocal smallest distance algorithm (RSD). complete software stack for RSD-cloud software used to generate the results discussed in the present manuscript. [file 1471-2105-11-259-S1.ZIP › Cloud_RSD/RSD_standalone/examples/README]

This directory contains the following:
userseqs_example - example of "user" sequences used in the 3rd and 4th modes of RSD (see #'s 3 and 4 below)
Blast - a directory containing examples of precomputed blast results (made by running Blast_compute.py) and examples of properly formatted and indexed whole-genome databases (amino acids only)
Orthologs - a directory containing example results from running RSD
