# Supplementary material for: Cloud computing for comparative genomics
Source: BMC Bioinformatics. 2010 May 18;11:259. doi: 10.1186/1471-2105-11-259 (PMC3098063; doi:10.1186/1471-2105-11-259)
Supplement: Additional file 1 — Cloud-ready reciprocal smallest distance algorithm (RSD). complete software stack for RSD-cloud software used to generate the results discussed in the present manuscript. [file 1471-2105-11-259-S1.ZIP › Cloud_RSD/RSD_standalone/examples/userseqs_example]

>S15072929
MENRKNYFHLHLISDSTGETLIAAGRAAAAQFQSSHALEHVYPLIRNRKQLMQVMDAVDGAPGIVLYTIVDRELAGLIDQRCREIGVPCVSVLDPIIELFQSYLGSPSRRRSGAQHVMDAEYFARIEALNFTMDHDDGQVPSDFNEADVVLVGVSRTSKTPTSIYLANRGIKTANIPIVPGVPLPDALLKATKPLIVGLIASAERLSQVRQHRVLGTTQSFHGEDYTDRAAIAEELKYARSLCARNNWPLIDVTR
SIEETAAAIVALRPRLR
>S15072930
MKPLLILASASPFRRALLSNAGLAFEARAAAIDERALEQPLEASGASPADVALALAEAKAKDVARYFSDALVIGSDQTMSLGTRVYHKPRDMTEAAEHLRSLSGRMHSLNSAIVLVRNDEVVWRHVSTANMTVRPLSDGFIDRHLAKVGEKALTSVGAYQLEGEGIQLFERIEGDYFTILGLPMLPLLSKLRELGAIDA
>S15072931
MHDSRETFVNHAFVTGYPVKHSRSPLIHGHWLKQFGIRGSYRAHEVTPEAFPDFMRQIKEGRTDFCGGNVTIPHKEAAFRLADRPDELSAELGAANTLWLENGKIRATNTDGRGFVANLDERAKGWDRISAAVILGAGGASRAVIQAIRDRGVKTIHVVNRTPERARELADRFGTAVHAHSMAALPEVVSGAGLFVNTTSLGMDGEPAPAIDFSGLAPDAVVTDIVYVPLKTPLLRQAEEQGFRIVDGLGMLLHQ
VPGFEKWFGLRPVVDETLRQIIISDMDRHA
>S15072932
MIIVGLTGSIGMGKSTAAGMFRELGVPVNDADEVVHMLYSGEAVAPVEAAFPGVAKGGVIDRAELSLRLVAAPERLAELERIVHPLVRAKEQEFVARHRADGAPFVLLDIPLLFETKAEARLDRIVVVTCDPEMQRERVMKRPGMTAEKFAMILKRQVPDSEKRARADYIVDTSDSFDVTRQQIRAIVDDLRAG
>S15072933
MREIIFDTETTGLDNREDRVIEIGGIELENQFPTGRTIHIYINPGERKVHPEALAVHGITDEFLKDKPPFADVAQEIVDFFGDARWVAHNATFDIGFINAEFERLGLPPIGSDRVIDTLALARRKHPMGPNSLDALCRRYGVDNSHRTRHGALLDSELLAEVYIEMIGGRQAALGLVVTEAGDRPIEADDGPVVVVTRERPLRPRLTEAEIAAHAALVAKIGANAIWSKYSEADDVLRSEAV
>S15072934
MTTDTASNGNGSAQQQSPSLNILAQYVKDLSFENPGAPRSLQARDRSPSININVNVNANPLAENDFDVVLSLSAQAKDGDKMLFNVELAYGGVFRVAGFPQEHMLPLLFIECPRLLFPFARQIVADATRNGGFPPLMIDPIDFAQMFAQRMAEEKVRAQVANTNDTAN
>S15072935
MRFLIPLVILGLPLAEIAGFVAVGREIGVAMTLLLVFASAVAGIMLLRIQGFGVLRRVQEAARTGNDPGLDVLGGVLIFIAAILLIVPGFISDLVGLLIFLPPVRRAIAAFLRRRMTILSSATGFYRSSRRQSPGPQSSGPQSSGPQSAGPQSAGTPREQRRGPLTIDLDEDEFSRKTKDEDDPPPDRPPH
>S15072936
MGSFDFITFFFLIAAVVIFLQLRSVLGRRTGSERPPFDPYSPRDIAQGPEAKDNGKVVQLPRRETAEDESRYAAIEIVAKAGTPLNAQLRAMTDADPNFNPAEFLNGAKMAYEMIVMAFADGDRKTLKGLLSREVYEGFEAAIAEREAKGEVVKSTFVGIDKADIVHAEIKDAEENITVRIISQLISATYDKQGKLVDGDADSVAEVNDLWTFARDIRSRDPNWKLIATESEN
>S15072937
MAFHLEPVSFSELPGWSADDPAPVIASLRRCHRHATEVKPYKTGSLGISVGDLLPAFEAAGSDFSDAAAARAFFEAQFVPFRICPEEKRTGFVTAFYEPEIEVRAGPDAEFRFPFYRRPSDLVDIDDTNRPAGMDPYFVFGRRRDGRIEEFPDRRAIEEGFLSGRGLEIAYARSKVDVFFVHVQGAARLIYPDGSRRRITYAAKTGHRFSAVGKLLIDRGEIDAATVSMASIRAWLAAHADRADEVLWHNRSFIF
REAPVEEEGLGPVAAAKVPLEPGRSLAVDRLIHTFGVPFYVASETLTHLDGGHPFGRLMLALDTGSAIVGPARGDIFTGSGDQAGELAGCVRNDAEFFIFVPRAASVRYRPQSSHG
