# Supplementary material for: Cloud computing for comparative genomics
Source: BMC Bioinformatics. 2010 May 18;11:259. doi: 10.1186/1471-2105-11-259 (PMC3098063; doi:10.1186/1471-2105-11-259)
Supplement: Additional file 1 — Cloud-ready reciprocal smallest distance algorithm (RSD). complete software stack for RSD-cloud software used to generate the results discussed in the present manuscript. [file 1471-2105-11-259-S1.ZIP › Cloud_RSD/RSD_standalone/formatter.py]

#!/usr/bin/env python

'''
this  script is designed to prepare NCBI databases for the RSD program,
which requires that the name field be shortened/simplified.

utilities for aliasing fasta names for use with RoundUp.
For transforming fasta sequences with namelines which
differ from the name lines in a database into fasta sequences
which have the name lines from the database.
'''

import string
import os
import re
import sys
import StringIO

import ReadFasta
from BioUtilities import runXDformat


def formatDbForRoundup(sourceDbPath, destDir): #, GAL):
    '''
    sourceDbPath: path to fasta formatted database
    destDir: location to put the name-mangled fasta db and the wu blast index files
    GAL: dictionary mapping shortened name to real name
    Creates a copy of sourceDb in destDir which has shortened name lines.
    Updates GAL in the processes.  Then formats new db in destdir for wu blast.
    '''    
    fnew = os.path.join(destDir, os.path.basename(sourceDbPath))
    newDb=open(fnew, 'w')

    # Open the unformatted NCBI (or other source) proteomic, fasta-formatted file to be chopped and xdformatted
    fs = open(sourceDbPath)
    for (name, seq) in ReadFasta.ReadFasta(fs):
        # name has '>', so does alias
        alias = aliasName(name)
        newDb.write("%s\n%s\n"%(alias, seq))
    newDb.close()
    fs.close()
    
    # Dig in to formatfasta using xdformat.
    runXDformat('p', fnew, fnew)


PROTEIN = 'protein'
NUCLEOTIDE = 'nucleotide'

# ORF ALIASING: CANDIDA ALBICANS
# example name lines:
# >orf19.1006 Contig19-10083 (379, 2) CDS, reverse complemented, translated using codon table 12  (126 residues)
# aliased to: >orf19.1006
orfNameLineRE = re.compile('^>orf\S+', re.IGNORECASE)

def isOrfNameLine(line):
    '''
    line: fasta name line, with '>'
    '''
    return bool(orfNameLineRE.search(line))

def orfAlias(line):
    '''
    line: fasta name line, with '>'
    '''
    m = orfNameLineRE.search(line)
    if m:
        return m.group(0)
    else:
        return None
    
# STANFORD YEAST GENOMES
# genomes located at: ftp://genome-ftp.stanford.edu/pub/yeast/sequence/fungal_genomes/
# fasta files at:
# ftp://genome-ftp.stanford.edu/pub/yeast/sequence/fungal_genomes/*/[WashU|MIT]/orf_protein/orf_trans.fasta.gz
# 6 species:
# S_bayanus, S_castellii, S_kluyveri, S_kudriavzevii, S_mikatae, S_paradoxus
# examples of stanford yeast genome project name lines from each species:
# >ORFP:24884 YPRCdelta24, Contig c301 81115-81443
# >ORFP:25548 , Contig c301 73540-73621
# >ORFP:Skud_Contig1052.2 YER161C, Contig c1052 1004-2005
# >ORFP:Sklu_Contig2423.11 YLR403W, Contig c2423 20879-22858 reverse complement
# >ORFP:Scas_Contig489.4 YBR291C, Contig c489 7920-8813
# >ORFP:Smik_Contig2239.1 YNL142W, Contig c2239 283-1782 reverse complement
# >ORFP:Sbay_Contig453.5 YMR090W, Contig c453 6144-6827 reverse complement

stanfordYeastRE = re.compile('^>ORFP:([^0-9,]*)([0-9.]+)[^,]*,.*')

def stanfordAlias(line):
    '''
    line: a stanford yeast genome project name line, with '>'
    return name line of the 'id' in the name line or none if line is not well-formed
    '''
    m = stanfordYeastRE.search(line)
    if m:
        if m.groups()[0]:
            alias = re.sub('Contig', '', ''.join(m.groups()[0:2]))
        else:
            alias = 'Spar_'+m.groups()[1]
        return '>'+alias
    else:
        return None

def isStanfordNameLine(line):
    '''
    line: a stanford yeast genome project name line, with '>'
    return True if the line matches the pattern of a stanford yeast genome project name line.
    return False otherwise
    '''
    return bool(stanfordYeastRE.search(line))
                    

def aliasName(nameLine):
    '''
    nameLine: fasta name line, with '>'
    Generate name aliases for use in roundup database formatting.
    return the alias of nameLine, with '>'
    e.g.: '>gi|10047090|ref|NP_055147.1| small muscle protein' -> '>10047090'
    '''
    # try for a stanford alias first
    if isStanfordNameLine(nameLine):
        alias = stanfordAlias(nameLine)
        if not alias:
            raise Exception('[Error] stanford yeast genome aliasing.  nameLine='+str(nameLine)+' alias='+str(alias))
    elif isOrfNameLine(nameLine):
        alias = orfAlias(nameLine)
        if not alias:
            raise Exception('[Error] orf aliasing.  nameLine='+str(nameLine)+' alias='+str(alias))
    # otherwise use gi number as alias
    else:
        alias = nameLine.strip()[1:] # remove '>'
        alias = re.sub('.*?gi\|','', alias)
        alias = re.sub('\|.*', '', alias)
        alias = '>'+alias
        
    return alias

                            
if __name__ == '__main__':

    # parse command-line options
    import optparse
    parser = optparse.OptionParser(usage='%prog [options] [args] ...\nTakes a fastA-formatted proteome file and copies it to the outdir, after truncating/tweaking the name lines of the sequences to be acceptable for use with RSD.  Then formats the tweaked proteome for use with Washington University blastp.')
    parser.add_option('-i', '--infile', help='Required.  Path to fastA formatted proteome database.')
    parser.add_option('-o', '--outdir', help='Required.  Path to directory where modified fastA-formatted proteome database will be written.')
    parser.set_defaults(local=False)
    options, args = parser.parse_args()
    
    # validate required options
    if not (options.infile and options.outdir):
        parser.error('-i and -o are required.')
        
    formatDbForRoundup(options.infile, options.outdir)
