# Supplementary material for: Cloud computing for comparative genomics
Source: BMC Bioinformatics. 2010 May 18;11:259. doi: 10.1186/1471-2105-11-259 (PMC3098063; doi:10.1186/1471-2105-11-259)
Supplement: Additional file 1 — Cloud-ready reciprocal smallest distance algorithm (RSD). complete software stack for RSD-cloud software used to generate the results discussed in the present manuscript. [file 1471-2105-11-259-S1.ZIP › Cloud_RSD/RSD_standalone/get_seqs.py]

import sys
sys.path.append('/home/dpw4/Python_Scripts/')
import Utility
#from BioUtilities import runXDGet
import re


def runRSD(cmd):
    (ok,output) = Utility.runOrReportFailure(cmd)
    print output

def runXDGet(gi, db, seq_type):
    (ok,output) = Utility.runOrReportFailure("xdget -%s %s '%s'" % (seq_type, db, gi))
    #print output
    sequence = re.sub('(>)(.+)(\n)', '', output)
    sequence = re.sub('\n', '', sequence)
    return( ok, sequence )
                                        
def getseqs(gi):

    taxdict = {'Anopheles_gambiae.aa':8,'Apis_mellifera.aa':8,'Arabidopsis_thaliana.aa':0,'Bos_taurus.aa':3,'Caenorhabditis_elegans.aa':9,'Candida_albicans.aa':10,'Candida_glabrata.aa':10,'Canis_familiaris.aa':3,'Ciona_intestinalis.aa':6,'Danio_rerio.aa':4,'Drosophila_melanogaster.aa':8,'Encephalitozoon_cuniculi.aa':11,'Fugu_rubripes.aa':4,'Gallus_gallus.aa':3,'Homo_sapiens.aa':1,'Macaca_mulatta.aa':1,'Monodelphis_domestica.aa':3,'Mus_musculus.aa':2,'Pan_troglodytes.aa':1,'Rattus_norvegicus.aa':2,'Saccharomyces_bayanus.aa':10,'Saccharomyces_castellii.aa':10,'Saccharomyces_cerevisiae.aa':10,'Saccharomyces_kluyveri.aa':10,'Saccharomyces_kudriavzevii.aa':10,'Saccharomyces_mikatae.aa':10,'Saccharomyces_paradoxus.aa':10,'Schizosaccharomyces_pombe.aa':10,'Strongylocentrotus_purpuratus.aa':7,'Tetraodon_nigroviridis.aa':4,'Xenopus_tropicalis.aa':5}
    
    for key in taxdict.keys():
        #print gi
        #/rodeo/databases/RoundUp_Proteomes/
        ok, seq = runXDGet(gi, '/rodeo/databases/RoundUp_Proteomes/'+key, 'p')
        if not ok:
            #print seq
            continue
        else:
            return seq,key


def main():
    
    fasta = ''
    gis = ['55609511','50802435','76651642','57093059','33239026','55662659','76656667','76626308','76623370','76696207']
    for gi in gis:
        #print gi
        seq,db = getseqs(gi)
        seqfile='%s'%gi
        sf = open('/home/dpw4/dev/svn/trunk/RSD_standalone/lost_genes/'+seqfile, 'w')
        sf.write('>%s\n%s\n'%(gi, seq))
        #fasta += '>%s\n%s\n'%(gi, seq)
        cmd = 'python RSD.py --thresh=1e-20 --div=0.2 -s /rodeo/databases/RoundUp_Proteomes/Homo_sapiens.aa -q /rodeo/database/RoundUp_Proteomes/%s -u lost_genes/%s -o %s_out '%(db,seqfile,seqfile)
        runRSD(cmd)

    print fasta


if __name__=='__main__':
            main()
