# Supplementary material for: Cloud computing for comparative genomics
Source: BMC Bioinformatics. 2010 May 18;11:259. doi: 10.1186/1471-2105-11-259 (PMC3098063; doi:10.1186/1471-2105-11-259)
Supplement: Additional file 1 — Cloud-ready reciprocal smallest distance algorithm (RSD). complete software stack for RSD-cloud software used to generate the results discussed in the present manuscript. [file 1471-2105-11-259-S1.ZIP › Cloud_RSD/RSD_standalone/ReadFasta.py]

import string
import os
import re

class ReadFasta:
	"""
ReadFasta.py - API for Fasta format file streams.

	"""
	fd = None
	line = None
	# Read to the first line that starts with '>'.
	def __init__( self, fileDescriptor ):
		"""
		__init__( fileDescriptor )
		ReadFasta object initialization function, called automatically
		by ReadFasta class constructor.
		Arguments: input or output file stream
		Returns: none
		"""
		self.fd = fileDescriptor
		if self.fd.isatty():
			self.line = ''
		else:
			location = self.fd.tell()
			self.line = self.fd.readline()
			while self.line != '' and self.line[ 0 ] != '>':
				location = self.fd.tell()
				self.line = self.fd.readline()
			self.fd.seek( location )

	def __iter__(self):
		return self
	
	def next( self ):
		"""
		next()
		Reads and returns next sequence from stream. Same as read().
		Arguments: none
		Returns: ( sequence name, sequence ) or None
		"""
		if self.fd.isatty():
			sequence = ""
			if not self.line:
				self.line = self.fd.readline()
			if self.line == '':
				raise StopIteration
			        # return None
			name = string.strip( self.line )
			seq = []
			self.line = self.fd.readline()
			while self.line != '' and self.line[ 0 ] != '>':
				seq.append(string.strip( self.line ))
				#sequence = sequence + string.strip( self.line )
				self.line = self.fd.readline()
			sequence = string.join(seq, '')
		else:
			sequence = ""
			self.line = self.fd.readline()
			if self.line == '':
				raise StopIteration
			        # return None
			name = string.strip( self.line )
			seq = []
			location = self.fd.tell()
			self.line = self.fd.readline()
			while self.line != '' and self.line[ 0 ] != '>':
				seq.append(string.strip( self.line ) )
				#sequence = sequence + string.strip( self.line )
				location = self.fd.tell()
				self.line = self.fd.readline()
			sequence = string.join(seq, '')
			if self.line != '':
				self.fd.seek( location )
		return( name, sequence )
	
	def read( self ):
		"""
		read()
		Reads and returns next sequence from stream. Same as next().
		Arguments: none
		Returns: ( sequence name, sequence ) or None
		"""
		return self.next()

	def chop( self, sequence ):
		"""
		chop( sequence )
		Chops sequence into 60 character lines, separated by newlines.
		Used by write(). Not part of public interface.
		Arguments: sequence
		Returns: chopped-up sequence
		"""
		start = 0
		end = 60
		ret = ""
		while start <= len( sequence ):
			ret = ret + sequence[ start:end ] + "\n"
			start = end
			end = end + 60
		return ret

	def write( self, description, sequence ):
		"""
		write( name, sequence )
		Formats sequence and description into Fasta format and writes
		to output stream.
		Arguments: sequence name, sequence
		Returns: none
		"""
		# Print the sequence description.
		self.fd.write( description + '\n' )
		# Chop the sequence into 60 char lines and print them.
		self.fd.write( self.chop( sequence ) )
	
	def seek( self, location ):
		self.fd.seek( location )
		location = self.fd.tell()
		self.line = self.fd.readline()
		while self.line != '' and self.line[ 0 ] != '>':
			location = self.fd.tell()
			self.line = self.fd.readline()
		self.fd.seek( location )

	def close( self ):
		"""
		close()
		Closes file descriptor of FastaStream.
		Arguments:	none
		Returns:	none
		"""
		self.fd.close()
