# Supplementary material for: Cloud computing for comparative genomics
Source: BMC Bioinformatics. 2010 May 18;11:259. doi: 10.1186/1471-2105-11-259 (PMC3098063; doi:10.1186/1471-2105-11-259)
Supplement: Additional file 1 — Cloud-ready reciprocal smallest distance algorithm (RSD). complete software stack for RSD-cloud software used to generate the results discussed in the present manuscript. [file 1471-2105-11-259-S1.ZIP › Cloud_RSD/RSD_standalone/README]

This directory contains all of the programs needed to run the RSD ortholog detection algorithm as well as examples of file formats.

README - the file you are reading now
ReadFasta.py - a module used by RSD.py
RSD.py - the main program which executes the RSD reciprocal smallest distance ortholog detection alogorithm
BioUtilities.py - a suite of utilities, many of which wrap external programs such as clustalW and paml
Utility.py - a package used by BioUtilities.py
Blast_compute.py - the main program that builds All-against-All blast databases for faster execution of RSD
clustal2phylip - a small perl function that converts clustalw alignment files into files that are recognized by paml
codeml.ctl_cp - the ctl file required by RSD to properly calculate the maximum likelihood estimates of distance between two protein sequences
execute.py - an error reported used by RSD
RSD_common.py - the directive file used by RSD and the ONLY file the user MUST modify
examples - a directory containing examples of inputs and outputs to RSD.py and Blast_compute.py.  See below for example commandlines.


=========================
RUNNING RSD USING RSD.py:
=========================

The RSD reciprocal smallest distance algorithm may be run in 4 ways:

1. All-against-all computing blast hits on the fly
2. All-against-all using precomputed blast hits
3. Detecting orthologs for a subset of user-specified sequences, computing blast hits on the fly.
4. Detecting orthologs for a subset of user-specified sequences, using precomputed blast hits.

All-against-all modes take as input two whole proteomes and detect orthologs for every sequence in the proteomes.

User-specified sequences modes take (in addition to two proteomes) a fastA-formatted file of sequences taken from the query proteome and detect orthologs for only that set of sequences.  This is especially useful if you have a set of specific sequences for which you would like to detect orthologs in one or more other proteomes, since all-against-all can be quite time consuming.  User-specified sequences may have different fastA name lines and slightly different sequences than the query proteome they come from, since xdget and blastp are used to retrieve the matching sequence from the query proteome.

Computing blast hits on the fly modes compute blast hits as RSD iterates through each sequence in the query proteome or user-specified sequences.  This can be useful in conjunction with user-specified sequences, since precomputing blast hits can be quite time consuming.

Precomputed blast hits modes take (in addition to two proteomes) two files containing the results of blasting every sequence in proteome A against proteome B and vice versa.  This is especially useful, since running BLAST is time consuming, when you want to run RSD multiple times on the same pair of proteomes, perhaps because you are trying different parameter combinations. The files of hits are generated using Blast_compute.py.


To view all of the options provided by RSD type "python RSD.py --help"

options:
  -h, --help            show this help message and exit
  --thresh=THRESH       Required.  E-value threshold for blast subcomponent.
                        e.g. 0.01, 1e-10
  --div=DIV             Required.  Sequence divergence for alignment
                        subcomponent. e.g. 0.2, 0.5, 0.8
  -u USERSEQS, --userseqs=USERSEQS
                        Optional.  Path to file containing FastA formatted
                        sequences from the query database.  File may contain
                        different name lines or possibly even slight
                        differences in the sequences themselves.  Aliasing
                        algorithm used to find the equivalent sequence in
                        querydb.  Orthologs computed for only these sequences
  If option not used, defaults to entire
                        querydb.
  -q QUERYDB, --querydb=QUERYDB
                        Required.  Path to the query database (fasta format)
                        and, if forward blast hits option not given, wublast
                        formatted index files with same name base
  -s SUBJECTDB, --subjectdb=SUBJECTDB
                        Required.  Path to the subject database (fasta format)
                        and, if reverse blast hits option not given, wublast
                        formatted index files with same name base
  -o OUTFILE, --outfile=OUTFILE
                        Required.  Path to RSD output file (will be
                        overwritten)
  --fbh=FBH             Optional.  Path to forward blast hits file, a file
                        (generated by Blast_compute.py) which caches the
                        results of blasting every sequence in the query db
                        against the subject db.  Used to avoid repeated
                        blasting when RSD run multiple times with the same
                        query db and subject but different threshold and
                        divergence parameters.
  --revbh=RevBH             Optional.  Path to reverse blast hits file, a file
                        (generated by Blast_compute.py) which caches the
                        results of blasting every sequence in the subject db
                        against the query db.  Used to avoid repeated blasting
                        when RSD run multiple times with the same query db and
                        subject but different threshold and divergence
                        parameters.
  -n NHITS, --nhits=NHITS
                        Optional. Default = 3. The number of top blast hits
                        you would like to investigate as possible orthologs.
  --fixalpha=FIXALPHA   Optional. Default = 1 (alpha fixed at specified or
                        default value. If set to 0, alpha will be estimated by
                        the program codeml
  -a ALPHA, --alpha=ALPHA
                        Optional. Default = 1.53. Alpha the shape parameter of
                        the gamma distribution. Use only if you know what you
                        are doing
  --local               Optional.  Attempt to do most file IO locally, copying
                        input and output files to and from local disk
                        partition, like /scratch or /tmp


Examples of the command line arguments executed on the example data provided with the current distribution of RSD (run from the RSD_standalone directory):
1. python RSD.py --thresh=1e-10 --div=0.5 -q examples/Blast/blast_dbs/SINO1_format.faa -s examples/Blast/blast_dbs/AGRO1_format.faa -o examples/Orthologs/example_output_complete
2. python RSD.py --thresh=1e-10 --div=0.5 -q examples/Blast/blast_dbs/SINO1_format.faa -s examples/Blast/blast_dbs/AGRO1_format.faa -o examples/Orthologs/example_output_complete --fbh=examples/Blast/blast_results/example_blast_resultsF --revbh=examples/Blast/blast_results/example_blast_resultsR
3. python RSD.py --thresh=1e-10 --div=0.5 -u examples/userseqs_example -q examples/Blast/blast_dbs/SINO1_format.faa -s examples/Blast/blast_dbs/AGRO1_format.faa -o examples/Orthologs/example_output_userseqs
4. python RSD.py --thresh=1e-10 --div=0.5 -u examples/userseqs_example -q examples/Blast/blast_dbs/SINO1_format.faa -s examples/Blast/blast_dbs/AGRO1_format.faa -o examples/Orthologs/example_output --fbh=examples/Blast/blast_results/example_blast_resultsF --revbh=examples/Blast/blast_results/example_blast_resultsR

*note that Threshold, Divergence, and number of Top Blast Hits could be altered variously. 


===============================================
PRECOMPUTING BLAST HITS USING Blast_compute.py:
===============================================

Creation of these blast results files can significantly reduce time if you are running RSD processes on the same database multiple times (i.e., should you desire to relax or constrain the divergence, threshold, or other RSD parameter values).

To create a blast database, you must run the "Blast_compute.py" program provided in the RSD package.

That package takes the following arguments (found by typing the "python Blast_compute.py -h" on the command line):
options:
  -h, --help            show this help message and exit
  -q QUERYDB, --querydb=QUERYDB
                        path to the query database (fasta format)
  -s SUBJECTDB, --subjectdb=SUBJECTDB
                        path to the subject db (fasta format)
  -o OUTFILE, --outfile=OUTFILE
                        path to the blast db output file (will be overwritten)
  --local               Attempt to do most file IO locally, copying input and
                        output files to and from local disk partition, like
                        /scratch or /tmp


Example Blast dbs are provided in the example/Blast/blast_dbs/ directory.

Note: In order to build reciprocal blast hits databases, this program must be run twice, switching the query and subject databases in the second run.

The command used to create the example_blast_resultsF file found in this directory was (run from the RSD_standalone dir):

python Blast_compute.py -q examples/Blast/blast_dbs/SINO1_format.faa -s examples/Blast/blast_dbs/AGRO1_format.faa -o examples/Blast/blast_results/example_blast_resultsF

The command used to create the example_blast_resultsR was:

python Blast_compute.py -q examples/Blast/blast_dbs/AGRO1_format.faa -s examples/Blast/blast_dbs/SINO1_format.faa -o examples/Blast/blast_results/example_blast_resultsR
