# Supplementary material for: Cloud computing for comparative genomics
Source: BMC Bioinformatics. 2010 May 18;11:259. doi: 10.1186/1471-2105-11-259 (PMC3098063; doi:10.1186/1471-2105-11-259)
Supplement: Additional file 1 — Cloud-ready reciprocal smallest distance algorithm (RSD). complete software stack for RSD-cloud software used to generate the results discussed in the present manuscript. [file 1471-2105-11-259-S1.ZIP › Cloud_RSD/RSD_standalone/RSD.py~]

#!/usr/bin/env python
# THE RSD ALGORITHM used to build the RoundUp database.
# original author: Dennis P. Wall -- Department of Biological Sciences, Stanford University.
# contributions by Todd F Deluca and I-Hsien Wu of the Computational Biology Initiative, Harvard Medical School
# the purpose of this program is to detect putative orthologues between two genomes.
#

# to run this program you need to have (in addition to the latest version of python):

# 1. blastp, xdformat, xdget from the washington university blast site http://blast.wustl.edu/
# 2. paml3.13
# 3. clustalw_1.83
# see README FOR FULL DETAILS

# standard modules
import re
import string
import sys
import os
import shutil
import tempfile
#import bsddb

# modules specific to RSD algorithm
sys.path.append('/usr/local/hadoop/RSD_standalone')
import RSD_common
import BioUtilities
import Utility
import ReadFasta
import Blast_compute
import execute


import time
import threading

class TimeoutError(Exception): pass

def timelimit(timeout):
    def internal(function):
        def internal2(*args, **kw):
            class Calculator(threading.Thread):
                def __init__(self):
                    threading.Thread.__init__(self)
                    self.result = None
                    self.error = None
                
                def run(self):
                    try:
                        self.result = function(*args, **kw)
                    except:
                        self.error = sys.exc_info()[0]
            
            c = Calculator()
            c.start()
            c.join(timeout)
            if c.isAlive():
                raise TimeoutError
                print "Killing stuck process"
            if c.error:
                raise c.error
            return c.result
        return internal2
    return internal


# should correspond to $name_length in clustal2phylip.
# RSD fasta seq name lines should not exceed this length, including the '>' at the beginning of the line, I think. [td23]
# should you need a longer name you will need to alter the clustal2phylip perl file and the RSD_SEQ_NAME_LENGTH global parameter below.

RSD_SEQ_NAME_LENGTH = 22


@timelimit(500)    
def blast(prog,lib,seq):
    '''
    Objective: Run blast program prog against library lib with sequence 'seq'
    (fasta). 
    Arguments:
        prog    Blast program name
        lib     library against which to search
        seq     the sequence to search (fasta or raw format)
        path    (optional) path to the search library.
    Returns:

        (1,result)  on success
        (0,error)   on failure
    '''
    
    results = ''
    # If sequence isn't fasta... it needs to be...
    headerposn = re.match('^>.*[\n\015]',seq )
    if headerposn == None:
        seq = ">test\n%s" % seq

    #
    # Run A Blast Job
    # 
    fh, query = tempfile.mkstemp(dir=RSD_common.LOCAL_DIR)
    os.write(fh, seq)
    os.close(fh)

    cmd = "%s %s %s  " % (prog, lib, query)
    (ok, result) = Utility.runOrReportFailure(cmd)
        
    os.unlink(query)
    return (ok, result)


def parseBlastSummary(text):    
    '''
        Objective: Given a blast result as text, return a list of the top hits
        Arguments: text    - string of blast result            
        Returns: blastHits   - list (accNo, name, frame, score, prob, N)
    '''
    lines = string.splitfields(text, '\n')
    stage = 0
    start = 1
    blastHits = [] 
    findblast = 1
    for line in lines:
        # get rid of html if there is any
        line =  re.sub('<[^>]*>','',line)
        #
        # Found first line of importance
        if stage == 0:
            if string.find(line, 'Sequences producing') > -1:
                stage = 1
            if findblast: 
                if line[:6] ==  'BLASTX':
                    blast = 'BLASTX'
                    findblast = 0
                if line[:6] ==  'BLASTN':
                    blast = 'BLASTN'
                    findblast = 0
                if line[:6] ==  'BLASTP':
                    blast = 'BLASTP'
                    findblast = 0
                if line[:7] ==  'TBLASTN':
                    blast = 'TBLASTN'
                    findblast = 0
                if line[:7] ==  'TBLASTX':
                    blast = 'TBLASTX'
                    findbst = 0
                
        #
        # Look for blank lines after in the description area.
        elif stage == 1:
            # get rid of blankline
            if start and (len(string.strip(line)) == 0):
                start = 0
            else:
                if len(string.strip(line)) == 0:
                    #
                    # end of stage 1 
                    #
                    stage = 2
                else:
                
                    data = string.split(line) 
                    accNo = data[0]

                    # this works with regular accessions (NCBI), but does not work well with personalized accessions.
                    # if string.find(accNo, 'gi') > -1 or string.find(accNo, 'sp') > -1 or string.find(accNo, 'ex|') > -1 :
                    #    if string.find(accNo[4:], '|') > -1:
                    #        pipe = string.find(accNo[4:], '|')
                    #        accNo = accNo[:4+pipe]
                    try:
                        N = string.atoi(data[len(data) - 1] )
                    except:
                        #print "Weird line '%s'" % `data`
                        return
                    try:
                        prob = string.atof(data[len(data) - 2]  )
                    except ValueError:
                        #
                        # Hack to get around cases where the number is too
                        # small for python's atof code to work
                        # Don't do this by default - probably much slower.
                        prob = eval(data[len(data) - 2] )
                        
                    score = string.atoi(data[len(data) - 3] )
                    if blast == "BLASTX" or blast == "TBLASTN" or blast == 'TBLASTX':
                        frame = data[len(data) - 4] 
                        name = string.join(data[1:len(data) - 4])
                        blastHits.append( (accNo, name, frame, score, prob, N) )
                    else:
                        name = string.join(data[1:len(data) - 3])
                        blastHits.append( (accNo, name, 'N/A', score, prob, N) )
    
        elif stage == 2:
            break
                
    return blastHits

def prepAlignment(db, gi, query):
    '''
    Objective: using XDGET, retreive the sequence from the fasta database
    Arguments: path to database, the query and the seq for comparison
    Returns: a string that includes the query and the subject
    '''
    (ok, subject) = BioUtilities.convertIdToFasta(gi, db, 'p')
    return (ok, query+subject)


    '''
    (ok, rec) = BioUtilities.runXDGet(gi, db, 'p')

    if not ok:
        return(0, 'none')
    rec_ch = rec   
    query += (">%s \n%s\n")%(gi,rec_ch)
        return (1,query)
    '''

def dashlen_check(qseq, divergence):
    '''
    Objective: calculate the density of gaps in a sequence at 5' and 3'ends --  caused by poor alignment or by diff length seqs
    Arguments: sequence
    Result: the number of bases to be cut from the subjects 5' and 3' ends.
    '''
    cutlead = []
    cutend  = []

    qseq = string.strip(qseq)
    dash = re.findall('(^-+)(\w+)', qseq)
    # dash is a list of tuples
    for tp in dash:
        if len(tp[0]) >= 10:
            # get the length of the dashes; 
            cutlead.append(len(tp[0]))
    
    seq2 = list(qseq)
    seq2.reverse()
    seqrev = ''.join(seq2)
    dashend = re.findall('(^-+)(\w+)', seqrev)
    # dashend is also a list of tuples
    for tp2 in dashend:
        if len(tp2[0]) >= 10:
            cutend.append(len(tp2[0]))
                
    dashes = 0
    if cutlead != []:
        dashes = 1    
    if cutend != []:
        dashes = 1
    
    if dashes:
        # check to see if the number of dashes in the 5'/3' trimmed query sequence is so great as to exceed 20% sequence divergence
        rev_orf = ''
    
        if cutlead != []:
            rev_orf = qseq[cutlead[0]:]
            if cutend  != []:
                rev_orf = rev_orf[:-cutend[0]]
        elif cutend != []:
            rev_orf = qseq[:-cutend[0]]
            if cutlead != []:
                rev_orf = rev_orf[cutlead[0]:]
                
    
        gaps = re.findall('-', rev_orf)
        if float(len(gaps))/float(len(rev_orf)) >= divergence:
            return("error")
        else:
	    if cutlead != [] and cutend != []:
	            return((cutlead[0], cutend[0]))
	    elif cutlead != [] and cutend == []:
		    return((cutlead[0], None))
	    elif cutlead == [] and cutend != []:
		    return((None, cutend[0]))
    # only returns None if both fail
    else:
        return(None)


def cleanupFindRSD(dir):
    '''
    removes all or most of the files created by findRSD assuming those files
    were created in dir.
    '''
    
    # creates a list of all the files in the directory dir
    # which start with datafile, outfile, or treefile
    killme = re.compile('^(datafile|outfile|treefile)')
    files = [file for file in os.listdir(dir) if killme.search(file)]

    # deletes every file in files
    for file in files:
        os.remove(dir+os.sep+file)
    return
    

def findRSD(db, hitList, queryseq, qsname, usr_path, divergence, direction, fixalpha,alpha):
    '''
    Objective: get the smallest distance, from the Query -> Subject search and the reverse to later check for Reciprocity
    Arguments:  db = path to the genome (both Query and Sub), a list of hits, each of which will be aligned with the original Query seq on the first path and the Subject query on the second
    Returns: a set of distances
    '''
    seqdict = {}
    RSDs = []
    count = 0
    for rec in hitList:
	    subject_diverg = 0
            # get ready to do a pairwise alignment between query and subject - one subject at a time -- prepare the alignement
            # (ok, fasta) = prepAlignment(db,rec,queryseq)
            (ok, subjectFasta) = BioUtilities.convertIdToFasta(rec, db, 'p')

            # if for some reason, the xdget is not functioning (that is the key for the xdformatted fasta genome does not match the rec) try this:
            if not ok:
                # try name
                ##(commented out on APril 6 2009) print "xdget not functioning"
                # (ok,fasta) = prepAlignment(db,rec[1],queryseq)
                (ok, subjectFasta) = BioUtilities.convertIdToFasta(rec[1], db, 'p')
                if not ok:
                    # if this happens the name in the fasta dabase and the rec[1]==the subject identifier do not match, or the type of sequence, n or p, is not properly specified
                    # however in this case, the sequences will almost always be protein.
                    #print "xdget failure"
                    continue

            fasta = queryseq+subjectFasta
            
            # need to align the sequences so we'z can study the rate of evolution per site
            
            ok, alignment = BioUtilities.runClustal(fasta) # runs clustalW
            if not ok:
                ##commmented out on APril 6, 2009
                #print "xdget malfunctioning? or Perhaps the sequence names are identical?"
                break

            # 
            # if retreived properly, align the query and subject
            # 

            # need to convert clustalw file format into a phylip readable format using this really fancy perl script.
            # called clustal2phylip (free with your distribution of the RSD code!)
            
            out = BioUtilities.runClustal2Phylip( alignment ) # converts clustal to phylip format
	
            data = ''
            out2 = string.split(out[1], '\n')
            #print out2
            # this code is specific to phylip formatted matrix files
            # where the first line =  #taxa #characters
            # subsequent line = seqname seq
            
            # find most diverged sequence
            divcount = []
	    print out2
            for line in out2[1:]:
                if not len(line):continue
                print line
                ns=string.split(line)
                name=ns[0]
                seq=ns[1]
                div = len(re.findall('-', seq))
                g = (div,name)
                divcount.append(g)
            # 
            # check for excessive divergence
            # 
            divcount.sort()

            for line in out2[1:]:
		if not len(line):continue
                name_seq = string.split(line)
                name = name_seq[0]
                seq = name_seq[1]

                # modify according to the most diverged (as deduced from divcount)
                cutDash = re.search(divcount[1][1],name)
		if cutDash:
                    # dashlen will cut out 5' and 3' leading and ending dashes, and then check to see if the seq has dashes > divergence.
                    dashtrim = dashlen_check(seq, divergence)
                    
                # Calculate the density of gaps in the subjects
                # overdiverged sequences will yield spurious distances... 
                # in the forward, qsname is from query original genome; in the reverse qsname is from subject genome
                
		if not cutDash:
			if len(seq) == 0:continue
		    	s_divergence = re.findall('-', seq)
                        # subject is too diverged if < threshold % alignable
			if float(len(s_divergence))/float(len(seq)) > divergence:
                                ##commented out on April 6, 2009
				#print "SUBJECT IS TOO DIVERGED:%s"%name
				subject_diverg = 1
 	        	       	
  	       	if subject_diverg:
			continue # get out of the loop and continue to next hit
		# data += ("%s\n%s\n"%(n,seq))
		# will recreate the paml data matrix if the sub seqs aren't too diverged
    	    if subject_diverg:
		continue # if the subject is too diverged move to the next hit in the list
            # check amount of sequence divergence in query ORF only and break if necessary
            # dashtrim is the length of the gap to be removed from subject

            if dashtrim == "error":

                # when the sequences with the most dashes (after removing 5' and 3' gaps) is more diverged than divergence threshold
                ##commented out on April 6, 2009
                #print "the orf %s is too diverged. the program will move to the next seq"%name
   	        continue
                # return(None)

            
            data1 = ''
            heading = string.strip(out2[0])
	    if not len(heading)>3:
                ##commented out on April 6, 2009
		#print "error with this query", qsname
		return(None)

            newlength = ''

            for seqstuff in out2[1:]:
                # make sure you are looking only at the sequence and not the specifications of the matrix for phylip tree construction (i.e. the number of seqs and length of each seq)
                if not len(seqstuff) >= RSD_SEQ_NAME_LENGTH: continue
                
                # Make sure this works... the header should be the first n chars, seq the rest.
                # cut the protein from the subject genome down according to the query protein
                
                hs = string.split(seqstuff)
                header = hs[0]
                seq = hs[1]
                
                if dashtrim == None:
                    seqstrip1 = seq
                    # renamed for convenience
                    
                if dashtrim and dashtrim[0] != None:
                    seqstrip1 = seq[dashtrim[0]:]
                    if dashtrim and dashtrim[1] != None:
                        seqstrip1 = seqstrip1[:-dashtrim[1]]

                elif dashtrim and dashtrim[1] != None:
                    seqstrip1 = seq[:-dashtrim[1]]

                    if dashtrim and dashtrim[0] != None:
                        seqstrip1 = seqstrip1[dashtrim[0]:]

                newlength = len(seqstrip1)

                data1 += "%s\n%s\n"%(header, seqstrip1)

            paml_heading = ("%s %s")%(heading[0], newlength)
	    
            data1 = '%s\n'%(paml_heading) + data1

            if data1 == '':
                return(None)

            # qsname = qsname[:12] # maximal length of the query name... is this needed?
            
            count += 1  # will be up to three alignments for the same query sequence
            # could split the job... 
            
            datafile_str = '%s/datafile.%s.%s'%(usr_path, qsname, count)
            outfy2 = open(datafile_str, 'w')
            outfy2.write(data1)

            a = 'datafile.%s.%s'%(qsname, count)
            b = 'treefile.%s.%s'%(qsname, count)
            
            # this is simply your folder that will contain codeml (Yang 2000), codeml.ctl (the codeml control file), and the jones.dat (Jones et. al, 1998)
            # prepare codeml control files.
            fn = "%s.%s"%(qsname, count)

            go_paml = BioUtilities.setPaml_all2(a, b, fixalpha,alpha,fn, usr_path)

            # outfy1.close()
            outfy2.close()
            # run the codeml 
            go_codeml = BioUtilities.runPaml_all(usr_path)
            distances = BioUtilities.paml_GetDistances(usr_path, qsname, direction)
            if distances == None:
                return(None)
            
            RSDs.append(distances)

            cleanupFindRSD(usr_path)
            
    if RSDs == []:
	return(None)

    return(RSDs)

 
def checkNameDist_identity(rsdcheck, qseq, nhits): 
      
    '''
    Objective: to search for identical names and/or distances  in the set of putative Reciprocal smallest distances.
    Arguments: a list of tuples that each contain 2x2 distance, name1, name2 from a single set of potential RSDs
               rsdcheck = list, qseq = the name of the query
    Results: saves identitical subject names to file or saves one of the distance + names sets to the RSD file if at the end of the rsd check there are two RSDs with the exact same value, i.e., we only want a single query subject distance pair. a query and a subject should each appear only ONCE in the distances files. Presumably the need for this function will be small.
    '''
    # example of the rsdcheck arrangement =  [(2.9342000000000001, 'orf6.4924', 'ORFN_YAL004W'), (2.9342000000000001, 'orf6.4924', 'ORFN_YAL004W')]
    # each sublist contains the distance, and a pair of possible orthologs proteins
    
    foundRSD = 0

    # right now we are only considering 3 or fewer hits.
    # later this if statement might have to be expanded or removed.

    if len(rsdcheck) <= nhits:
        # sort numerically from smallest to highest distance 
        rsdcheck.sort()
        
        mindist = rsdcheck[0][0]

        for item in rsdcheck:
            # only search the smallest items
            if mindist < item[0]: break

	    # the purpose here is to take only one pair when distances are identical or no pair if the pair yielding the shortest distance does not contain the query sequence 

            # check qseq against both names in tuple, b/c not sure which it should match

            if (re.search(item[1], qseq) != None) or (re.search(item[2], qseq) != None):
                foundRSD = 1
                ##commented out on April 6, 2009
                #print "****writing rsd to file****"
                print "%s %s %s\n"%(item[1], item[2], item[0])
                return(1, ("%s %s %s\n")%(item[1], item[2], item[0]))
                
        if not foundRSD:
            return(0, ("These two are not orthologs:  %s %s %s\n")%(rsdcheck[0][1], rsdcheck[0][2], rsdcheck[0][0]))
                
def databaseChecker(sequence_id, database_name):
    # Objective: Check to see if their sequence name is the same as indexed in our proteomic database repository
    # Paramters: Their sequence name and the database name from whence it came, such as "Yeast" or "Drosophila"
    # Returns: 0, None if fail; 1, ourname if pass.

    # 
    # Parent path to proteomic database repository (where blastable indices live)
    # 
        
    (ok, rec) = BioUtilities.runXDGet2(sequence_id, database_name, 'p')
    
    if not ok:
        return(0, None)
    else:
        return (1, rec)


def makeGetSavedHits(filename):
    '''
    returns a function which can be used to get the hits
    from a file containing pre-computed blast results
    '''
    hitsDb = Blast_compute.opendb(filename, "r")
    def getHits(seqname, seq):
        '''
        returns the blast hits for a given seq name from
        the precomputed results in filename.
        '''
        #print 'precompute'
        ## when parseBlastSummary returns None, the precomputed results
        ## don't store the key/seqname in the db.  This would lead to
        ## a KeyError, so instead we check for the key and if it does
        ## not exist, return None, like parseBlastSummary would have, I think.
        if hitsDb.has_key(seqname):
            return Blast_compute.parseStrToHits(hitsDb[seqname])
        else:
            return None
    return getHits


def makeGetOnTheFlyHits(prog, db):
    '''
    returns a function which can be used to calculate
    the hits for a query sequence for this db and program
    '''
    def getHits(seqname, seq):
        '''
        returns the hits for the given seq by computing
        the blast hits for the given program and db
        '''
        ##commented out on April 6, 2009
        print 'onthefly'
        ok, result = blast(prog, db, seq)
        # ignore errors, b/c blast returns errors for no reason I can understand
        # and RSD has been ignoring those errors forever.
        if ok:
            return parseBlastSummary(result)
        else:
            # raise Exception('getHits(): on-the-fly.  Error running blast program: prog='+str(prog)+' db='+str(db)+' seq='+str(seq)+' result='+str(result))
            sys.stderr.write('getHits(): on-the-fly.  Ignoring error running blast program: prog='+str(prog)+' db='+str(db)+' seq='+str(seq)+' result='+str(result))
            return parseBlastSummary(result)
    return getHits

    
def RSD(fasta_in, querydb, subjectdb, divergence, threshold, nhits, output, forwardhits, reversehits, fixalpha,alpha,path):
    
    # when a user submits their own sequences, they have to tell us the organism/database that they are from; thus this will need
    # to stay an option? Depends on how rsd.ctl is created by PHP. If it's always the same as querydb, then we won't need to keep.
    # Proteomic database to which fasta_in sequences belong.
    # database_name = sys.argv[3] # this could be querydb 
    database_name = options.querydb # sys.argv[3] # this could be querydb 
    
    # preparing variables to submit to format_your_fasta...
    # Inputting parameters for RSD calculation
    # subjectdb, querydb, threshold, divergence, path, output, forwardhits, reversehits = process_ctlfile(sys.argv[1]) 
  
    # prog = 'blastp'
    prog = RSD_common.BLAST_PROGRAM
    
    # get hits from cache if cache file was specified on command-line.  Else compute the hits.
    if forwardhits:
        #print "FORWARDHITS"
        getForwardHits = makeGetSavedHits(forwardhits)
    else:
        getForwardHits = makeGetOnTheFlyHits(prog, subjectdb)
        
    if reversehits:
        getReverseHits = makeGetSavedHits(reversehits)
    else:
        getReverseHits = makeGetOnTheFlyHits(prog, querydb)

    #  
    # Creating files to save RSDs and Errors
    #  
    
    # Auto-generate error file
    nohits = sys.stderr
    
    # Add a name to store your reciprocal smallest distances
    rbds = open(output, 'w')
    
    # Reading Fasta file input by user  
    rf = ReadFasta.ReadFasta(open(fasta_in)) 

    for (name, seq) in rf:
        #  cut the ">" from the name field
        qname = name[1:]
        sl = len(seq)
        goodhits = []
        paml_in = ''
        recs = getForwardHits(qname, seq)
        # recs = Blast_compute.parseStrToHits(FBH[qname])
        
        if recs == None:
            nohits.write('Weird line in BLAST output for %s\n\n'%qname)
            continue
        
        for hit in recs:
            accessionNo, notused, frame, score, prob, N = hit
            if prob < threshold and len(goodhits)<= int(nhits)-1:
                goodhits.append(accessionNo)

        if goodhits == []:
            ##commented out on April 6, 2009
            #print "no_significant_hits for original query"
            nohits.write(("no_significant_hits: %s\n %s\n")%(qname, seq))
            continue
        ##commented out on April 6, 2009
        #print "here are the forward hits--------> ", goodhits
        # good hits stored...

        queryseq = ">%s\n%s\n"%(qname, seq) # add query for later clustal alignment
                  
        # 
        #  Define direction of blast and distance calculations; 0 = forward
        # 

        direction = 0
        revbhits = findRSD(subjectdb, goodhits, queryseq, qname, path, divergence, direction, fixalpha,alpha)

        if revbhits == None:
            ##commented out on April 6, 2009
            #print "error with %s, check error file"%qname
            nohits.write("\npossible paml error for %s\n"%(qname))
            continue
  
        revbhits.sort()
        
        # initialize some variables for the reverse procedure
        recipcheck = []
        found_RSD = 0
        count = 0
        
        for dist in revbhits[:1]:
            # revbhits should be a list of tuples... the tuples should be sorted such that the 2nd element dist[1] == the subject, now to become the new query.
            # print "searching for a reciprocal smallest distance"
            
            revseq = dist[1]
            getseq = BioUtilities.runXDGet(revseq, subjectdb, 'p')
            
            revbhqueryseq = ">%s\n%s\n"%(revseq, getseq[1]) # query for training clustal alignment
            
            # recs = Blast_compute.parseStrToHits(REVBH[revseq])
            recs = getReverseHits(revseq, getseq[1])
            if recs == [] or recs == None:
                nohits.write('Weird line in BLAST output for %s\n\n'%revseq)
                continue
            for hit in recs:
                accessionNo, notused, frame, score, prob, N = hit
                if prob < threshold and len(recipcheck)<= int(nhits)-1:
                    recipcheck.append(accessionNo)
        ##commented out on April 6, 2009
        #print "here are the reverse hits-------->", recipcheck 
        if recipcheck == []:
            ##commented out on April 6, 2009
            #print "no_significant_hits for original query"
            nohits.write(("no_significant_hits: %s\n %s\n")%(qname, seq))
            continue

        elif len(recipcheck) == 1 :
            # no need to rerun findRSD function can simply make sure that the query is returned from this reciprocal blast check
            if re.search(recipcheck[0], qname) != None:
                found_RSD = 1
                ##commented out on April 6, 2009
                #print "HERE'S YOUR DISTANCE.......", revbhits[0][0]
                print "%s %s %s\n"%(revbhits[0][1], revbhits[0][2], revbhits[0][0])
                rbds.write("%s %s %s\n"%(revbhits[0][1], revbhits[0][2], revbhits[0][0]))
                # order should be SUBJECT QUERY DISTANCE
                continue
        elif len(recipcheck) > 1:
            # rerun findRSD function
            # 
            # Define direction of blast and distance calculations; 0 = forward
            # 
            direction = 1
            rsdcheck = findRSD(querydb, recipcheck, revbhqueryseq, revseq, path, divergence, direction,fixalpha,alpha)
            if rsdcheck == "error":
                ##commented out on April 6, 2009
                #print "ERROR, no reciprocal smallest distance when blasting back against subject database"
                pass
                
            elif rsdcheck == []:
                pass
                #print "ERROR, no reciprocal smallest distance when blasting back against subject database"
                #print "ERROR, no reciprocal smallest distance when blasting back against subject database"
            elif rsdcheck == None:
                pass
                ##commented out on April 6, 2009
                #print "ERROR, no reciprocal smallest distance when blasting back against subject database"
            else:
                ##commented out on April 6, 2009
                #print "HERE SHOULD BE A LIST OF POSSIBLE RSDS", rsdcheck 
                found_RSD = 1
                rsdcheck.sort()
            
                (ok, getdists) = checkNameDist_identity(rsdcheck, qname, nhits)
                if not ok:
                    nohits.write(getdists)
                else:
                    rbds.write(getdists)
                  
        if not found_RSD:
            nohits.write(("noRSDs: %s\n%s")%(qname,seq)) 
            continue

    rbds.close()
    rf.close
    ##commented out on April 6, 2009
    #print "\n**\n**\n**\nyou ran RSD using the following parameter settings divergence = %s, threshold = %s, number of top blast hits = %s, fixalpha = %s, and alpha = %s\n**\n**\n**\n**"%(divergence,threshold,nhits,fixalpha,alpha)
    #print "\n*-*\n*-*\n*-*\n*-*\nYour results have been stored. Thanks for using RSD\n*-*\n*-*\n*-*\n*-*\n***A Product of the RODEO"
    

##############################################
### Main
##############################################

if __name__ == '__main__':

    # parse command-line options
    import optparse
    parser = optparse.OptionParser(usage='%prog [options] [arg]...')
    parser.add_option('--thresh', type="float", help='Required.  E-value threshold for blast subcomponent. e.g. 0.01, 1e-10')
    parser.add_option('--div', type="float", help='Required.  Sequence divergence for alignment subcomponent. e.g. 0.2, 0.5, 0.8')
    parser.add_option('-u', '--userseqs', help='Optional.  Path to file containing FastA formatted sequences from the query database.  File may contain different name lines or possibly even slight differences in the sequences themselves.  Aliasing algorithm used to find the equivalent sequence in querydb.  Orthologs computed for only these sequences in querydb.  If option not used, defaults to entire querydb.')
    parser.add_option('-q', '--querydb', help='Required.  Path to the query database (fasta format) and, if forward blast hits option not given, wublast formatted index files with same name base')
    parser.add_option('-s', '--subjectdb', help='Required.  Path to the subject database (fasta format) and, if reverse blast hits option not given, wublast formatted index files with same name base')
    parser.add_option('-o', '--outfile', help='Required.  Path to RSD output file (will be overwritten)')
    parser.add_option('--fbh', help='Optional.  Path to forward blast hits file, a file (generated by Blast_compute.py) which caches the results of blasting every sequence in the query db against the subject db.  Used to avoid repeated blasting when RSD run multiple times with the same query db and subject but different threshold and divergence parameters.')
    parser.add_option('--revbh', help='Optional.  Path to reverse blast hits file, a file (generated by Blast_compute.py) which caches the results of blasting every sequence in the subject db against the query db.  Used to avoid repeated blasting when RSD run multiple times with the same query db and subject but different threshold and divergence parameters.')
    parser.add_option('-n', '--nhits', help='Optional. Default = 3. The number of top blast hits you would like to investigate as possible orthologs.', default='3')
    parser.add_option('--fixalpha', help='Optional. Default = 1 (alpha fixed at specified or default value. If set to 0, alpha will be estimated by the program codeml', default='1')
    parser.add_option('-a', '--alpha', help='Optional. Default = 1.53. Alpha the shape parameter of the gamma distribution. Use only if you know what you are doing', default='1.53')
    parser.add_option('--local', action='store_true', help='Optional.  Attempt to do most file IO locally, copying input and output files to and from local disk partition, like /scratch or /tmp')
    parser.set_defaults(local=False)
    options, args = parser.parse_args()
    
    # validate required options
    if not (options.div and options.thresh and options.querydb and options.subjectdb and options.outfile):
        parser.error('--div, --thresh, -q, -s, and -o are required.')
    ##commented out on April 6, 2009    
    #print 'Command-line options: ', options

    outfile = None
    try:
        # create working directory
        tmpDir = tempfile.mkdtemp(dir=RSD_common.LOCAL_DIR)
        
        # copy config files to working dir
        shutil.copy(RSD_common.MATRIX_PATH, tmpDir)
        shutil.copy(RSD_common.CODEML_CONTROL_PATH, tmpDir)

        # no reason to have the local option for the public version, unless user would like to implement the LSF configuration locally

        #if options.local:
	     #pass
            #if options.fbh:
            #    fbh = RSD_util.copyToTempDir(options.fbh, tmpDir)
            #else:
            #    fbh = None
            #if options.revbh:
            #    revbh = RSD_util.copyToTempDir(options.revbh, tmpDir)
            #else:
            #    revbh = None
            #querydb = RSD_util.copyToTempDir(options.querydb, tmpDir, '*')
            #subjectdb = RSD_util.copyToTempDir(options.subjectdb, tmpDir, '*')
            #if options.userseqs:
            #    fasta_in = RSD_util.copyToTempDir(options.userseqs, tmpDir)
            #else:
            #    fasta_in = querydb
            #outfile = os.path.join(tmpDir, 'output')

        #else:
            
        querydb = options.querydb
        subjectdb = options.subjectdb
        fbh = options.fbh
        revbh = options.revbh
        nhits = options.nhits
        fixalpha = options.fixalpha
        alpha = options.alpha
        if options.userseqs:
            fasta_in = options.userseqs
        else:
            fasta_in = querydb
        outfile = options.outfile
        #print fbh
        #print revbh
        # Yee-haw!  Round up them orthologs!
        RSD(fasta_in, querydb, subjectdb, options.div, options.thresh, nhits, outfile, fbh, revbh, fixalpha,alpha,tmpDir)
        if options.local and outfile:
            shutil.copy(outfile, options.outfile)
    finally:
        execute.run('rm -rf '+tmpDir)
        os.system("/home/hadoop/bin/hadoop fs -copyFromLocal %s s3n://<s3bucketname>/output/"%outfile)

        
