# Supplementary material for: Cloud computing for comparative genomics
Source: BMC Bioinformatics. 2010 May 18;11:259. doi: 10.1186/1471-2105-11-259 (PMC3098063; doi:10.1186/1471-2105-11-259)
Supplement: Additional file 1 — Cloud-ready reciprocal smallest distance algorithm (RSD). complete software stack for RSD-cloud software used to generate the results discussed in the present manuscript. [file 1471-2105-11-259-S1.ZIP › Cloud_RSD/RSD_standalone/RSD_common.py]

#
# RSD configuration information
#

import os


# Blasting
BLAST_PROGRAM = 'blastp'
XDGET = 'xdget'

CONFIG_DIR = os.path.dirname(__file__)
MATRIX_FILE = 'jones.dat'
MATRIX_PATH = os.path.join(CONFIG_DIR, MATRIX_FILE)
CODEML_FILE = 'codeml.ctl_cp'
CODEML_CONTROL_PATH = os.path.join(CONFIG_DIR, CODEML_FILE)

CODEML = 'codeml'


# Local directory to store temporary results such as the alignments from which ML estimates of distance are calculated.
if os.environ.has_key('TMP'):
    LOCAL_DIR = os.environ['TMP']
elif os.path.isdir('/tmp'):
    LOCAL_DIR = '/tmp'
else:
    LOCAL_DIR = '.'
