# Supplementary material for: Cloud computing for comparative genomics
Source: BMC Bioinformatics. 2010 May 18;11:259. doi: 10.1186/1471-2105-11-259 (PMC3098063; doi:10.1186/1471-2105-11-259)
Supplement: Additional file 1 — Cloud-ready reciprocal smallest distance algorithm (RSD). complete software stack for RSD-cloud software used to generate the results discussed in the present manuscript. [file 1471-2105-11-259-S1.ZIP › Cloud_RSD/RSD_standalone/semantic.cache]

;; Object RSD_standalone/
;; SEMANTICDB Tags save file
(semanticdb-project-database-file "RSD_standalone/"
  :tables (list 
   (semanticdb-table "RSD.py"
    :major-mode 'python-mode
    :tags '(("re" include nil nil [637 646]) ("string" include nil nil [647 660]) ("sys" include nil nil [661 671]) ("os" include nil nil [672 681]) ("shutil" include nil nil [682 695]) ("tempfile" include nil nil [696 711]) ("sys" code nil nil [763 814]) ("RSD_common" include nil nil [815 832]) ("BioUtilities" include nil nil [833 852]) ("Utility" include nil nil [853 867]) ("ReadFasta" include nil nil [868 884]) ("Blast_compute" include nil nil [885 905]) ("execute" include nil nil [906 920]) ("time" include nil nil [923 934]) ("threading" include nil nil [935 951]) ("TimeoutError" type (:superclasses ("Exception") :members (("pass" code nil nil nil 984 988)) :type "class") nil [953 989]) ("timelimit" function (:arguments (("timeout" variable nil (reparse-symbol function_parameters) [1004 1011]))) nil [990 1835]) ("RSD_SEQ_NAME_LENGTH" variable nil nil [2154 2178]) ("timelimit" code nil nil [2182 2196]) ("blast" function (:arguments (("prog" variable nil (reparse-symbol function_parameters) [2211 2215]) ("lib" variable nil (reparse-symbol function_parameters) [2216 2219]) ("seq" variable nil (reparse-symbol function_parameters) [2220 2223]))) nil [2201 3087]) ("parseBlastSummary" function (:arguments (("text" variable nil (reparse-symbol function_parameters) [3111 3115]))) nil [3089 6543]) ("prepAlignment" function (:arguments (("db" variable nil (reparse-symbol function_parameters) [6562 6564]) ("gi" variable nil (reparse-symbol function_parameters) [6566 6568]) ("query" variable nil (reparse-symbol function_parameters) [6570 6575]))) nil [6544 7090]) ("dashlen_check" function (:arguments (("qseq" variable nil (reparse-symbol function_parameters) [7109 7113]) ("divergence" variable nil (reparse-symbol function_parameters) [7115 7125]))) nil [7091 8946]) ("cleanupFindRSD" function (:arguments (("dir" variable nil (reparse-symbol function_parameters) [8967 8970]))) nil [8948 9439]) ("findRSD" function (:arguments (("db" variable nil (reparse-symbol function_parameters) [9457 9459]) ("hitList" variable nil (reparse-symbol function_parameters) [9461 9468]) ("queryseq" variable nil (reparse-symbol function_parameters) [9470 9478]) ("qsname" variable nil (reparse-symbol function_parameters) [9480 9486]) ("usr_path" variable nil (reparse-symbol function_parameters) [9488 9496]) ("divergence" variable nil (reparse-symbol function_parameters) [9498 9508]) ("direction" variable nil (reparse-symbol function_parameters) [9510 9519]) ("fixalpha" variable nil (reparse-symbol function_parameters) [9521 9529]) ("alpha" variable nil (reparse-symbol function_parameters) [9530 9535]))) nil [9445 17705]) ("checkNameDist_identity" function (:arguments (("rsdcheck" variable nil (reparse-symbol function_parameters) [17735 17743]) ("qseq" variable nil (reparse-symbol function_parameters) [17745 17749]) ("nhits" variable nil (reparse-symbol function_parameters) [17751 17756]))) nil [17708 19876]) ("databaseChecker" function (:arguments (("sequence_id" variable nil (reparse-symbol function_parameters) [19913 19924]) ("database_name" variable nil (reparse-symbol function_parameters) [19926 19939]))) nil [19893 20475]) ("makeGetSavedHits" function (:arguments (("filename" variable nil (reparse-symbol function_parameters) [20498 20506]))) nil [20477 21319]) ("makeGetOnTheFlyHits" function (:arguments (("prog" variable nil (reparse-symbol function_parameters) [21345 21349]) ("db" variable nil (reparse-symbol function_parameters) [21351 21353]))) nil [21321 22354]) ("RSD" function (:arguments (("fasta_in" variable nil (reparse-symbol function_parameters) [22368 22376]) ("querydb" variable nil (reparse-symbol function_parameters) [22378 22385]) ("subjectdb" variable nil (reparse-symbol function_parameters) [22387 22396]) ("divergence" variable nil (reparse-symbol function_parameters) [22398 22408]) ("threshold" variable nil (reparse-symbol function_parameters) [22410 22419]) ("nhits" variable nil (reparse-symbol function_parameters) [22421 22426]) ("output" variable nil (reparse-symbol function_parameters) [22428 22434]) ("forwardhits" variable nil (reparse-symbol function_parameters) [22436 22447]) ("reversehits" variable nil (reparse-symbol function_parameters) [22449 22460]) ("fixalpha" variable nil (reparse-symbol function_parameters) [22462 22470]) ("alpha" variable nil (reparse-symbol function_parameters) [22471 22476]) ("path" variable nil (reparse-symbol function_parameters) [22477 22481]))) nil [22360 29223]) ("if" code nil nil [29736 34881]))
    :file "RSD.py"
    :pointmax 34894
    :unmatched-syntax 'nil
    )
   (semanticdb-table "BioUtilities.py"
    :major-mode 'python-mode
    :tags '(("os" include nil nil [87 96]) ("sys" include nil nil [97 107]) ("tempfile" include nil nil [108 123]) ("string" include nil nil [124 137]) ("re" include nil nil [138 147]) ("Utility" include nil nil [148 162]) ("RSD_common" include nil nil [163 180]) ("convertIdToFasta" function (:arguments (("id" variable nil (reparse-symbol function_parameters) [203 205]) ("db" variable nil (reparse-symbol function_parameters) [207 209]) ("seq_type" variable nil (reparse-symbol function_parameters) [211 219]))) nil [182 608]) ("runXDformat" function (:arguments (("seq_type" variable nil (reparse-symbol function_parameters) [659 667]) ("db" variable nil (reparse-symbol function_parameters) [669 671]) ("outputDbName" variable nil (reparse-symbol function_parameters) [673 685]))) nil [643 898]) ("runXDGet" function (:arguments (("gi" variable nil (reparse-symbol function_parameters) [943 945]) ("db" variable nil (reparse-symbol function_parameters) [947 949]) ("seq_type" variable nil (reparse-symbol function_parameters) [951 959]))) nil [930 1184]) ("runXDGet2" function (:arguments (("gi" variable nil (reparse-symbol function_parameters) [1199 1201]) ("db" variable nil (reparse-symbol function_parameters) [1203 1205]) ("seq_type" variable nil (reparse-symbol function_parameters) [1207 1215]))) nil [1185 1660]) ("runClustal" function (:arguments (("fasta" variable nil (reparse-symbol function_parameters) [1708 1713]))) nil [1693 2988]) ("runClustal2Phylip" function (:arguments (("alignment" variable nil (reparse-symbol function_parameters) [3013 3022]))) nil [2990 3864]) ("runParsePaml" function (:arguments (("output" variable nil (reparse-symbol function_parameters) [3882 3888]))) nil [3865 4602]) ("rundnaml" function (:arguments (("phylipfile" variable nil (reparse-symbol function_parameters) [4616 4626]))) nil [4603 6170]) ("setPaml_all2" function (:arguments (("alignmentfile" variable nil (reparse-symbol function_parameters) [6188 6201]) ("treefile" variable nil (reparse-symbol function_parameters) [6203 6211]) ("fixalpha" variable nil (reparse-symbol function_parameters) [6213 6221]) ("alpha" variable nil (reparse-symbol function_parameters) [6223 6228]) ("file_no" variable nil (reparse-symbol function_parameters) [6230 6237]) ("path" variable nil (reparse-symbol function_parameters) [6239 6243]))) nil [6171 6833]) ("setPaml_all" function (:arguments (("alignmentfile" variable nil (reparse-symbol function_parameters) [6851 6864]) ("treefile" variable nil (reparse-symbol function_parameters) [6866 6874]) ("gammaset" variable nil (reparse-symbol function_parameters) [6876 6884]) ("gamma" variable nil (reparse-symbol function_parameters) [6886 6891]) ("file_no" variable nil (reparse-symbol function_parameters) [6893 6900]) ("path" variable nil (reparse-symbol function_parameters) [6902 6906]))) nil [6834 7693]) ("runPaml_all" function (:arguments (("path" variable nil (reparse-symbol function_parameters) [7710 7714]))) nil [7694 7865]) ("paml_GetDistances" function (:arguments (("path" variable nil (reparse-symbol function_parameters) [7891 7895]) ("qsname" variable nil (reparse-symbol function_parameters) [7897 7903]) ("direction" variable nil (reparse-symbol function_parameters) [7905 7914]))) nil [7869 8931]) ("paml_GetDistances_OLD" function (:arguments (("path" variable nil (reparse-symbol function_parameters) [8959 8963]) ("id" variable nil (reparse-symbol function_parameters) [8965 8967]))) nil [8933 9801]))
    :file "BioUtilities.py"
    :pointmax 9801
    :unmatched-syntax 'nil
    )
   (semanticdb-table "Blast_compute.py"
    :major-mode 'python-mode
    :tags '(("'''
Use to precompute blasting of proteomes for later use by RSD algorithm
Uses RSD.blast() to do the blasting, which is based on Washington University BLAST.
'''" code nil nil [24 186]) ("bsddb" include nil nil [188 200]) ("sys" include nil nil [201 211]) ("os" include nil nil [212 221]) ("tempfile" include nil nil [222 237]) ("shutil" include nil nil [238 251]) ("execute" include nil nil [254 268]) ("RSD_common" include nil nil [269 286]) ("RSD" include nil nil [287 297]) ("ReadFasta" include nil nil [298 314]) ("opendb" function (:arguments (("file" variable nil (reparse-symbol function_parameters) [329 333]) ("flag" variable nil (reparse-symbol function_parameters) [335 339]))) nil [318 438]) ("parseHitsToStr" function (:arguments (("hits" variable nil (reparse-symbol function_parameters) [519 523]))) nil [500 705]) ("parseStrToHits" function (:arguments (("str" variable nil (reparse-symbol function_parameters) [825 828]))) nil [806 1577]) ("createBlastDb" function (:arguments (("program" variable nil (reparse-symbol function_parameters) [1600 1607]) ("querydb" variable nil (reparse-symbol function_parameters) [1609 1616]) ("subjectdb" variable nil (reparse-symbol function_parameters) [1618 1627]) ("outputdb" variable nil (reparse-symbol function_parameters) [1629 1637]) ("local" variable nil (reparse-symbol function_parameters) [1639 1644]))) nil [1582 3796]) ("main" function nil nil [3801 4744]) ("if" code nil nil [4773 4811]))
    :file "Blast_compute.py"
    :pointmax 4811
    :unmatched-syntax 'nil
    )
   (semanticdb-table "RSD_common.py"
    :major-mode 'python-mode
    :tags '(("os" include nil nil [38 47]) ("BLAST_PROGRAM" variable nil nil [61 85]) ("XDGET" variable nil nil [86 101]) ("CONFIG_DIR" variable nil nil [103 141]) ("MATRIX_FILE" variable nil nil [142 167]) ("MATRIX_PATH" variable nil nil [168 219]) ("CODEML_FILE" variable nil nil [220 249]) ("CODEML_CONTROL_PATH" variable nil nil [250 309]) ("CODEML" variable nil nil [311 328]) ("if" code nil nil [451 592]))
    :file "RSD_common.py"
    :pointmax 592
    )
   )
  :file "semantic.cache"
  :semantic-tag-version "2.0pre3"
  :semanticdb-version "2.0pre3"
  )
