# Supplementary material for: Cloud computing for comparative genomics
Source: BMC Bioinformatics. 2010 May 18;11:259. doi: 10.1186/1471-2105-11-259 (PMC3098063; doi:10.1186/1471-2105-11-259)
Supplement: Additional file 1 — Cloud-ready reciprocal smallest distance algorithm (RSD). complete software stack for RSD-cloud software used to generate the results discussed in the present manuscript. [file 1471-2105-11-259-S1.ZIP › Cloud_RSD/RSD_standalone/Utility.py]

import time
import os
import tempfile
import re

def rmtree(dirName):
	for file in os.listdir(dirName):
		if file == "." or file == "..":
				continue
		path = os.path.join(dirName,file)
		if os.path.isfile(path):
				os.unlink(path)
		else:
				rmtree(path)
	try:
		os.rmdir(dirName)
	except os.error,msg:
		print "Error %s removing '%s'" % (`msg`,dirName)
		raise os.error,msg
	
def newlineConvert( str ):
	"""
	newlineConvert( string ) returns a string after converting 
	carriage returns or newline carriage return combinations to newlines
	for ClustalW file handling
	"""
	str = re.sub( "\r\n", "\n", str )
	str = re.sub( "\n\r", "\n", str )
	str = re.sub( "\r", "\n", str )
	return str
#
# Fetch the contents of a file safely
#

def grabOutput(file):
	try:
		inf = open(file,'r')
	except IOError,mess:
		return "Couldn't open file %s." % file

	length = os.stat(file)[6]
	contents = inf.read(length)
	return contents

#
# Run one command, and report if anything goes wrong,
# terminating at the time.
#
def runOrReportFailure(command):
	#
	# Run the given command in a pipe, capturing the output
	# If the exit code
	pid = os.getpid()
	tmpFile = tempfile.mktemp()
	exitCode = os.system("%s >> %s 2>&1" % (command,tmpFile))
	#exitCode = os.system("%s " % (command))

	#
	# Has an error occurred ?
	#
	if exitCode:
		#
		# can we get the host name
		#
		try:
			hostName = os.environ['HOST']
		except:
			hostName = 'unknown host'

		try:
			userName = os.environ['USER']
		except:
			userName = 'unknown user'

		bugMessage =  \
			"\n" \
			"Details of run\n" \
			"--------------------\n" + grabOutput(tmpFile)

		try:
			os.unlink(tmpFile)
		except os.error:
			print "Output file not found"

		return (0,bugMessage) # Failed, and reason why

	#
	# Grab the output from this process
	message = grabOutput(tmpFile)
	try:
		os.unlink(tmpFile)
	except:
		pass
	return (1,message) # Succeeded and reason why
