# Supplementary material for: Cloud computing for comparative genomics
Source: BMC Bioinformatics. 2010 May 18;11:259. doi: 10.1186/1471-2105-11-259 (PMC3098063; doi:10.1186/1471-2105-11-259)
Supplement: Additional file 1 — Cloud-ready reciprocal smallest distance algorithm (RSD). complete software stack for RSD-cloud software used to generate the results discussed in the present manuscript. [file 1471-2105-11-259-S1.ZIP › Cloud_RSD/semantic.cache]

;; Object Cloud_RSD/
;; SEMANTICDB Tags save file
(semanticdb-project-database-file "Cloud_RSD/"
  :tables (list 
   (semanticdb-table "generate_blastrunner.py"
    :major-mode 'python-mode
    :tags '(("re" include nil nil [84 93]) ("string" include nil nil [94 107]) ("sys" include nil nil [108 118]) ("optparse" include nil nil [119 152]) ("create_cmd" function (:arguments (("glist" variable nil (reparse-symbol function_parameters) [168 173]))) nil [153 600]) ("pairing" function (:arguments (("j" variable nil (reparse-symbol function_parameters) [612 613]))) nil [600 1151]) ("main" function nil nil [1151 1750]) ("if" code nil nil [1750 1788]))
    :file "generate_blastrunner.py"
    :pointmax 1788
    :unmatched-syntax 'nil
    )
   (semanticdb-table "generate_rsdrunner.py"
    :major-mode 'python-mode
    :tags '(("re" include nil nil [90 99]) ("string" include nil nil [100 113]) ("sys" include nil nil [114 124]) ("optparse" include nil nil [125 158]) ("create_cmd" function (:arguments (("glist" variable nil (reparse-symbol function_parameters) [174 179]))) nil [159 3326]) ("pairing" function (:arguments (("j" variable nil (reparse-symbol function_parameters) [3338 3339]))) nil [3326 4177]) ("main" function nil nil [4177 4813]) ("if" code nil nil [4813 4851]))
    :file "generate_rsdrunner.py"
    :pointmax 4851
    :unmatched-syntax 'nil
    )
   (semanticdb-table "blastmapper.py"
    :major-mode 'python-mode
    :tags '(("sys" include nil nil [23 33]) ("os" include nil nil [34 43]) ("newpath" code nil nil [113 163]) ("os" code nil nil [164 218]) ("os.path" include nil nil [220 234]) ("for" code nil nil [254 416]))
    :file "blastmapper.py"
    :pointmax 416
    :unmatched-syntax 'nil
    )
   (semanticdb-table "rsdmapper.py"
    :major-mode 'python-mode
    :tags '(("sys" include nil nil [24 34]) ("os" include nil nil [35 44]) ("re" include nil nil [45 54]) ("os.path" include nil nil [55 69]) ("string" include nil nil [70 83]) ("newpath" code nil nil [153 203]) ("os" code nil nil [204 258]) ("os.path" include nil nil [260 274]) ("for" code nil nil [347 1876]))
    :file "rsdmapper.py"
    :pointmax 1876
    )
   )
  :file "semantic.cache"
  :semantic-tag-version "2.0pre3"
  :semanticdb-version "2.0pre3"
  )
